# Supplementary material for: Identification of ferroptosis-related genes in acute phase of temporal lobe epilepsy based on bioinformatic analysis
Source: BMC Genomics. 2023 Nov 9;24:675. doi: 10.1186/s12864-023-09782-8 (PMC10636915; doi:10.1186/s12864-023-09782-8)
Supplement: Supplementary file 1 — Supplementary Material 1 [file 12864_2023_9782_MOESM1_ESM.csv]

Supplementary Table S1. List of differently expressed genes in GSE88992.
	logFC	AveExpr	t	P.Value	adj.P.Val	B
ADAMTS1	2.439959837	9.120893322	27.69745473	1.37E-16	1.76E-12	27.86298769
PTGS2	3.467038382	9.389539239	26.69517003	2.69E-16	1.76E-12	27.2559264
PVR	1.395386221	6.848097405	24.74994073	1.06E-15	4.62E-12	25.99533237
CGREF1	2.537431038	6.717171142	23.76807012	2.20E-15	7.20E-12	25.31389702
INHBA	3.468620098	8.690549066	23.47575546	2.75E-15	7.20E-12	25.10472408
SCG2	1.764612337	11.65718685	22.65240012	5.23E-15	1.14E-11	24.49920647
CCN1	3.264115106	7.369062076	21.63020542	1.20E-14	1.96E-11	23.71205868
BDNF	2.510042549	10.05888924	21.54358132	1.29E-14	1.96E-11	23.64346149
NFIL3	3.324393746	7.613698201	21.49138009	1.35E-14	1.96E-11	23.60197659
TRIB1	1.869462304	7.190490104	21.34431509	1.52E-14	1.99E-11	23.48450352
GADD45G	3.534179412	9.43181237	20.96502587	2.10E-14	2.50E-11	23.17739152
SYT4	1.456773121	9.71862526	20.5428683	3.02E-14	3.21E-11	22.82837168
RNF128	1.651405809	9.014527439	20.48160166	3.18E-14	3.21E-11	22.77707476
SULT2B1	2.410923415	8.013503339	20.35459038	3.56E-14	3.33E-11	22.67020261
THBS1	3.560734257	7.230786349	20.25763179	3.87E-14	3.38E-11	22.58813386
ODC1	2.108434583	7.877872353	20.149437	4.26E-14	3.49E-11	22.49605521
TPM4	1.559988877	8.724949602	20.03359229	4.72E-14	3.63E-11	22.39687726
MYC	1.098247398	6.431720606	19.93915575	5.14E-14	3.63E-11	22.31557299
IFRD1	1.902273015	9.645948478	19.89522336	5.35E-14	3.63E-11	22.27760971
SNHG1	1.623513505	8.462617924	19.85354665	5.55E-14	3.63E-11	22.24151299
ZC3H12C	1.413029158	8.182014343	19.55662225	7.26E-14	4.52E-11	21.98199006
NPTX2	3.241627141	9.379159896	19.2295817	9.79E-14	5.67E-11	21.69127962
ADM	1.405154677	5.582208737	19.20092925	1.01E-13	5.67E-11	21.66556268
NEDD9	1.818768342	7.725076246	19.16467359	1.04E-13	5.67E-11	21.63296375
ELL2	1.552580735	9.268417405	18.85513472	1.39E-13	7.27E-11	21.35198979
CD14	2.848814118	8.639702232	18.67668092	1.64E-13	8.18E-11	21.18781167
BAG3	2.531873815	8.072412318	18.64959982	1.69E-13	8.18E-11	21.16275476
SAP30	1.758119939	8.416564481	18.452939	2.03E-13	9.51E-11	20.97965638
NEUROD6	-2.056041201	9.768708062	-18.39238019	2.16E-13	9.62E-11	20.92286807
FRMD6	1.76275748	7.93204218	18.35499066	2.24E-13	9.62E-11	20.88771025
ZFP36	2.101275686	7.490024637	18.33541305	2.28E-13	9.62E-11	20.86927178
SERTAD1	1.704924077	7.858818651	18.10531036	2.85E-13	1.16E-10	20.65103035
PICALM	0.800091422	10.8510391	17.98929315	3.19E-13	1.27E-10	20.5399145
PTBP1	1.151947386	8.936636972	17.95883617	3.29E-13	1.27E-10	20.51062304
RNFT1	1.095528734	7.687610156	17.84407596	3.68E-13	1.38E-10	20.39979815
LCT	-3.057973403	7.123395588	-17.71924574	4.16E-13	1.51E-10	20.27842322
HSPA4	1.030722704	9.10835526	17.53795997	4.99E-13	1.77E-10	20.10060482
ATF3	4.569454044	8.115797785	17.46363513	5.38E-13	1.85E-10	20.02716471
AFF1	1.537604616	7.7827091	17.29070131	6.41E-13	2.10E-10	19.85506552
RELA	0.857925245	8.468820606	17.27541519	6.51E-13	2.10E-10	19.83977018
MCL1	1.154582132	9.692523062	17.26449243	6.58E-13	2.10E-10	19.82883252
SWAP70	0.874867169	6.037139844	17.07788867	7.97E-13	2.48E-10	19.64089769
AREG	3.562187051	4.882539429	17.0494801	8.20E-13	2.50E-10	19.61210685
EDN1	1.870851855	6.330473356	16.96582228	8.94E-13	2.66E-10	19.52704514
SRGN	1.701470384	9.253643547	16.72215255	1.15E-12	3.35E-10	19.2768938
GUCY1B1	-1.076717578	9.150799343	-16.69047261	1.19E-12	3.39E-10	19.24410663
RGS4	1.09530219	10.50486502	16.63814256	1.26E-12	3.43E-10	19.18981297
PDE4B	0.93916634	8.717923702	16.63781553	1.26E-12	3.43E-10	19.18947314
SOCS3	2.412186736	7.794595	16.50502192	1.45E-12	3.87E-10	19.05093589
DNTTIP2	0.999416536	7.49015301	16.45945187	1.52E-12	3.98E-10	19.0031424
PTPN12	1.31385625	9.52061	16.4133204	1.60E-12	4.04E-10	18.9546278
TULP4	1.920851773	8.248556782	16.39626425	1.63E-12	4.04E-10	18.93665673
ZFP275	1.037376511	8.260758685	16.38956774	1.64E-12	4.04E-10	18.929596
FBL	0.902434052	8.936171678	16.3527029	1.70E-12	4.09E-10	18.89067553
CCL11	1.938497328	4.01194237	16.32674179	1.75E-12	4.09E-10	18.8632153
OTUB2	-0.790006438	8.257530173	-16.32656573	1.75E-12	4.09E-10	18.86302893
SLC3A2	0.829366855	10.55378924	16.28462665	1.83E-12	4.21E-10	18.81857741
ARID5A	1.18278973	7.036168304	16.25671671	1.89E-12	4.26E-10	18.78893354
NOS3	1.143017492	6.733451401	16.07167484	2.30E-12	5.11E-10	18.59113391
PTHLH	1.812780927	6.036217855	16.00616057	2.47E-12	5.40E-10	18.5205725
SAT1	1.307816303	9.307208979	15.96359424	2.59E-12	5.56E-10	18.47457694
DUSP16	1.412266605	7.637470952	15.93278263	2.68E-12	5.66E-10	18.44120906
FAM131A	-0.97356703	9.33713692	-15.902788	2.77E-12	5.74E-10	18.40866603
SMAD7	1.50916663	8.142207042	15.89062424	2.81E-12	5.74E-10	18.39545193
PLA1A	1.162682717	6.010533304	15.72069749	3.38E-12	6.81E-10	18.20982647
NFE2L2	1.052065592	8.077402664	15.70682781	3.43E-12	6.81E-10	18.19459042
CCL2	2.379861667	6.836098824	15.63764205	3.71E-12	7.25E-10	18.11839567
TXNL1	0.818161781	9.497744204	15.59547505	3.89E-12	7.48E-10	18.0717984
ACAN	3.247892512	7.523127163	15.56042311	4.04E-12	7.67E-10	18.03297196
MAFF	2.383414861	6.297706176	15.30465239	5.39E-12	9.96E-10	17.74710997
STMN4	0.90280719	11.17247266	15.30223101	5.40E-12	9.96E-10	17.7443821
EGR2	3.697936957	5.255682751	15.27067031	5.60E-12	1.02E-09	17.70878899
LIMD2	-1.026321054	8.455221955	-15.19333293	6.11E-12	1.10E-09	17.62127539
PROCR	2.125743411	5.357436246	15.15482003	6.38E-12	1.13E-09	17.57753781
HMGB2	1.561546585	6.903751367	15.11824273	6.66E-12	1.15E-09	17.53590127
PLAUR	1.764893448	6.661502145	15.11522924	6.68E-12	1.15E-09	17.53246673
PCDH8	1.539980065	11.18824585	15.06463675	7.08E-12	1.20E-09	17.47470897
TMBIM1	1.325554338	8.7292691	14.98318199	7.77E-12	1.30E-09	17.38133376
RND3	1.712265331	7.592201038	14.95008374	8.08E-12	1.33E-09	17.34325561
SNX18	0.770950335	8.156022837	14.94331576	8.14E-12	1.33E-09	17.33545961
NXPH1	-1.282604085	6.780954221	-14.83936428	9.18E-12	1.48E-09	17.21530147
CDK11B	0.869998889	9.515192059	14.82912377	9.29E-12	1.48E-09	17.20342187
IER3	1.669419935	7.627268858	14.70649437	1.07E-11	1.69E-09	17.06056754
RAI14	1.740159641	6.87389019	14.66386582	1.13E-11	1.76E-09	17.01064875
COP1	1.042720645	9.987234291	14.58116877	1.24E-11	1.91E-09	16.913424
IMPDH2	0.814821834	9.452994066	14.51220937	1.35E-11	2.05E-09	16.83195924
TRAM1L1	-0.917079212	7.977795208	-14.46968884	1.42E-11	2.13E-09	16.78154952
RPS6KA3	1.393375703	6.84544301	14.44782444	1.45E-11	2.16E-09	16.75557524
CEBPD	1.254783047	9.615806401	14.41667155	1.51E-11	2.22E-09	16.71850389
BACH1	1.459446373	8.374519567	14.39747957	1.54E-11	2.25E-09	16.69562907
CDKN1A	1.879702696	6.782493426	14.35176913	1.63E-11	2.32E-09	16.64103397
CHST12	-1.201559828	6.633103512	-14.3517684	1.63E-11	2.32E-09	16.64103311
BCL3	1.503388444	5.848467993	14.23041326	1.89E-11	2.65E-09	16.49531283
KIF18A	1.947319575	5.525842872	14.19574059	1.97E-11	2.74E-09	16.4534699
ARHGEF2	-0.842782647	7.867566401	-14.13468035	2.12E-11	2.92E-09	16.37955517
RAI2	1.289891618	5.601970761	14.10565483	2.19E-11	2.98E-09	16.34431708
TRIM23	-0.850602913	8.164885623	-14.10010809	2.21E-11	2.98E-09	16.3375756
RCAN1	1.383559265	9.283588772	14.05177836	2.34E-11	3.13E-09	16.27873375
HMG20A	-0.621475727	9.279755017	-14.03854086	2.38E-11	3.13E-09	16.26258491
NFKBIZ	1.291675866	7.707479689	14.03338642	2.39E-11	3.13E-09	16.25629309
CH25H	1.986650217	7.110883893	13.97608061	2.57E-11	3.33E-09	16.1862008
SOX11	2.053237243	6.100615761	13.89360298	2.84E-11	3.64E-09	16.08486205
MIDN	0.902175727	7.690584394	13.887204	2.86E-11	3.64E-09	16.07697703
HMOX1	2.344707202	7.891813945	13.87492332	2.91E-11	3.65E-09	16.06183521
STK19	0.562478391	8.108513131	13.86817387	2.93E-11	3.65E-09	16.05350813
TIPARP	1.966136724	8.85663019	13.84299399	3.02E-11	3.73E-09	16.02241038
VSTM2A	-1.237252725	9.186284862	-13.80728099	3.16E-11	3.83E-09	15.97821647
NAF1	1.219397974	9.013331367	13.79503964	3.21E-11	3.83E-09	15.96304442
HSPA1A	3.818803154	10.11110495	13.79257142	3.22E-11	3.83E-09	15.95998383
IER2	1.787709698	7.646846557	13.79232315	3.22E-11	3.83E-09	15.95967594
GPR84	1.476695016	6.974650727	13.77392068	3.29E-11	3.88E-09	15.93684091
SRGAP3	-0.752928007	10.20363159	-13.75575901	3.37E-11	3.93E-09	15.91427778
CCL9	2.386489755	7.309309983	13.68164076	3.69E-11	4.27E-09	15.82191897
ARPP19	1.092887982	8.931791142	13.61352588	4.02E-11	4.61E-09	15.73664499
MAGOH	1.580116291	9.914420934	13.58982592	4.14E-11	4.68E-09	15.70688523
LCN2	2.111933717	8.636019135	13.58764345	4.15E-11	4.68E-09	15.7041424
PLK2	0.88790531	10.85311851	13.57864273	4.19E-11	4.69E-09	15.69282654
NFKB1	0.775529277	8.038921817	13.53603765	4.42E-11	4.83E-09	15.63917182
DAPK1	-0.700329918	9.383358339	-13.52631506	4.48E-11	4.83E-09	15.62690659
AVPI1	0.746845629	7.545282976	13.52359405	4.49E-11	4.83E-09	15.62347258
RHEB	0.645381127	11.85171955	13.51830546	4.52E-11	4.83E-09	15.61679643
KCNJ8	0.716146083	5.953696228	13.51664299	4.53E-11	4.83E-09	15.6146973
ANXA2	2.061145948	8.714282734	13.51614104	4.54E-11	4.83E-09	15.61406346
DMXL1	1.308265805	8.827890346	13.44441482	4.97E-11	5.24E-09	15.52327558
FCGR3	0.958417263	7.739169758	13.42532045	5.09E-11	5.33E-09	15.4990343
TSPAN31	0.832844918	9.920182837	13.38747226	5.34E-11	5.54E-09	15.45089364
FOS	3.982516667	10.07980294	13.36348416	5.50E-11	5.67E-09	15.42031977
CD93	1.911834718	6.705194671	13.34566294	5.63E-11	5.75E-09	15.39757442
STK40	1.406975899	8.287637612	13.34025355	5.66E-11	5.75E-09	15.39066506
RRAD	2.915872631	4.855799343	13.32698319	5.76E-11	5.80E-09	15.37370449
CCL4	2.116585825	7.911364637	13.29860229	5.97E-11	5.96E-09	15.33738136
RASSF1	0.850551675	8.779558599	13.29357203	6.01E-11	5.96E-09	15.33093627
TFPI2	1.87095031	4.158772042	13.22942707	6.52E-11	6.42E-09	15.24856079
PLET1	3.390759481	5.165936488	13.17471614	7.00E-11	6.84E-09	15.1780225
USP36	0.857892753	7.700885675	13.15677738	7.16E-11	6.94E-09	15.15483824
NRD1	0.655534248	9.058523045	13.14799638	7.24E-11	6.97E-09	15.14347947
ESAM	0.802591099	7.729749014	13.1133787	7.57E-11	7.23E-09	15.09863451
ARC	3.077018301	9.848828547	13.03022227	8.43E-11	8.00E-09	14.99048623
DSP	-1.305845678	5.494259256	-13.02113943	8.53E-11	8.03E-09	14.97863716
CTLA2B	2.052038603	5.933575519	13.01372295	8.61E-11	8.05E-09	14.9689566
RBM14	0.817050719	9.011710796	13.00887226	8.67E-11	8.05E-09	14.96262251
LITAF	1.392377177	8.877826972	12.96525124	9.17E-11	8.45E-09	14.90556906
GRK5	0.989678595	6.274033979	12.95757659	9.26E-11	8.48E-09	14.89551385
CSTB	0.959030539	10.59117574	12.92428672	9.67E-11	8.79E-09	14.85183797
EDRF1	0.664043762	7.331501574	12.89856594	1.00E-10	9.03E-09	14.81802571
BLVRB	1.792489216	7.287926886	12.86675566	1.04E-10	9.35E-09	14.77612731
EMP1	3.001717202	6.510178356	12.8537496	1.06E-10	9.44E-09	14.75897075
EBAG9	-0.754406266	8.068816332	-12.81514902	1.12E-10	9.87E-09	14.70796337
TUBGCP2	-0.668417263	8.059549654	-12.79698329	1.14E-10	1.00E-08	14.68391295
D430019H16RIK	-0.890733717	9.596409689	-12.78931522	1.15E-10	1.00E-08	14.673752
CHRM1	-0.950602986	7.008561471	-12.78824023	1.16E-10	1.00E-08	14.67232711
OLFM1	-0.767270425	11.84786228	-12.77904639	1.17E-10	1.01E-08	14.66013656
PIP4K2C	-0.644597823	9.456858737	-12.76812695	1.19E-10	1.02E-08	14.64564812
PCDHB12	-0.90275527	5.717638304	-12.75897546	1.20E-10	1.02E-08	14.63349724
TRIP12	0.673568611	9.346993529	12.74709326	1.22E-10	1.03E-08	14.61770948
NRIP2	-0.956953035	6.900336644	-12.72931302	1.25E-10	1.05E-08	14.59406134
NUFIP1	0.778392504	7.128891799	12.71966607	1.26E-10	1.05E-08	14.58121879
NANP	-0.896808595	8.079456903	-12.67162552	1.35E-10	1.12E-08	14.51713957
4930430F08RIK	-1.136237974	6.034197751	-12.64304429	1.40E-10	1.15E-08	14.47891728
PPP1R15B	0.900124984	8.731124567	12.63906785	1.41E-10	1.15E-08	14.47359364
ARHGAP20	-1.029833897	6.970142284	-12.63482419	1.42E-10	1.15E-08	14.46791065
NDUFS4	-0.719066593	7.188670035	-12.62329032	1.44E-10	1.16E-08	14.45245657
LRRFIP1	1.793492659	6.557460173	12.6044896	1.47E-10	1.18E-08	14.42723981
NPY5R	-1.060795735	6.209895536	-12.59672803	1.49E-10	1.18E-08	14.41682009
DAB2	1.635569792	8.143106176	12.59137692	1.50E-10	1.18E-08	14.40963315
SLC15A3	1.967751973	6.351530242	12.58977326	1.50E-10	1.18E-08	14.40747882
KHDC4	0.62786866	8.440546298	12.58903716	1.50E-10	1.18E-08	14.40648987
OPRL1	-1.366624796	6.228237612	-12.56904671	1.54E-10	1.20E-08	14.37961385
ST6GALNAC5	-0.798111275	10.13207803	-12.50865348	1.67E-10	1.30E-08	14.29819637
ITPRID2	0.902211029	9.078927249	12.44659645	1.82E-10	1.40E-08	14.2141864
EML6	-1.015270556	6.280668235	-12.42808386	1.87E-10	1.43E-08	14.18905599
WDFY1	0.90386375	5.408547059	12.38460291	1.98E-10	1.50E-08	14.12990651
SOCS6	0.606069138	6.498572993	12.38105801	1.99E-10	1.50E-08	14.12507643
FOSB	4.295138603	7.489954048	12.35042925	2.07E-10	1.56E-08	14.08329469
ELOVL1	0.728552059	8.041705675	12.32437841	2.15E-10	1.60E-08	14.04768887
OSGIN2	1.136736397	8.19813654	12.32115449	2.15E-10	1.60E-08	14.04327804
MANEAL	-0.716374387	7.513946661	-12.30914694	2.19E-10	1.62E-08	14.02684131
MBD2	0.812182525	8.761921384	12.29779112	2.22E-10	1.64E-08	14.01128426
HBEGF	2.400795931	7.373173772	12.2796808	2.28E-10	1.66E-08	13.98644872
PCMTD2	-1.015461193	8.907555779	-12.27732244	2.29E-10	1.66E-08	13.9832123
SNORD22	1.057563068	6.181623927	12.21011859	2.51E-10	1.81E-08	13.89076724
SBDS	0.662938742	9.25224699	12.19766235	2.55E-10	1.83E-08	13.8735856
KALRN	-1.024544608	11.34851038	-12.1929074	2.56E-10	1.83E-08	13.86702293
HSPB3	1.784336585	6.012073131	12.18744303	2.58E-10	1.84E-08	13.85947848
IER5	1.105446618	9.340308997	12.15372402	2.71E-10	1.91E-08	13.81286111
AKAP12	2.05114848	8.47147801	12.14978427	2.72E-10	1.91E-08	13.80740724
NOCT	0.724866348	10.06421083	12.1389137	2.76E-10	1.93E-08	13.79235125
MUC3	1.523897553	4.338809567	12.13798067	2.76E-10	1.93E-08	13.79105845
MYL12A	1.115805331	9.553647215	12.11794611	2.84E-10	1.97E-08	13.76327874
ARF2	0.824302778	8.343893235	12.07212823	3.03E-10	2.09E-08	13.69960373
NEAT1	1.326610547	9.226087578	12.06805427	3.04E-10	2.09E-08	13.69393223
SLC7A4	-0.856332492	8.888455363	-11.95160048	3.57E-10	2.44E-08	13.53113548
ANKRD13C	0.488868562	10.253549	11.93905235	3.64E-10	2.47E-08	13.51351533
CCDC86	1.037464698	6.629415087	11.91273145	3.77E-10	2.55E-08	13.47650558
PPIG	0.692619118	8.224391349	11.9061645	3.81E-10	2.55E-08	13.46726126
ICAM1	1.957177157	6.630931799	11.90517847	3.81E-10	2.55E-08	13.46587287
DTD1	-0.901454428	9.120834844	-11.89308545	3.88E-10	2.57E-08	13.4488373
GADD45A	1.50364634	6.276561938	11.88935115	3.90E-10	2.57E-08	13.44357386
CACNA1H	-1.093338538	8.311755329	-11.88794219	3.91E-10	2.57E-08	13.4415876
GMPPB	0.817831985	7.222696817	11.88007752	3.95E-10	2.58E-08	13.43049691
ANXA3	1.18075857	7.677898478	11.86182093	4.05E-10	2.64E-08	13.40472827
SVIL	1.14829491	7.322942768	11.84775201	4.13E-10	2.68E-08	13.38484808
BTG1	0.743655605	9.839427474	11.83403094	4.21E-10	2.71E-08	13.36544069
RDH10	0.761866025	8.314644273	11.81637623	4.32E-10	2.76E-08	13.3404422
PEX11B	-0.520144293	7.587838633	-11.81625148	4.32E-10	2.76E-08	13.34026545
RNF130	0.533583023	8.910053547	11.81216883	4.34E-10	2.76E-08	13.33448013
IL11	2.003074281	5.371473322	11.80105869	4.41E-10	2.79E-08	13.31872817
ID1	1.273018313	8.221813062	11.78785924	4.49E-10	2.83E-08	13.29999814
JUN	1.665324886	10.21451256	11.76831356	4.62E-10	2.88E-08	13.27223116
GDNF	2.022254224	4.079304896	11.76777624	4.62E-10	2.88E-08	13.27146729
CRMP1	-0.570622071	9.860139221	-11.75672722	4.69E-10	2.91E-08	13.25575352
PIK3C3	-0.757282741	7.596286488	-11.73715567	4.82E-10	2.98E-08	13.22788935
B4GAT1	-1.000271846	9.27505083	-11.70219288	5.07E-10	3.11E-08	13.17801778
MOB1A	0.806645441	7.959783737	11.69402993	5.12E-10	3.13E-08	13.16635647
LDLR	0.874169788	7.610082318	11.69004354	5.15E-10	3.13E-08	13.16065923
RGS2	2.086920188	8.973891886	11.68789574	5.17E-10	3.13E-08	13.15758899
POP4	0.831965735	8.288253875	11.66271035	5.36E-10	3.23E-08	13.12155258
FBXO25	-0.665189698	8.670479913	-11.63263033	5.59E-10	3.36E-08	13.07842948
ASB11	1.528167786	6.785414775	11.624196	5.66E-10	3.38E-08	13.06632163
PHF20	-0.62592933	9.032080675	-11.61840632	5.70E-10	3.39E-08	13.05800613
USP33	-0.501075743	9.49186782	-11.59488343	5.90E-10	3.49E-08	13.02418646
RNF167	-0.728988243	9.483504879	-11.58459617	5.98E-10	3.53E-08	13.00937859
SLC35F4	-1.24092529	5.813065484	-11.57552738	6.06E-10	3.56E-08	12.99631577
USP16	0.587308513	8.04047917	11.57074595	6.10E-10	3.57E-08	12.98942517
DIPK1B	-0.80416991	8.493281349	-11.5283718	6.48E-10	3.77E-08	12.92825813
MORC4	0.984854833	4.866123287	11.51389851	6.62E-10	3.83E-08	12.90732424
ARHGAP12	-1.13257031	8.07178237	-11.49823527	6.77E-10	3.90E-08	12.88464524
PLPBP	0.823185033	9.481712042	11.49622643	6.79E-10	3.90E-08	12.8817348
THBD	1.868578566	7.510862855	11.47703584	6.97E-10	3.99E-08	12.85391055
COL4A1	1.307478738	8.20965372	11.46449686	7.10E-10	4.03E-08	12.83571012
UGDH	0.70994384	8.564333114	11.46421498	7.10E-10	4.03E-08	12.83530077
BC094435	0.715751716	12.36653512	11.41158621	7.66E-10	4.32E-08	12.75873281
OGT	-0.775711258	8.990948754	-11.40905494	7.69E-10	4.32E-08	12.75504299
EHD4	1.233603121	6.592540848	11.37597848	8.06E-10	4.51E-08	12.70676706
KCNAB1	-0.991667002	9.751546574	-11.34338723	8.45E-10	4.69E-08	12.65908907
GPR3	1.292703681	6.267516176	11.34282789	8.46E-10	4.69E-08	12.65826984
JUNB	2.235820997	7.809168737	11.33942404	8.50E-10	4.69E-08	12.65328381
IL6	2.507639624	4.474430346	11.30269057	8.96E-10	4.93E-08	12.59939945
TRAPPC12	-0.608309714	8.11297301	-11.27234214	9.37E-10	5.13E-08	12.55477571
GPNMB	1.254864669	6.671737491	11.26939483	9.41E-10	5.13E-08	12.55043695
NBEA	-0.800638619	10.68726287	-11.26007033	9.53E-10	5.18E-08	12.53670428
IFITM2	0.905668971	8.300460104	11.25668834	9.58E-10	5.18E-08	12.53172121
RHOC	1.102517761	8.62308192	11.25363788	9.62E-10	5.18E-08	12.52722561
SLC10A6	1.924517835	6.35871872	11.23942291	9.82E-10	5.25E-08	12.50626354
ERRFI1	1.753306634	9.653893253	11.23514909	9.89E-10	5.25E-08	12.49995703
HSPA5	1.037705556	11.30697059	11.23290808	9.92E-10	5.25E-08	12.49664941
ZFP40	-1.151121442	5.611408374	-11.2316269	9.94E-10	5.25E-08	12.49475822
SEC63	0.748600188	7.869946298	11.23131751	9.94E-10	5.25E-08	12.49430148
KLF5	1.322169857	6.978919083	11.22830098	9.98E-10	5.25E-08	12.48984789
HSPB1	3.06642268	10.36039682	11.21507162	1.02E-09	5.33E-08	12.47030491
COL4A2	1.199445972	7.942883529	11.21232122	1.02E-09	5.33E-08	12.46623961
PECAM1	1.208908333	6.473401471	11.210153	1.03E-09	5.33E-08	12.46303424
BORCS5	-0.646665776	8.467574896	-11.19756219	1.04E-09	5.40E-08	12.44441106
GGTA1	1.207069943	6.109018927	11.17292031	1.08E-09	5.58E-08	12.40791491
KLHL22	-0.561009992	9.643339775	-11.15498081	1.11E-09	5.70E-08	12.38130526
TMEM175	-0.579952864	6.626365744	-11.15146426	1.12E-09	5.71E-08	12.37608519
HSPA1B	3.506458121	10.26306555	11.14363062	1.13E-09	5.75E-08	12.36445205
PCSK1	2.551908211	6.72764955	11.13662493	1.14E-09	5.79E-08	12.35404294
FGL2	1.787725645	4.246948702	11.12681388	1.16E-09	5.85E-08	12.3394569
NAPG	-0.454713922	10.04628561	-11.12443469	1.16E-09	5.85E-08	12.33591824
MAGEE1	-0.621638011	9.607269792	-11.1163909	1.18E-09	5.90E-08	12.32394998
HTR5B	-1.134695102	5.996938841	-11.10663536	1.19E-09	5.95E-08	12.30942564
CEMIP2	1.496236279	6.599882301	11.10561985	1.19E-09	5.95E-08	12.30791315
CYP51	1.265425948	6.788115969	11.08912194	1.22E-09	6.07E-08	12.28332591
PCNX	0.876574804	8.715371574	11.06361563	1.27E-09	6.27E-08	12.24525643
NMT2	0.842887271	5.213497474	11.06208224	1.27E-09	6.27E-08	12.24296556
SH3GLB1	0.670394412	8.765969429	11.05194705	1.29E-09	6.34E-08	12.22781745
TTC33	-0.531526556	8.983695934	-11.04189025	1.31E-09	6.41E-08	12.2127757
ANKRD46	-0.554182717	9.939426107	-11.0368203	1.32E-09	6.43E-08	12.20518858
OSMR	1.89792844	7.877668253	11.02784475	1.34E-09	6.48E-08	12.19175011
NSG1	-0.520848824	9.914777024	-11.02697224	1.34E-09	6.48E-08	12.19044329
PPP1R15A	1.514711556	7.906341713	11.00892112	1.38E-09	6.63E-08	12.16338888
ADCY4	0.849089828	5.734699723	10.99548169	1.40E-09	6.74E-08	12.14322371
GDAP1	-0.694134575	9.477654481	-10.96541039	1.47E-09	7.00E-08	12.0980333
LY6A	1.25991723	10.60218095	10.96490947	1.47E-09	7.00E-08	12.09727971
PRPF38B	0.633266642	8.302020087	10.96100064	1.48E-09	7.01E-08	12.09139829
TAC1	1.883493946	9.356172249	10.95631913	1.49E-09	7.03E-08	12.08435209
LARP6	-0.777554363	8.55876981	-10.94918284	1.50E-09	7.08E-08	12.07360666
MSH2	-0.687510899	7.32491827	-10.93364595	1.54E-09	7.22E-08	12.05019314
TUBB6	2.538745188	7.160071003	10.92363386	1.56E-09	7.31E-08	12.03509155
P4HA2	0.678667917	6.580156471	10.92028719	1.57E-09	7.32E-08	12.03004123
TLL1	3.333726908	5.933584983	10.90106698	1.62E-09	7.50E-08	12.00101349
RWDD4A	0.789651242	8.969711107	10.89217779	1.64E-09	7.57E-08	11.98757491
GM13889	1.303379608	8.981026972	10.88505553	1.65E-09	7.63E-08	11.97680142
LRATD1	-0.730466765	8.739878581	-10.88165452	1.66E-09	7.64E-08	11.97165493
FOXO1	0.838111658	7.801975813	10.86483282	1.71E-09	7.79E-08	11.94618158
SSTR2	1.612468145	7.732273702	10.86367383	1.71E-09	7.79E-08	11.94442537
P2RY12	-1.753199975	6.825888737	-10.85827656	1.72E-09	7.81E-08	11.93624504
GRHL1	-0.604750666	7.43769936	-10.857125	1.73E-09	7.81E-08	11.93449928
LARGE1	-0.49619386	10.17121465	-10.84481388	1.76E-09	7.93E-08	11.91582667
CITED2	1.933702966	7.751459827	10.84296274	1.76E-09	7.93E-08	11.91301757
ANP32A	-0.727213301	8.653150571	-10.83892916	1.77E-09	7.95E-08	11.90689534
MYO1C	0.892635842	6.231570363	10.83635206	1.78E-09	7.95E-08	11.90298285
POLR1D	0.556271822	9.609375138	10.83084396	1.79E-09	7.99E-08	11.89461818
LUC7L	0.6818504	6.665349862	10.82819136	1.80E-09	7.99E-08	11.89058874
C87436	-0.590853701	6.529328945	-10.80864215	1.85E-09	8.20E-08	11.8608688
TMEM121B	-1.036541765	7.38050417	-10.78970464	1.91E-09	8.41E-08	11.83203912
NMD3	0.520601524	8.178957318	10.77994068	1.94E-09	8.49E-08	11.8171596
RBMS1	0.748655641	7.334571609	10.77856711	1.94E-09	8.49E-08	11.81506555
NECAP1	-0.49926212	9.936308218	-10.76477508	1.98E-09	8.64E-08	11.79402775
PLK3	0.846143881	6.811866107	10.72476994	2.10E-09	9.15E-08	11.73288779
KCTD10	0.593048652	8.107805346	10.71563464	2.13E-09	9.24E-08	11.71890168
GLA	1.24135701	6.60260173	10.70980516	2.15E-09	9.30E-08	11.70997197
SLC8A2	-0.822848007	6.014783356	-10.69497827	2.20E-09	9.47E-08	11.68724303
ABRACL	-0.782899142	8.379155796	-10.65387818	2.34E-09	1.00E-07	11.62411188
ZBTB21	0.964102377	7.188516903	10.65017167	2.35E-09	1.01E-07	11.61840939
PRKX	0.772342128	7.371576557	10.64492784	2.37E-09	1.01E-07	11.61033912
SOX21	-0.69247094	5.996058806	-10.62409414	2.45E-09	1.04E-07	11.57824597
ANGPTL4	1.303096593	6.608709965	10.62286949	2.45E-09	1.04E-07	11.57635796
DGAT2	-0.627071001	8.401577111	-10.61315938	2.49E-09	1.05E-07	11.56138233
ARHGAP39	-0.777409273	8.271713512	-10.58295332	2.61E-09	1.10E-07	11.51472946
FERMT2	0.454161748	9.824922457	10.58103105	2.61E-09	1.10E-07	11.5117571
ANKRD33B	1.832396895	8.252794291	10.55713415	2.71E-09	1.13E-07	11.47477162
CREM	1.995125564	6.882412128	10.55097266	2.74E-09	1.14E-07	11.46522509
ANKRD13A	1.059939273	9.000809723	10.54249696	2.77E-09	1.15E-07	11.45208604
DCAKD	-0.810694755	7.522491782	-10.53766629	2.79E-09	1.16E-07	11.44459394
PPAN	0.686852443	7.067802163	10.53490039	2.80E-09	1.16E-07	11.44030302
YAP1	0.758174203	5.984447076	10.52844472	2.83E-09	1.17E-07	11.43028457
FOSL1	1.974873039	5.685376038	10.52434421	2.85E-09	1.17E-07	11.42391862
VAMP7	-0.541712978	8.697268599	-10.52367428	2.85E-09	1.17E-07	11.42287839
NTS	1.809304992	7.938659343	10.51867598	2.88E-09	1.17E-07	11.41511575
EMD	1.252676103	8.692945813	10.5119084	2.90E-09	1.18E-07	11.40460085
SAMD4	0.838336757	9.028198114	10.4853571	3.03E-09	1.23E-07	11.36329806
GEM	2.956090172	5.857627336	10.47671504	3.07E-09	1.24E-07	11.34983755
TOR1AIP1	0.725350249	6.104464758	10.47180238	3.09E-09	1.24E-07	11.34218205
ETV3	1.151347026	6.766428339	10.47004727	3.10E-09	1.24E-07	11.33944637
PTTG1IP	0.68659893	9.26350917	10.46886715	3.10E-09	1.24E-07	11.33760673
TMEM51	0.471149069	6.717794758	10.46724411	3.11E-09	1.24E-07	11.33507638
ACVRL1	0.834973934	6.142049498	10.45742231	3.16E-09	1.26E-07	11.31975772
TPD52	0.514851405	9.735889256	10.4487623	3.20E-09	1.27E-07	11.30624203
DGUOK	-0.589133317	7.174335433	-10.43062685	3.29E-09	1.30E-07	11.27791063
NFKB2	0.637033051	6.13707526	10.43054958	3.29E-09	1.30E-07	11.27778984
SHROOM3	1.501157904	5.646312837	10.41747561	3.36E-09	1.32E-07	11.2573424
RPUSD1	-0.634850221	8.353243426	-10.38049188	3.55E-09	1.39E-07	11.19939592
EAF2	1.224689359	5.544257215	10.37565132	3.58E-09	1.40E-07	11.19180022
PPP1R21	-0.446047296	9.111464083	-10.36771983	3.62E-09	1.41E-07	11.17934855
CCNL1	0.898070543	8.91882872	10.3491426	3.73E-09	1.45E-07	11.15015613
GPR19	1.421120735	8.340965052	10.34783177	3.74E-09	1.45E-07	11.1480948
UNC45A	0.639126356	6.376719723	10.34447622	3.76E-09	1.45E-07	11.14281717
ATP7A	1.200203987	7.16527583	10.34256972	3.77E-09	1.45E-07	11.13981806
GOLM1	-0.737196924	8.775535173	-10.31889895	3.91E-09	1.50E-07	11.10254704
RHOQ	0.727034167	9.128822059	10.30647483	3.98E-09	1.53E-07	11.08295897
MED7	0.743374216	8.619528356	10.3040518	4.00E-09	1.53E-07	11.07913672
PDK4	1.840332892	6.931025675	10.29604627	4.05E-09	1.54E-07	11.06650353
ROBO1	-0.815791605	8.251956696	-10.2921031	4.07E-09	1.55E-07	11.06027828
ELAVL1	0.56939788	8.098911159	10.27825528	4.16E-09	1.58E-07	11.03840208
SDCBP2	2.029831389	6.023018235	10.2691637	4.22E-09	1.59E-07	11.02402765
MAP3K8	0.845728681	4.756012941	10.26792517	4.23E-09	1.59E-07	11.0220687
TTC8	-0.697118284	7.52655718	-10.26437112	4.25E-09	1.60E-07	11.01644642
PIM3	0.744339616	9.04449263	10.26223575	4.27E-09	1.60E-07	11.01306771
TINF2	1.39791444	7.871679671	10.25775694	4.30E-09	1.60E-07	11.00597935
RGCC	0.810509975	8.074674498	10.23824763	4.43E-09	1.65E-07	10.97507626
CABLES2	-0.544966585	7.278985104	-10.2367556	4.44E-09	1.65E-07	10.97271106
ATP2B2	-1.288121846	6.825059066	-10.23293059	4.47E-09	1.65E-07	10.96664638
PAPSS1	-0.395692124	9.540876713	-10.22113	4.55E-09	1.68E-07	10.94792561
CBR4	-0.659257623	7.607401903	-10.20981374	4.63E-09	1.70E-07	10.92995814
PCNA	0.646655114	10.19878185	10.20605047	4.66E-09	1.71E-07	10.92397971
DOK5	1.386300498	5.726361869	10.20159505	4.69E-09	1.72E-07	10.91689962
NIPSNAP1	-0.515159436	8.422330952	-10.19818172	4.72E-09	1.72E-07	10.91147394
HTR1A	-1.205830139	7.260061471	-10.19078836	4.77E-09	1.73E-07	10.89971721
PHLDA1	1.029479894	8.724966453	10.18661885	4.80E-09	1.74E-07	10.89308418
CRBN	-0.602564661	8.514434048	-10.18276608	4.83E-09	1.74E-07	10.88695324
FAM169A	-0.625804477	7.84983737	-10.18184021	4.84E-09	1.74E-07	10.88547965
KLF4	2.578182786	7.527198893	10.17444316	4.89E-09	1.76E-07	10.8737031
SMAD6	1.33708694	5.594632024	10.17407472	4.90E-09	1.76E-07	10.87311635
RGS16	1.115057426	5.500034671	10.16881912	4.94E-09	1.77E-07	10.86474504
EPRS	1.137394575	8.130277284	10.1576588	5.02E-09	1.79E-07	10.8469579
RB1CC1	-0.4826279	9.10623308	-10.15709272	5.03E-09	1.79E-07	10.84605532
CARTPT	1.969084575	5.930955813	10.15172549	5.07E-09	1.80E-07	10.83749563
SMARCAL1	-0.47697277	7.012233599	-10.14819907	5.10E-09	1.80E-07	10.83186986
1810055G02RIK	0.541769837	8.096239792	10.13810478	5.18E-09	1.83E-07	10.81575827
DUSP1	2.293351193	9.03165481	10.11022389	5.41E-09	1.90E-07	10.77119591
WASF1	-0.609465114	11.5050955	-10.10738441	5.44E-09	1.91E-07	10.76665247
ALG2	-0.487692966	10.23212194	-10.10295469	5.47E-09	1.91E-07	10.75956263
CYP7B1	-0.806381033	8.816740363	-10.10253017	5.48E-09	1.91E-07	10.75888306
PXK	0.815116099	7.315962543	10.09374792	5.55E-09	1.93E-07	10.74481973
MKLN1	0.567583407	7.577352682	10.08681913	5.62E-09	1.95E-07	10.73371808
ZBTB18	-0.742531536	11.97492699	-10.07385834	5.73E-09	1.98E-07	10.71293664
SLITRK1	-0.699137345	9.24862955	-10.0725402	5.74E-09	1.98E-07	10.71082204
CREB3L2	0.796277937	5.965469879	10.06965643	5.77E-09	1.98E-07	10.70619507
ANKRD28	0.635602304	8.050463633	10.0690523	5.77E-09	1.98E-07	10.70522562
ZFP810	-0.799884649	6.576181505	-10.06467412	5.81E-09	1.99E-07	10.69819874
PNO1	0.84565393	8.91254564	10.06025296	5.86E-09	2.00E-07	10.69110059
LEFTY1	-1.31600835	7.166477509	-10.05981877	5.86E-09	2.00E-07	10.69040339
MED12L	-0.88657009	7.999727474	-10.05699999	5.89E-09	2.00E-07	10.68587652
MAP2K3	0.990315527	6.318856522	10.04347366	6.01E-09	2.04E-07	10.66414079
HBS1L	0.531366446	8.683405779	10.04228537	6.02E-09	2.04E-07	10.66223027
CCN2	2.056126413	7.925611384	10.01792583	6.26E-09	2.11E-07	10.62302906
ITGA5	1.597722169	6.008904256	10.01753441	6.26E-09	2.11E-07	10.62239861
TGM2	1.486507823	7.626535381	10.00852541	6.35E-09	2.13E-07	10.60788262
FUT8	-0.735712484	8.882084256	-9.975569118	6.69E-09	2.24E-07	10.55469981
PURG	-0.500961479	9.877427474	-9.974838485	6.70E-09	2.24E-07	10.55351931
STRN4	-0.504057925	10.55898581	-9.97207	6.73E-09	2.24E-07	10.54904565
RELL1	0.566616136	7.542831384	9.966607993	6.79E-09	2.25E-07	10.54021683
IL17RA	0.864294645	6.046106107	9.965665007	6.80E-09	2.25E-07	10.53869222
TMEM35A	0.960895821	8.758501955	9.960887908	6.85E-09	2.27E-07	10.53096707
LRRK2	0.785071944	6.600759412	9.955054927	6.92E-09	2.28E-07	10.5215308
EPN2	-0.834449338	7.732164429	-9.953878497	6.93E-09	2.28E-07	10.51962715
PAWR	0.835104048	6.677446349	9.95177605	6.95E-09	2.28E-07	10.51622465
ZFP189	-1.064579334	6.33718564	-9.946309617	7.01E-09	2.30E-07	10.5073756
PLXDC2	0.787280899	7.368438201	9.941613205	7.07E-09	2.31E-07	10.49977024
CDH8	-1.400819706	6.680562785	-9.926358097	7.24E-09	2.36E-07	10.4750482
GMPR	-1.200744547	7.997176194	-9.9083655	7.45E-09	2.42E-07	10.44585453
PROS1	1.492653391	6.656842249	9.901784309	7.53E-09	2.44E-07	10.43516673
PTK2B	-0.899782868	10.52689336	-9.896873066	7.59E-09	2.45E-07	10.42718757
PLAT	0.931678015	9.023160242	9.892170914	7.64E-09	2.46E-07	10.41954544
NOP53	1.005189681	10.33263377	9.877706745	7.82E-09	2.52E-07	10.39602124
TMOD3	0.768552181	7.463082301	9.875745538	7.85E-09	2.52E-07	10.39282967
TRIM2	-0.457833742	11.37968478	-9.866769306	7.96E-09	2.55E-07	10.37821637
ZHX1	-0.435718619	8.996765225	-9.858246783	8.07E-09	2.58E-07	10.36433284
TIAL1	0.587380237	7.476524654	9.836032964	8.36E-09	2.66E-07	10.32810508
TRAIP	-1.031910707	6.113831073	-9.835196702	8.37E-09	2.66E-07	10.3267401
NIBAN2	1.083024248	8.367115398	9.811482893	8.70E-09	2.76E-07	10.28799884
PCSK2	-0.776956234	9.662564256	-9.79721548	8.90E-09	2.81E-07	10.26465784
ITGB1	0.702176969	7.510131678	9.791959455	8.97E-09	2.83E-07	10.25605304
NDUFAF3	-0.593641773	8.860522042	-9.78468421	9.08E-09	2.86E-07	10.24413705
CAST	0.738998934	5.028118028	9.758958077	9.46E-09	2.97E-07	10.20194992
NABP1	0.536903615	6.343686211	9.748711395	9.62E-09	3.01E-07	10.18512477
CEND1	-0.828090531	9.016252561	-9.740877934	9.74E-09	3.04E-07	10.17225365
GSPT2	-0.662723832	8.296296955	-9.740263325	9.75E-09	3.04E-07	10.17124348
UNC119B	0.438919579	7.894943201	9.738588162	9.78E-09	3.04E-07	10.16848995
BIRC3	0.815289175	6.072272422	9.736564509	9.81E-09	3.04E-07	10.16516314
EGR1	1.348974877	10.84901367	9.726150667	9.98E-09	3.09E-07	10.14803541
CALM2	-0.5585375	12.24562941	-9.70882256	1.03E-08	3.17E-07	10.11950684
FOSL2	1.842940139	7.060267353	9.707592751	1.03E-08	3.17E-07	10.11748074
RNF115	-0.509271127	8.914790156	-9.698553369	1.04E-08	3.21E-07	10.10258284
ARF6	0.860433783	9.680792042	9.694711981	1.05E-08	3.22E-07	10.09624883
TACC2	-0.703638448	9.684127266	-9.688487321	1.06E-08	3.24E-07	10.08598129
TRA2A	0.578937173	9.266031938	9.680479888	1.07E-08	3.27E-07	10.07276622
IGFBP7	1.291514289	9.139872509	9.679508075	1.08E-08	3.27E-07	10.07116186
CLEC7A	1.003414681	5.178066713	9.678997046	1.08E-08	3.27E-07	10.07031816
CYP1B1	1.545429918	7.11541872	9.673378026	1.09E-08	3.29E-07	10.06103918
LRRC57	-0.527224469	7.528017734	-9.670721549	1.09E-08	3.30E-07	10.05665107
ICAM5	-0.952883035	9.658996349	-9.662831887	1.11E-08	3.33E-07	10.0436135
ERMP1	-0.448839877	9.292517215	-9.651879557	1.13E-08	3.39E-07	10.02550243
APAF1	-0.736291258	5.633952284	-9.643853985	1.14E-08	3.42E-07	10.01222191
NPRL2	-0.471701969	7.953538616	-9.643602321	1.14E-08	3.42E-07	10.01180534
TMEM39A	0.445575486	7.064244412	9.638965056	1.15E-08	3.43E-07	10.00412801
NUMB	0.594614297	8.353499343	9.625629589	1.17E-08	3.50E-07	9.982035678
NAB1	0.566137075	8.815820813	9.625158793	1.18E-08	3.50E-07	9.981255336
SLCO5A1	1.203612884	5.843066488	9.614220136	1.20E-08	3.55E-07	9.963116981
SPRYD7	-0.545766944	9.083595294	-9.608370251	1.21E-08	3.57E-07	9.953410813
SUMO2	-0.33007741	11.43927076	-9.607732884	1.21E-08	3.57E-07	9.952353039
CCNK	1.136829975	6.067572734	9.603165928	1.22E-08	3.59E-07	9.944772273
SEZ6	-0.55066172	7.946963962	-9.595529808	1.23E-08	3.63E-07	9.932091293
ROGDI	-0.832857998	10.02351519	-9.594253911	1.24E-08	3.63E-07	9.929971775
ELK1	-0.71877991	6.568583702	-9.589772186	1.24E-08	3.65E-07	9.922525169
NID1	1.110463382	6.601642768	9.582535825	1.26E-08	3.68E-07	9.910496445
TLR2	1.200639273	6.141828841	9.581614388	1.26E-08	3.68E-07	9.908964319
CNN3	0.843861062	9.796873702	9.576169368	1.27E-08	3.70E-07	9.899908463
SOWAHA	-1.72528692	8.267292561	-9.572063826	1.28E-08	3.72E-07	9.893077965
C530047H08RIK	-0.464520792	6.85332564	-9.567739167	1.29E-08	3.74E-07	9.885880698
RASIP1	1.052033178	5.995336626	9.565608835	1.29E-08	3.74E-07	9.882334478
PLIN2	1.516098227	7.941121159	9.558465641	1.31E-08	3.78E-07	9.870439649
TRAPPC2	-0.516829011	9.881724844	-9.557460817	1.31E-08	3.78E-07	9.86876592
MAPRE1	0.497766479	9.546793702	9.553020818	1.32E-08	3.79E-07	9.861368766
ASB3	-0.540419833	7.347017007	-9.541815908	1.35E-08	3.86E-07	9.842690403
FAM98A	0.591538962	8.763857682	9.535258146	1.36E-08	3.89E-07	9.831751636
ATP6V1A	-0.503111765	10.94557682	-9.525043356	1.38E-08	3.95E-07	9.814702247
USP45	-0.651088652	8.460172889	-9.513869616	1.41E-08	4.01E-07	9.796037679
GSDME	-0.663840204	6.215968858	-9.505582846	1.43E-08	4.06E-07	9.782185629
FBXO21	-0.82231415	7.615601315	-9.502204626	1.44E-08	4.07E-07	9.776536231
ULK2	-0.527047096	7.974292543	-9.491490075	1.46E-08	4.13E-07	9.758609038
CCDC106	-0.705578399	7.487381211	-9.489844194	1.47E-08	4.14E-07	9.755853962
TMA16	0.877418815	6.97353026	9.487979395	1.47E-08	4.14E-07	9.752732035
CLIC4	1.021248587	8.858436557	9.48646192	1.47E-08	4.14E-07	9.750191261
CKAP5	-0.349466863	9.309620986	-9.479945629	1.49E-08	4.18E-07	9.739277545
MAS1	-0.97270424	6.094816436	-9.474628072	1.50E-08	4.20E-07	9.730367648
MAST3	-0.909929297	9.836441246	-9.472071516	1.51E-08	4.21E-07	9.726082746
OTULINL	-0.646704771	7.15818282	-9.470495237	1.51E-08	4.21E-07	9.723440431
UBLCP1	-0.595588105	9.139635467	-9.466820978	1.52E-08	4.23E-07	9.717280091
BTF3L4	-0.520527312	7.036657474	-9.461322916	1.54E-08	4.26E-07	9.708058828
NHSL2	-1.529829714	6.523339481	-9.459310898	1.54E-08	4.27E-07	9.704683375
RCE1	0.454289044	8.033564844	9.452638323	1.56E-08	4.30E-07	9.693485597
CARD19	0.692106389	6.209467941	9.443793538	1.58E-08	4.36E-07	9.678634023
RAB7B	0.751138595	6.235741038	9.435514351	1.60E-08	4.41E-07	9.66472344
ZFP871	-0.367724093	9.82183474	-9.433233571	1.61E-08	4.42E-07	9.660889821
SLC25A11	-0.576708243	9.078530761	-9.431691488	1.61E-08	4.42E-07	9.658297468
C3AR1	1.323667966	6.689397474	9.419929944	1.64E-08	4.48E-07	9.638515822
PARP1	-0.528063219	9.185455969	-9.418835024	1.65E-08	4.48E-07	9.636673418
0610009B22RIK	-0.509366115	8.554994965	-9.418567299	1.65E-08	4.48E-07	9.636222899
KCNE4	0.800737177	6.106005502	9.417847257	1.65E-08	4.48E-07	9.63501119
SLC19A2	0.639868832	8.097150692	9.415170147	1.66E-08	4.49E-07	9.630505512
CCL6	1.865742586	6.245620138	9.406467961	1.68E-08	4.55E-07	9.61585329
CSTPP1	-0.615923623	8.851024896	-9.400173438	1.70E-08	4.58E-07	9.605249122
CFLAR	1.051781324	7.007717388	9.399823246	1.70E-08	4.58E-07	9.604659023
RANBP2	0.949955163	8.617463149	9.393091264	1.72E-08	4.62E-07	9.593312178
SYT13	-0.986516797	8.694110657	-9.390442741	1.73E-08	4.63E-07	9.588846522
CHN1	-1.133030392	11.63251903	-9.38893957	1.73E-08	4.63E-07	9.586311651
ATP9B	0.54482844	8.251603841	9.38695447	1.74E-08	4.64E-07	9.582963652
LAMA4	0.793162974	5.333716367	9.38623837	1.74E-08	4.64E-07	9.581755782
FXYD5	1.158849428	7.407856038	9.381141157	1.75E-08	4.67E-07	9.573156321
MYT1L	-0.790531961	9.60499692	-9.369408361	1.79E-08	4.75E-07	9.553349813
ZFP36L2	0.732878513	8.971595052	9.365019524	1.80E-08	4.77E-07	9.5459365
GRIA1	-0.989061176	10.9117418	-9.338776856	1.88E-08	4.97E-07	9.50155944
DCUN1D5	0.599120098	8.643334654	9.334245605	1.89E-08	5.00E-07	9.493888325
ETS2	0.819416495	9.625015017	9.324130468	1.93E-08	5.08E-07	9.476754859
CCL7	1.322626348	4.849587889	9.308298277	1.98E-08	5.20E-07	9.449912074
CYGB	-0.980965278	7.428088235	-9.303132406	2.00E-08	5.24E-07	9.441146823
JMJD1C	0.672540131	9.982159931	9.298105568	2.01E-08	5.27E-07	9.432614289
DUSP11	0.919326397	6.505959481	9.284811814	2.06E-08	5.38E-07	9.410034366
CADPS	-0.584815621	10.49907239	-9.283500245	2.06E-08	5.38E-07	9.407805426
SLC16A1	1.099670923	9.499112526	9.261250048	2.14E-08	5.57E-07	9.369959738
BCL6	0.749232529	9.275063772	9.256545405	2.16E-08	5.60E-07	9.361949631
ZFP758	-0.61920152	7.268526834	-9.245987854	2.19E-08	5.67E-07	9.343964319
LYSMD2	-0.570996148	8.497892924	-9.245794575	2.20E-08	5.67E-07	9.34363493
PTPN1	0.62683781	9.2279291	9.245610161	2.20E-08	5.67E-07	9.343320643
CITED1	0.81024527	5.140929343	9.223588444	2.28E-08	5.87E-07	9.305759673
RNF112	-0.7212779	10.78459014	-9.222562672	2.28E-08	5.87E-07	9.304008604
PER1	1.319033848	8.243622007	9.221630933	2.29E-08	5.87E-07	9.302417941
PDYN	1.82912375	6.310520882	9.220343762	2.29E-08	5.87E-07	9.300220306
ZFP958	-0.664369044	6.486769862	-9.216405503	2.31E-08	5.90E-07	9.293495086
SPTBN2	-0.474155025	10.62729862	-9.215255421	2.31E-08	5.90E-07	9.291530765
TAF1A	0.697322418	6.801938426	9.193208116	2.40E-08	6.11E-07	9.253842307
FBXO31	-0.548075163	8.275587439	-9.189101496	2.41E-08	6.14E-07	9.246815566
HNRNPH3	0.452680172	8.746671453	9.182291211	2.44E-08	6.20E-07	9.235157984
TNK2	-0.386441283	9.899523253	-9.178030301	2.46E-08	6.23E-07	9.227861361
LYST	-0.777475596	7.052323478	-9.176501872	2.47E-08	6.23E-07	9.225243437
BVES	1.150758186	6.175564931	9.171925245	2.48E-08	6.25E-07	9.217402743
STAMBP	-0.821309387	7.137936073	-9.171055718	2.49E-08	6.25E-07	9.215912767
ZFP14	-0.624345065	5.337084152	-9.170937383	2.49E-08	6.25E-07	9.215709987
CDH11	-0.663750944	9.240046125	-9.165268298	2.51E-08	6.30E-07	9.205993336
SPSB1	1.069566855	8.985659239	9.163548351	2.52E-08	6.30E-07	9.203044598
NR4A1	2.003694632	10.02123512	9.163299895	2.52E-08	6.30E-07	9.202618604
RDH14	-0.412715539	8.621548962	-9.160570584	2.53E-08	6.31E-07	9.197938526
IFNGR2	-0.703061969	7.856040381	-9.160047359	2.53E-08	6.31E-07	9.19704122
STXBP6	-1.106051863	7.495703927	-9.147218869	2.59E-08	6.43E-07	9.175030201
TSNAX	-0.420669428	9.698554256	-9.136225982	2.64E-08	6.54E-07	9.156152209
IL4RA	1.078126577	5.233736298	9.128388435	2.67E-08	6.62E-07	9.142683558
AMZ2	-0.45054864	7.31722064	-9.120991958	2.71E-08	6.69E-07	9.129965772
TUBG1	-0.517186895	7.759937474	-9.118169601	2.72E-08	6.71E-07	9.125111084
FIG4	-0.473269833	8.266377595	-9.115854816	2.73E-08	6.72E-07	9.121128711
RHOJ	1.898136344	7.101109913	9.114532667	2.74E-08	6.72E-07	9.118853775
PCMTD1	-0.649917745	9.031991453	-9.109253512	2.76E-08	6.77E-07	9.109768068
NARF	-1.173146291	6.479340242	-9.105797428	2.78E-08	6.79E-07	9.103818058
TRIP6	0.808987063	6.735299827	9.10486634	2.78E-08	6.79E-07	9.102214835
VWA1	0.670040878	6.777840381	9.080543967	2.90E-08	7.06E-07	9.060295776
ZFP759	-0.711610172	4.726554135	-9.080286978	2.90E-08	7.06E-07	9.059852461
PFKFB3	0.861341536	7.289054187	9.073425625	2.93E-08	7.12E-07	9.048013321
RORB	1.407520212	6.12244474	9.0683593	2.96E-08	7.17E-07	9.039267644
GREM2	1.292641936	6.880327284	9.056204879	3.02E-08	7.31E-07	9.018272977
QRSL1	-0.551275221	5.961680779	-9.046054885	3.07E-08	7.42E-07	9.000726265
CAR7	-0.88931415	5.957257491	-9.040395087	3.10E-08	7.48E-07	8.990936264
RBM7	0.470176005	9.930710865	9.024182007	3.19E-08	7.67E-07	8.962869283
SYT17	-1.027599052	7.057787439	-9.018507337	3.22E-08	7.73E-07	8.953037791
SLC25A25	0.802826585	8.469538426	9.016831839	3.23E-08	7.74E-07	8.950134171
TESC	-1.012425727	7.891738253	-9.007217664	3.28E-08	7.85E-07	8.93346601
PIK3R2	-0.552329444	8.589029118	-8.993366365	3.36E-08	8.02E-07	8.909431246
PLCE1	1.233585645	7.774276055	8.992957974	3.36E-08	8.02E-07	8.908722235
PPP2R1B	0.563627549	7.27249218	8.987452972	3.39E-08	8.08E-07	8.89916289
RASSF8	1.041252467	7.858803253	8.984299438	3.41E-08	8.11E-07	8.89368509
ID3	0.700183995	8.497520311	8.976021579	3.46E-08	8.21E-07	8.879300132
ALKBH5	0.455990433	7.347345433	8.96004684	3.56E-08	8.42E-07	8.851515117
PFN2	-0.372600613	12.32593893	-8.958502705	3.57E-08	8.43E-07	8.848827663
ABCG4	-0.785118109	7.732320138	-8.951439061	3.61E-08	8.51E-07	8.836530025
PSME4	0.515307778	9.190795294	8.947390176	3.63E-08	8.56E-07	8.82947814
TOR1AIP2	0.313205891	9.389595779	8.946294543	3.64E-08	8.56E-07	8.827569531
ZFP932	-0.587143497	8.348364498	-8.940806391	3.68E-08	8.62E-07	8.818006782
EFNB2	0.979064992	7.207125225	8.931220737	3.74E-08	8.75E-07	8.801295168
DIAPH3	0.861436168	4.575250484	8.929418535	3.75E-08	8.76E-07	8.798151899
WASF2	0.508034649	8.363259965	8.92562841	3.77E-08	8.80E-07	8.791540086
ALS2	-0.549808962	7.841024377	-8.922016835	3.79E-08	8.84E-07	8.785238042
ZFP131	0.579673644	9.216367924	8.910918645	3.87E-08	8.99E-07	8.765861724
ATF4	1.227396242	8.767599343	8.907402176	3.89E-08	9.03E-07	8.759719034
CHAC2	-0.586668472	7.931377941	-8.905684303	3.90E-08	9.03E-07	8.756717618
SOAT1	0.942862958	7.101637405	8.905445452	3.90E-08	9.03E-07	8.756300276
GAS5	0.436159314	10.72840536	8.904432645	3.91E-08	9.03E-07	8.754530522
XK	-0.772595261	5.46755455	-8.885650304	4.04E-08	9.31E-07	8.721686896
CAP2	-0.48113471	9.143234516	-8.877280014	4.10E-08	9.43E-07	8.707035667
MAT2B	-0.596985797	9.689615017	-8.874106239	4.12E-08	9.45E-07	8.701477986
ZFP703	0.672958211	8.551693962	8.874038969	4.12E-08	9.45E-07	8.701360174
MED24	-0.583955972	8.381128235	-8.867948324	4.16E-08	9.53E-07	8.690691014
NUDCD1	-0.590143415	6.478949014	-8.865503941	4.18E-08	9.53E-07	8.686407777
TPGS1	-0.393715065	7.81923827	-8.865083657	4.18E-08	9.53E-07	8.685671246
SNAP47	-0.433425335	10.42262893	-8.864296143	4.19E-08	9.53E-07	8.684291096
HES5	-1.179704873	4.926004896	-8.863695327	4.19E-08	9.53E-07	8.683238089
JARID2	0.946922557	8.051416955	8.860798593	4.21E-08	9.56E-07	8.678160542
NPY2R	-1.705386663	7.850063564	-8.852966114	4.27E-08	9.67E-07	8.664425958
GPR12	-1.34122163	7.145238547	-8.848211211	4.31E-08	9.74E-07	8.656084189
SELE	0.829613223	3.179689948	8.846996065	4.32E-08	9.74E-07	8.65395193
KCNIP4	-1.114624408	7.2589759	-8.84274424	4.35E-08	9.80E-07	8.646489609
GPR27	-0.579841205	6.707137145	-8.83138338	4.43E-08	9.96E-07	8.626538902
CTLA2A	1.780828256	8.94200346	8.83079368	4.44E-08	9.96E-07	8.62550288
PMVK	1.296581932	7.961875484	8.827836587	4.46E-08	1.00E-06	8.620307006
EFHD2	0.750930964	10.2866417	8.826455044	4.47E-08	1.00E-06	8.617879125
CP	0.951762357	7.604523495	8.825719044	4.48E-08	1.00E-06	8.616585602
TLR4	1.136709199	3.54483763	8.817588062	4.54E-08	1.01E-06	8.602290722
GCH1	0.909099555	5.288926228	8.794694984	4.72E-08	1.05E-06	8.561997181
NFATC1	0.780196471	5.971925692	8.793634202	4.73E-08	1.05E-06	8.560128485
CENPQ	0.606001667	6.219814706	8.777570993	4.86E-08	1.08E-06	8.531813451
FRRS1	0.994547447	5.394946021	8.762842634	4.99E-08	1.11E-06	8.505822094
CAMK2B	-0.780014355	10.49558606	-8.758540856	5.03E-08	1.11E-06	8.49822539
LTBR	0.823771144	6.712746159	8.75557689	5.05E-08	1.12E-06	8.492989795
TRPC4	-1.008152108	5.506681851	-8.754364116	5.06E-08	1.12E-06	8.490847204
MAF1	-0.50355915	8.482264256	-8.745340434	5.14E-08	1.13E-06	8.474899219
ZFP61	-0.558596895	6.599618062	-8.745282986	5.14E-08	1.13E-06	8.474797654
TRA2B	0.412566095	9.326768097	8.738630014	5.20E-08	1.14E-06	8.463032736
POR	0.495757753	8.662659204	8.738616526	5.20E-08	1.14E-06	8.463008879
NOP14	0.468394624	7.229077405	8.726107928	5.32E-08	1.16E-06	8.440873498
ZFP239	-0.81103924	7.598261142	-8.724085284	5.34E-08	1.16E-06	8.437292296
DCK	-0.860756397	5.794576107	-8.723573599	5.34E-08	1.16E-06	8.436386246
UBC	0.389279003	12.07381626	8.719530513	5.38E-08	1.17E-06	8.429225882
NFS1	-0.388773007	8.398327474	-8.716353229	5.41E-08	1.17E-06	8.423597379
LRRC6	-0.768503117	3.647330363	-8.712968162	5.44E-08	1.18E-06	8.41759935
CLTB	0.926469281	9.809176263	8.71138314	5.46E-08	1.18E-06	8.414790325
MAP3K6	1.095579044	6.071439256	8.709324703	5.47E-08	1.18E-06	8.411141813
POMK	-0.745933023	6.673214394	-8.705410003	5.51E-08	1.19E-06	8.40420162
TCIM	1.963218252	5.85269872	8.704513866	5.52E-08	1.19E-06	8.402612619
MGAT4C	-0.942249886	5.021160381	-8.701118547	5.55E-08	1.19E-06	8.396591207
KCNJ11	-0.669849265	4.953557993	-8.695267575	5.61E-08	1.20E-06	8.386211314
RAMAC	-0.552397108	9.607313322	-8.694932882	5.61E-08	1.20E-06	8.385617418
HEBP1	-0.858629767	7.953103443	-8.694677337	5.62E-08	1.20E-06	8.385163958
SELPLG	-0.778701422	6.717838253	-8.68761215	5.69E-08	1.21E-06	8.372623526
TNFRSF23	1.60280156	4.437210277	8.685303178	5.71E-08	1.21E-06	8.368523783
PRKAG2	-0.743833227	8.278983253	-8.684907196	5.71E-08	1.21E-06	8.367820619
MCMBP	0.609289338	7.292810865	8.684608251	5.71E-08	1.21E-06	8.367289755
MTERF2	-0.900782463	7.278857076	-8.684069239	5.72E-08	1.21E-06	8.366332554
PLEK	1.330035008	6.496368893	8.683118456	5.73E-08	1.21E-06	8.364644018
FJX1	-0.884737974	6.352228927	-8.681402708	5.75E-08	1.22E-06	8.361596651
MYCL	-0.796358909	5.229589827	-8.677102119	5.79E-08	1.22E-06	8.353956625
ZFP120	-0.569498913	6.019606263	-8.670606823	5.86E-08	1.23E-06	8.342413126
AI837181	-0.358741716	7.999858997	-8.656526738	6.00E-08	1.26E-06	8.317371029
SLC5A3	0.531362239	3.535266315	8.651898552	6.05E-08	1.27E-06	8.309133945
COQ9	-0.40755509	8.876449239	-8.643313279	6.14E-08	1.29E-06	8.293846791
GTPBP8	-0.475182173	7.112133651	-8.636441579	6.22E-08	1.30E-06	8.281603946
PDCD6	0.429546556	9.922995536	8.629543856	6.29E-08	1.32E-06	8.269308548
PDCD4	-0.835680286	9.553036401	-8.614702841	6.46E-08	1.35E-06	8.242832953
SNHG6	0.742431928	9.750808979	8.608527232	6.53E-08	1.36E-06	8.231807519
SPIN4	0.856381315	4.402274083	8.607934391	6.53E-08	1.36E-06	8.230748848
FGFR1	0.70614558	8.818817266	8.60558803	6.56E-08	1.36E-06	8.226558357
GPHN	-0.552853178	9.296518374	-8.601607934	6.61E-08	1.37E-06	8.219448449
GALNT16	-0.591570637	9.286112249	-8.594410595	6.69E-08	1.39E-06	8.206586113
PORCN	-0.591667859	8.50185519	-8.587285712	6.77E-08	1.40E-06	8.193846595
NUDT16L1	-0.45033721	7.530672163	-8.58433785	6.81E-08	1.40E-06	8.188573781
S100A11	1.569819575	8.271177284	8.584088479	6.81E-08	1.40E-06	8.188127682
RMND5A	-0.412854257	9.217984239	-8.582969551	6.82E-08	1.40E-06	8.186125932
LYSMD3	0.733592312	7.115670173	8.575650484	6.91E-08	1.42E-06	8.173028165
KLF6	1.393533145	6.483715173	8.575278268	6.92E-08	1.42E-06	8.172361881
TGIF1	1.2968044	5.068779913	8.573729447	6.94E-08	1.42E-06	8.169589229
TBCE	-0.435923705	8.661454792	-8.568857266	7.00E-08	1.43E-06	8.160865152
NDRG4	-0.427692729	12.71110865	-8.568576527	7.00E-08	1.43E-06	8.16036237
HSPB8	0.794083407	7.842091211	8.556406416	7.15E-08	1.46E-06	8.138556675
TENT5C	1.284674992	5.829566696	8.554714188	7.17E-08	1.46E-06	8.135523103
FBXL20	-0.478426258	8.123165225	-8.549220865	7.24E-08	1.47E-06	8.125672916
ABTB1	-0.508165511	6.778841851	-8.546925043	7.27E-08	1.48E-06	8.121555061
ADSS	-0.381997941	9.657943322	-8.546203701	7.28E-08	1.48E-06	8.120261097
ABHD17C	-0.522143815	8.66377974	-8.539624089	7.36E-08	1.49E-06	8.108455258
RAB20	1.362660359	3.558525398	8.535946944	7.41E-08	1.50E-06	8.101854859
ARXES1	0.921473292	9.728992889	8.535864641	7.41E-08	1.50E-06	8.101707107
R3HDM1	0.731911683	10.91991073	8.534849437	7.43E-08	1.50E-06	8.099884515
MTDH	0.857538644	4.049762042	8.527618849	7.52E-08	1.51E-06	8.086899551
TJP2	0.732437843	7.841791142	8.525562368	7.55E-08	1.51E-06	8.083205191
KLHL26	-0.481116426	8.929078806	-8.524924015	7.56E-08	1.51E-06	8.082058312
TNFRSF12A	1.548332929	7.31492981	8.516413864	7.67E-08	1.54E-06	8.066763663
NUDT19	-0.422219526	8.322677249	-8.51402536	7.70E-08	1.54E-06	8.062469276
NRP2	0.451742275	8.071311332	8.50739176	7.79E-08	1.56E-06	8.050538537
ZFP386	-0.734123603	7.159667716	-8.505923866	7.81E-08	1.56E-06	8.047897702
LMNA	0.843915662	7.435531782	8.505593346	7.82E-08	1.56E-06	8.047303036
PHLDA3	0.756350952	7.741841298	8.502897499	7.86E-08	1.56E-06	8.042452182
CPOX	-0.571970874	7.412403183	-8.483059295	8.13E-08	1.61E-06	8.006726327
ZFP316	-0.564318513	6.114549066	-8.47833022	8.20E-08	1.62E-06	7.998202282
ZFP280D	-0.411526699	7.90375737	-8.473234628	8.28E-08	1.63E-06	7.989014304
FNDC4	0.417535686	8.550888754	8.473138462	8.28E-08	1.63E-06	7.988840872
GCLM	0.520456364	7.972492734	8.47067779	8.31E-08	1.64E-06	7.984402724
IGF2BP2	1.120269698	4.653604792	8.467020589	8.37E-08	1.65E-06	7.977805006
BBIP1	-1.039839943	9.739653426	-8.461495474	8.45E-08	1.66E-06	7.967834165
HTT	0.411731454	7.545098789	8.457342122	8.51E-08	1.67E-06	7.960336217
SIK1	1.203497292	5.513652353	8.45360148	8.57E-08	1.68E-06	7.953581378
CNTLN	-0.45597739	6.208503581	-8.453437651	8.57E-08	1.68E-06	7.953285494
ZMYM3	-0.366405355	8.12099199	-8.439657192	8.78E-08	1.72E-06	7.928384586
SMIM26	-0.411705302	8.209149792	-8.438306617	8.80E-08	1.72E-06	7.925942786
SMAP2	0.409663521	9.686516886	8.436737445	8.83E-08	1.72E-06	7.923105471
PLXNA1	-0.69931223	5.104929343	-8.431805791	8.91E-08	1.73E-06	7.914186126
XIRP1	0.990441062	4.654826938	8.425980187	9.00E-08	1.75E-06	7.903645862
BTG2	2.349873578	7.991115606	8.425837177	9.00E-08	1.75E-06	7.903387057
DNAJC28	-0.694574416	5.01430583	-8.421515646	9.07E-08	1.76E-06	7.895565137
FLT1	0.667821626	7.730946713	8.419306811	9.11E-08	1.76E-06	7.891566221
HDLBP	0.519163243	8.408140709	8.416032929	9.16E-08	1.77E-06	7.885637938
SLC7A11	0.693245899	6.079041142	8.41552835	9.17E-08	1.77E-06	7.88472413
FURIN	1.02918326	7.28627526	8.412861781	9.21E-08	1.77E-06	7.879894335
HAX1	0.688995842	9.319125952	8.403078854	9.37E-08	1.80E-06	7.862167072
DCAF4	-0.536295351	7.407100554	-8.399320474	9.43E-08	1.81E-06	7.855353295
CISD1	-0.422121185	10.0300182	-8.397110151	9.47E-08	1.82E-06	7.851345207
ELMO2	-0.473459257	9.062510121	-8.388122439	9.62E-08	1.84E-06	7.83504069
ZFP598	0.414694277	7.815017699	8.386191681	9.66E-08	1.85E-06	7.83153673
HAPLN2	0.878991107	7.012417318	8.378196701	9.80E-08	1.87E-06	7.817022103
SNHG5	0.792473942	7.852117215	8.376984316	9.82E-08	1.87E-06	7.814820319
SMIM3	1.044407631	8.498667578	8.376525701	9.82E-08	1.87E-06	7.813987388
B4GALT4	-0.543916871	6.798411505	-8.375051267	9.85E-08	1.87E-06	7.811309353
ZFPM1	-0.83052462	5.327470571	-8.371305194	9.92E-08	1.88E-06	7.804504012
OSBPL6	1.239772929	5.129824516	8.370212498	9.94E-08	1.88E-06	7.802518604
MYO5B	-0.855835882	8.587657232	-8.369857826	9.94E-08	1.88E-06	7.801874139
ARPC1B	1.222011266	8.067066609	8.366522509	1.00E-07	1.89E-06	7.795812801
GPR35	1.158767659	4.140541644	8.355681423	1.02E-07	1.92E-06	7.77610091
GNAI3	0.627331855	8.70586218	8.354680924	1.02E-07	1.92E-06	7.77428096
NDEL1	0.453118668	10.43922578	8.350302096	1.03E-07	1.94E-06	7.766314129
ADAM8	1.550833725	6.654405969	8.348431869	1.03E-07	1.94E-06	7.762910668
FAAH	-1.22794366	8.537925467	-8.34480356	1.04E-07	1.95E-06	7.756306506
CLIC1	1.274532688	7.708604239	8.337425418	1.05E-07	1.97E-06	7.742871609
ZFP94	-0.841372512	5.293555779	-8.333957458	1.06E-07	1.98E-06	7.736554292
C5AR1	0.722886136	5.990758149	8.3318156	1.06E-07	1.99E-06	7.732651836
SS18L2	0.954709101	9.47561474	8.324030754	1.08E-07	2.01E-06	7.718462758
KLHDC4	0.595767721	7.027945398	8.315556403	1.10E-07	2.04E-06	7.703007815
SELENOK	0.375580449	10.02234528	8.312516009	1.10E-07	2.05E-06	7.697460629
CCDC9	0.436060972	6.562616765	8.311518111	1.10E-07	2.05E-06	7.695639701
LGALS3	2.113676438	6.791225121	8.304228391	1.12E-07	2.07E-06	7.682333677
RNF214	-0.406583877	7.450465104	-8.30100136	1.12E-07	2.08E-06	7.676441082
CACNB2	-1.027548342	7.778651107	-8.300269436	1.13E-07	2.08E-06	7.675104387
HMOX2	-0.310157042	9.381972111	-8.300049453	1.13E-07	2.08E-06	7.674702624
NIP7	0.774212018	7.963299152	8.285531389	1.16E-07	2.13E-06	7.648173534
AKR1C18	-0.899149011	5.892088962	-8.28450941	1.16E-07	2.13E-06	7.646305
FLNB	0.623840809	7.40179391	8.283893707	1.16E-07	2.13E-06	7.645179214
ZYG11B	-0.479841871	9.846617682	-8.282154898	1.16E-07	2.13E-06	7.641999604
PVALB	-1.039451985	8.405594948	-8.278705489	1.17E-07	2.14E-06	7.63569078
ICAM2	0.788154114	5.554631609	8.27545927	1.18E-07	2.15E-06	7.629752137
B3GALT4	-0.50186335	6.19249192	-8.272789027	1.18E-07	2.16E-06	7.624866137
PSMD11	0.536545	9.34849	8.268001369	1.19E-07	2.18E-06	7.616103324
OSBPL2	-0.341042537	9.159311747	-8.266204074	1.20E-07	2.18E-06	7.612812963
SNX10	-0.485762222	9.732175294	-8.262803226	1.20E-07	2.19E-06	7.606585753
CDADC1	-0.532976046	5.90434673	-8.258339014	1.21E-07	2.21E-06	7.598409109
LRRN1	-0.880581193	8.840074308	-8.257190864	1.22E-07	2.21E-06	7.596305732
LANCL1	-0.571800891	10.3820401	-8.2540131	1.22E-07	2.22E-06	7.590483242
FBXO33	1.30434808	9.306458443	8.252843989	1.23E-07	2.22E-06	7.588340789
SHE	0.680280531	5.935609792	8.252235899	1.23E-07	2.22E-06	7.587226363
GTPBP4	0.679375253	7.680686263	8.250292628	1.23E-07	2.22E-06	7.583664663
ATRAID	-0.439594616	8.981292076	-8.250050289	1.23E-07	2.22E-06	7.58322046
AMACR	-0.538707949	6.398603253	-8.241386158	1.25E-07	2.25E-06	7.567334127
IRAK1BP1	-0.701461422	5.885856782	-8.240139524	1.25E-07	2.25E-06	7.565047509
PHF10	0.790630204	8.062892907	8.23582189	1.26E-07	2.27E-06	7.557126354
DCTN5	-0.410284975	9.578341972	-8.228402261	1.28E-07	2.30E-06	7.543508467
MDK	0.626503186	7.689259343	8.226412952	1.28E-07	2.30E-06	7.539856069
WDR45B	0.546465458	9.356116522	8.225406684	1.29E-07	2.30E-06	7.538008347
E2F5	0.41881873	7.373156592	8.21989315	1.30E-07	2.32E-06	7.52788193
VPS35L	-0.351752002	7.807783045	-8.219247269	1.30E-07	2.32E-06	7.526695409
PDGFC	0.775005384	6.965373841	8.218649279	1.30E-07	2.32E-06	7.525596817
PDE2A	-0.411588325	9.968845952	-8.208206154	1.33E-07	2.36E-06	7.506403645
ENSA	-0.472793113	9.447698927	-8.202713143	1.34E-07	2.38E-06	7.496302336
ATF1	0.562619101	7.805751211	8.199891268	1.35E-07	2.39E-06	7.491111515
NDUFS1	-0.353134408	9.741303547	-8.194162673	1.36E-07	2.41E-06	7.480570537
CDK2AP1	0.613575515	9.260536713	8.190307311	1.37E-07	2.43E-06	7.473473963
RLN1	0.801589191	3.852347855	8.189641909	1.37E-07	2.43E-06	7.472248955
MAP3K4	-0.475709085	7.840763045	-8.187746722	1.38E-07	2.43E-06	7.468759583
RBBP8	0.656777618	5.540646886	8.18560362	1.38E-07	2.43E-06	7.464813179
ALOXE3	1.171337038	7.345405208	8.185227982	1.38E-07	2.43E-06	7.464121399
PCDHB15	-0.479744355	3.157564291	-8.1782367	1.40E-07	2.46E-06	7.451242728
ABHD2	0.66164219	6.34786737	8.175716824	1.41E-07	2.47E-06	7.446599253
RBM15	0.564617116	7.079914689	8.173401293	1.41E-07	2.47E-06	7.442331585
PPP2R1A	-0.333510498	11.01337872	-8.172509247	1.42E-07	2.47E-06	7.440687298
CLDN23	1.398308374	4.560683287	8.17198538	1.42E-07	2.47E-06	7.439721618
TTC30B	-0.857493946	7.436757751	-8.171777436	1.42E-07	2.47E-06	7.43933829
RAB27B	-0.847551303	7.387706903	-8.171237973	1.42E-07	2.47E-06	7.438343806
MSMO1	0.809857704	9.548644671	8.169201742	1.42E-07	2.48E-06	7.434589727
CDKL2	-0.582353946	7.722327751	-8.162178209	1.44E-07	2.51E-06	7.421636598
NOLC1	0.813264179	8.243066869	8.161497374	1.44E-07	2.51E-06	7.42038062
SAR1A	0.394341589	9.730666107	8.154868966	1.46E-07	2.53E-06	7.408149555
BMYC	-0.747057263	8.50185436	-8.154484278	1.46E-07	2.53E-06	7.407439529
RAB3D	-0.662400772	5.885238754	-8.144506109	1.49E-07	2.58E-06	7.389015731
NDRG3	-0.695241511	10.4787272	-8.141844965	1.50E-07	2.58E-06	7.384099917
PCYOX1	-0.500532876	8.490318581	-8.138941331	1.50E-07	2.59E-06	7.378735084
H6PD	0.637593419	6.074261609	8.136572898	1.51E-07	2.60E-06	7.374358266
NTF3	-1.014563301	5.879399689	-8.135783097	1.51E-07	2.60E-06	7.372898563
CYS1	-0.849948578	7.04663763	-8.133076681	1.52E-07	2.61E-06	7.367895955
PDLIM1	1.010721667	7.650297353	8.130982971	1.53E-07	2.62E-06	7.364025217
CBX6	-0.624131467	10.36110905	-8.129787849	1.53E-07	2.62E-06	7.361815477
MED20	0.584415131	8.390189931	8.125796885	1.54E-07	2.64E-06	7.354434936
ARF4	0.320746609	10.72655657	8.125083058	1.54E-07	2.64E-06	7.353114621
SERPINH1	1.204193627	7.484781903	8.119119515	1.56E-07	2.66E-06	7.342081623
IFT122	-0.624384792	6.186777941	-8.11868307	1.56E-07	2.66E-06	7.34127398
ATP13A3	0.68126451	8.12761673	8.114253506	1.57E-07	2.68E-06	7.333075617
TAGLN2	0.841632177	7.370402855	8.111764933	1.58E-07	2.69E-06	7.328468543
BRINP1	0.651724739	10.27617661	8.106339176	1.60E-07	2.71E-06	7.318421011
SRPK2	-0.405909428	8.897098962	-8.105281716	1.60E-07	2.71E-06	7.316462327
CD9	0.950343693	9.869156574	8.101909416	1.61E-07	2.72E-06	7.310214966
CRY1	1.176168578	6.969370606	8.101321891	1.61E-07	2.72E-06	7.309126389
ABT1	1.40322741	8.145468945	8.096775801	1.62E-07	2.74E-06	7.300701753
ESYT1	0.670184518	6.29139327	8.094909218	1.63E-07	2.75E-06	7.297241873
ZBTB45	-0.568768239	6.818170208	-8.094242639	1.63E-07	2.75E-06	7.296006196
EPB41L4A	0.645042794	6.154131021	8.079654954	1.68E-07	2.82E-06	7.268949221
ZFP593	0.716794975	5.395544498	8.07755815	1.68E-07	2.83E-06	7.265057763
ZFP706	-0.336242827	10.18382429	-8.07288879	1.70E-07	2.85E-06	7.256389779
SPARC	0.745017288	10.35010997	8.064495532	1.72E-07	2.89E-06	7.240801576
ADAM15	0.456013248	6.719050744	8.06324152	1.73E-07	2.89E-06	7.238471777
PPRC1	0.497254632	7.533973945	8.059547302	1.74E-07	2.91E-06	7.23160715
SLC6A8	0.660932198	9.428912734	8.054672747	1.75E-07	2.93E-06	7.222546411
RPL9	0.656939877	4.709524844	8.050944553	1.77E-07	2.94E-06	7.215614358
MAP2K5	-0.536617271	7.796983997	-8.049860809	1.77E-07	2.95E-06	7.213598938
CTPS	0.480669902	8.778790934	8.048006141	1.77E-07	2.95E-06	7.210149479
TMCC2	-0.552990605	10.27529723	-8.048003122	1.77E-07	2.95E-06	7.210143863
CHRNA5	-1.082760821	4.859880986	-8.047658364	1.78E-07	2.95E-06	7.209502604
VPS16	-0.513575449	7.712141194	-8.043828195	1.79E-07	2.96E-06	7.20237731
CORO2B	-0.621550196	9.914982457	-8.043264922	1.79E-07	2.96E-06	7.201329283
MTMR10	0.42194462	7.523157076	8.040821672	1.80E-07	2.97E-06	7.196782872
KCNS2	-0.723793803	5.879739844	-8.039815617	1.80E-07	2.97E-06	7.194910567
HNRNPF	0.537157092	8.704230952	8.03888036	1.80E-07	2.97E-06	7.193169898
MAPKAPK2	1.100670225	7.365628374	8.031362841	1.83E-07	3.01E-06	7.179174279
ATP1B1	-0.332826225	12.3902808	-8.030136071	1.83E-07	3.01E-06	7.176889639
GNB1	0.502389918	8.329202837	8.028496566	1.84E-07	3.02E-06	7.173836038
PFKL	-0.889014257	10.03996453	-8.026428352	1.85E-07	3.03E-06	7.169983449
MAF	-0.584833464	4.339993599	-8.021899716	1.86E-07	3.05E-06	7.161545671
RAB12	-0.376602394	8.438692664	-8.021519734	1.86E-07	3.05E-06	7.16083756
PPP2R2B	-0.584311855	9.056748408	-8.019293629	1.87E-07	3.06E-06	7.156688745
TMEM11	0.480601601	8.11737327	8.011288766	1.90E-07	3.09E-06	7.141764501
ADAMTS5	0.907178301	4.79157737	8.011008876	1.90E-07	3.09E-06	7.141242519
ZFP260	-0.451492757	8.669838114	-8.010107905	1.90E-07	3.10E-06	7.139562179
MFSD8	-0.517651993	6.689284879	-8.005312752	1.92E-07	3.12E-06	7.130617224
PRG4	1.598309922	7.12938846	8.004466816	1.92E-07	3.12E-06	7.12903888
SAA3	1.652365719	6.014256678	8.004075558	1.92E-07	3.12E-06	7.12830884
DECR2	-0.794488889	7.024470588	-7.994684212	1.96E-07	3.17E-06	7.110779558
EPS8	0.582899959	8.383751713	7.989465169	1.97E-07	3.20E-06	7.101032903
TNFRSF1A	1.177440319	8.798469464	7.987973755	1.98E-07	3.20E-06	7.098246987
RECQL5	-0.391216389	6.913894706	-7.980584429	2.01E-07	3.24E-06	7.084439542
FAS	0.82316529	5.306414516	7.978508941	2.01E-07	3.25E-06	7.080560033
TOP1	0.475484779	9.969628131	7.97021509	2.05E-07	3.29E-06	7.06505136
KTI12	0.504324567	7.623283979	7.962368706	2.07E-07	3.34E-06	7.050370884
HACE1	-0.685735609	6.583099844	-7.960363635	2.08E-07	3.35E-06	7.046618093
NCK2	-0.446139853	8.622500952	-7.953855621	2.11E-07	3.38E-06	7.034433646
CDR2	1.116145797	7.3843741	7.953639516	2.11E-07	3.38E-06	7.034028952
SOX7	0.800639065	6.152443547	7.948069398	2.13E-07	3.41E-06	7.023595762
TOR1A	-0.441934428	7.355570138	-7.945886591	2.14E-07	3.42E-06	7.019506086
HCAR2	0.972392279	5.319335779	7.943668314	2.15E-07	3.43E-06	7.015349295
TMEM100	0.6960625	6.821497647	7.943017595	2.15E-07	3.43E-06	7.014129798
ORC3	-0.399322655	7.440255156	-7.94045865	2.16E-07	3.44E-06	7.009333587
SLC37A4	-0.464585645	7.519051886	-7.939040285	2.17E-07	3.44E-06	7.006674777
B4GALT1	0.646744203	6.824876194	7.931733697	2.19E-07	3.49E-06	6.992973849
GGT7	-0.536440556	8.487321765	-7.929785838	2.20E-07	3.50E-06	6.989320111
DICER1	0.601414894	6.798658806	7.925376548	2.22E-07	3.52E-06	6.981047405
CMAS	-0.3655719	9.501382734	-7.925364499	2.22E-07	3.52E-06	6.981024795
CPTP	-0.473004608	6.527442734	-7.922513118	2.23E-07	3.53E-06	6.975673637
HEATR5B	-0.875282316	5.812379792	-7.920402864	2.24E-07	3.54E-06	6.971712639
PTPRA	-0.4096179	9.890982785	-7.919872566	2.24E-07	3.54E-06	6.970717162
MPP3	-0.609595163	8.178030087	-7.918806433	2.25E-07	3.54E-06	6.968715701
BCL11A	-0.972132271	9.058250173	-7.915161328	2.26E-07	3.56E-06	6.961871552
SDHAF4	-0.611754257	8.769908651	-7.913512863	2.27E-07	3.57E-06	6.958775763
PALLD	0.687429718	5.831866142	7.910033561	2.28E-07	3.59E-06	6.952240486
G0S2	-0.522509747	5.977522734	-7.907844958	2.29E-07	3.60E-06	6.948128731
ANGPT2	0.924716127	5.390205433	7.90473559	2.31E-07	3.61E-06	6.942286015
LRRC49	-0.597691887	7.05183872	-7.900275213	2.33E-07	3.63E-06	6.933902384
ZFP318	-0.710189845	6.413098668	-7.900066596	2.33E-07	3.63E-06	6.933510206
TUBA4A	-0.419877941	11.9559692	-7.897319391	2.34E-07	3.65E-06	6.928345204
CALB1	-0.562005927	9.891923616	-7.89461713	2.35E-07	3.66E-06	6.92326371
KCNAB3	-0.723394861	6.138396471	-7.891883433	2.36E-07	3.68E-06	6.918122098
MYO9B	0.727713317	7.892878097	7.884702164	2.39E-07	3.72E-06	6.904610569
PPME1	0.331551495	10.03012325	7.884376818	2.39E-07	3.72E-06	6.903998266
CCSAP	-0.513964077	7.928050761	-7.878934283	2.42E-07	3.75E-06	6.893753286
GIMAP6	0.733217655	5.628371903	7.877931545	2.42E-07	3.75E-06	6.891865305
NCOR1	-0.437191132	9.645433356	-7.876700241	2.43E-07	3.76E-06	6.889546787
LRPAP1	0.751891144	9.650149689	7.876083039	2.43E-07	3.76E-06	6.888384532
PITPNM2	-0.804875212	9.259604671	-7.873854313	2.44E-07	3.77E-06	6.884187188
TOLLIP	0.467135972	9.335052353	7.863316647	2.49E-07	3.84E-06	6.86433259
TSEN34	-0.427969857	9.002343858	-7.863084303	2.49E-07	3.84E-06	6.863894649
GPX8	1.502635605	7.138689239	7.856436161	2.52E-07	3.88E-06	6.851360598
PNP	0.6394696	8.719528962	7.853675649	2.53E-07	3.89E-06	6.846154323
ZFP292	-0.669694477	7.294894723	-7.852869207	2.54E-07	3.90E-06	6.844633194
AMPD2	-0.458342831	7.80923808	-7.85117648	2.55E-07	3.90E-06	6.841440049
PSTK	-0.571532688	7.193706938	-7.848887093	2.56E-07	3.91E-06	6.837120754
MSN	1.552201912	9.118014429	7.848293139	2.56E-07	3.91E-06	6.836000049
2210016L21RIK	-0.455152921	8.999876142	-7.847930617	2.56E-07	3.91E-06	6.835316
PJA2	-0.837186532	9.980877907	-7.846206555	2.57E-07	3.92E-06	6.832062591
GNG10	-0.455469069	10.01577142	-7.84157106	2.59E-07	3.95E-06	6.823313144
ZFP286	-0.681103227	6.040508253	-7.840747732	2.60E-07	3.95E-06	6.821758816
PI4K2B	0.641728856	6.279821488	7.838882763	2.60E-07	3.96E-06	6.81823768
BABAM2	-0.49049895	8.373966246	-7.832580458	2.63E-07	4.00E-06	6.806335202
CCDC85A	-1.154590956	7.901556609	-7.830981353	2.64E-07	4.01E-06	6.803314293
SEPTIN9	-0.404553358	8.764161557	-7.830088659	2.65E-07	4.01E-06	6.801627732
LHX6	-0.665838068	4.263114014	-7.829920874	2.65E-07	4.01E-06	6.801310725
CAMKK1	-0.808904673	9.624036592	-7.829024503	2.65E-07	4.01E-06	6.799617088
ZFP36L1	0.865174922	6.10829199	7.827499774	2.66E-07	4.02E-06	6.796735959
ZBTB22	-0.508133154	7.907726228	-7.826403921	2.67E-07	4.02E-06	6.794665042
MTFP1	-0.815590008	8.963197578	-7.822547261	2.68E-07	4.04E-06	6.787375522
U2AF1L4	-0.435189877	8.318775744	-7.820113851	2.70E-07	4.06E-06	6.78277507
PREB	0.432455564	8.556450952	7.8189537	2.70E-07	4.06E-06	6.78058148
ANXA5	0.653274444	9.483943235	7.812804433	2.73E-07	4.10E-06	6.768951532
TMEM123	0.793676761	7.220222561	7.808669719	2.75E-07	4.13E-06	6.761128782
MAP4K3	-0.363513129	9.272232907	-7.807431857	2.76E-07	4.13E-06	6.758786337
FUBP1	0.373384134	7.706674429	7.807169831	2.76E-07	4.13E-06	6.758290471
AP1AR	-0.410601593	9.481003564	-7.802694493	2.78E-07	4.16E-06	6.749819759
TSPAN13	-0.623912827	11.35609723	-7.798996121	2.80E-07	4.19E-06	6.742817609
FAM241B	-0.598210846	7.604437837	-7.797468087	2.81E-07	4.19E-06	6.739924033
ANKMY2	-0.483593386	8.719497785	-7.796147509	2.82E-07	4.20E-06	6.737423054
PAXBP1	0.345144567	8.705653979	7.792983733	2.84E-07	4.22E-06	6.731430373
DHX36	-0.415781262	8.446844308	-7.783846948	2.88E-07	4.29E-06	6.714116286
MED10	0.442834093	9.604018201	7.78088215	2.90E-07	4.30E-06	6.708495607
SRSF11	0.466333954	8.652994965	7.776805237	2.92E-07	4.33E-06	6.700764634
NCF2	0.664500384	5.460238547	7.772720054	2.94E-07	4.36E-06	6.693015722
DNAJC30	-0.33093192	9.284965502	-7.765882807	2.98E-07	4.41E-06	6.680041552
HSPH1	1.227494673	10.80144547	7.755716468	3.04E-07	4.49E-06	6.660738495
INO80	0.409342067	7.245832509	7.750767595	3.07E-07	4.53E-06	6.651336899
DNAJC1	0.766958697	7.307855138	7.748364862	3.08E-07	4.54E-06	6.646771124
KCNA4	0.741606626	6.792855536	7.742565584	3.11E-07	4.59E-06	6.635747868
OGFRL1	-0.677947819	9.572557301	-7.74118359	3.12E-07	4.59E-06	6.633120305
MAT2A	0.611857663	10.15535256	7.740647134	3.13E-07	4.59E-06	6.63210028
STRADA	-0.517164461	6.858309273	-7.740495205	3.13E-07	4.59E-06	6.631811393
GM11517	0.489309559	6.848041557	7.736620007	3.15E-07	4.62E-06	6.624441802
PLEKHA3	-0.564970253	7.765310208	-7.733983145	3.16E-07	4.63E-06	6.619426033
RPS6	0.672985645	8.061704585	7.730157052	3.19E-07	4.66E-06	6.612146467
KSR1	-0.731048905	8.200194567	-7.728549626	3.20E-07	4.67E-06	6.609087569
NRG3	-0.573098015	7.036346522	-7.726999618	3.21E-07	4.68E-06	6.606137605
MYO1E	0.620359212	4.285028028	7.713730325	3.29E-07	4.79E-06	6.580870268
CCNE2	-0.823281626	4.302181228	-7.709863865	3.31E-07	4.82E-06	6.573503284
SRR	-0.85842759	6.770273356	-7.705227081	3.34E-07	4.86E-06	6.564665889
FNBP4	0.394779269	7.848487924	7.703043363	3.35E-07	4.87E-06	6.560502862
ADPGK	0.79494605	5.772979187	7.702018091	3.36E-07	4.87E-06	6.558548066
2610524H06RIK	-0.614121663	6.722197976	-7.700297686	3.37E-07	4.88E-06	6.555267601
NDN	-0.401733578	10.99106263	-7.690867092	3.43E-07	4.97E-06	6.537278246
PLSCR1	1.132044685	4.187205277	7.689017347	3.44E-07	4.98E-06	6.533748346
SLC30A3	-0.656249077	8.700231349	-7.686861532	3.45E-07	4.99E-06	6.529633783
FGF13	-0.420213644	11.23476972	-7.679188927	3.50E-07	5.06E-06	6.51498483
BLNK	2.331448725	7.886868028	7.67810909	3.51E-07	5.06E-06	6.512922505
FUNDC1	-0.381524763	8.95599936	-7.675586774	3.53E-07	5.08E-06	6.508104652
GLIPR1	1.06401942	5.620351851	7.674261536	3.54E-07	5.09E-06	6.50557298
ISG20	0.704257745	5.423543253	7.671966043	3.55E-07	5.10E-06	6.501187217
SUB1	-0.497202443	10.01707401	-7.662756264	3.61E-07	5.19E-06	6.483583857
AP5S1	-0.355640923	7.350191592	-7.649744222	3.70E-07	5.31E-06	6.458693342
CHAC1	0.915944371	7.242109965	7.643642415	3.75E-07	5.37E-06	6.447013393
HNMT	-1.017448766	7.794328391	-7.631262594	3.83E-07	5.49E-06	6.423300695
TCEAL9	0.443982435	10.56478651	7.625172965	3.88E-07	5.54E-06	6.411628801
MAL2	-0.465998917	9.377822405	-7.622747741	3.90E-07	5.56E-06	6.406979013
GLTP	0.512586609	9.036123633	7.622429429	3.90E-07	5.56E-06	6.406368668
SYNGR2	0.686620748	7.080210156	7.621493995	3.90E-07	5.56E-06	6.404574943
VCL	0.666142345	8.703459273	7.621131947	3.91E-07	5.56E-06	6.403880672
LRP1B	-1.460819048	5.589207768	-7.620473292	3.91E-07	5.56E-06	6.402617577
CHRD	-0.60057739	7.244446522	-7.620137499	3.91E-07	5.56E-06	6.401973606
ZFP942	-0.587584395	7.245218356	-7.619297642	3.92E-07	5.56E-06	6.400362898
PMAIP1	1.619060915	5.097601869	7.618714311	3.93E-07	5.56E-06	6.39924411
1200015M12RIK	1.900138905	9.260000138	7.617423733	3.93E-07	5.57E-06	6.396768703
SRRM4	0.559112394	5.009057924	7.616709603	3.94E-07	5.57E-06	6.395398861
ZFP30	-0.460653979	7.036585121	-7.613606228	3.96E-07	5.59E-06	6.389445177
ANKRA2	-0.375215106	7.842952924	-7.613550962	3.96E-07	5.59E-06	6.38933914
FAM107B	1.780501626	8.549277301	7.607392081	4.01E-07	5.65E-06	6.37751969
NRARP	-0.660603239	7.866399325	-7.60368893	4.04E-07	5.68E-06	6.37041053
GJB2	1.132154926	7.634610848	7.599772119	4.07E-07	5.72E-06	6.362889173
GRINA	-0.488361806	10.76616176	-7.598354562	4.08E-07	5.73E-06	6.360166559
WNT2	-1.1429379	5.61025955	-7.597365988	4.09E-07	5.73E-06	6.358267704
AI646383	1.015542002	6.020665779	7.595510525	4.10E-07	5.75E-06	6.354703371
DBP	-1.393087712	7.557336436	-7.594715065	4.11E-07	5.75E-06	6.353175155
SLC1A2	0.588158243	7.515575121	7.594107111	4.11E-07	5.75E-06	6.352007111
PRSS23	0.838374093	8.120520554	7.592477601	4.12E-07	5.76E-06	6.348876137
PMEPA1	1.121670719	6.787372561	7.589439192	4.15E-07	5.78E-06	6.343037113
FZR1	-0.539391356	7.333856747	-7.589220796	4.15E-07	5.78E-06	6.342617365
AK5	-0.903539628	9.055541678	-7.585099166	4.18E-07	5.82E-06	6.334694551
SYF2	0.378890441	8.134820796	7.581921785	4.21E-07	5.85E-06	6.328585248
INSM1	-0.78430672	5.564797491	-7.580904109	4.21E-07	5.85E-06	6.326628225
NDST4	-1.190262778	5.276448235	-7.580775713	4.22E-07	5.85E-06	6.326381304
FAM189B	-0.599073807	8.054890104	-7.578790014	4.23E-07	5.87E-06	6.322562302
CAMK2G	-0.643784383	9.554032578	-7.571834527	4.29E-07	5.94E-06	6.309180919
SEC14L1	-0.626744926	8.265180329	-7.56711268	4.33E-07	5.99E-06	6.300093007
KDM4B	-0.47836741	7.044240761	-7.566489399	4.33E-07	5.99E-06	6.29889318
CARHSP1	0.582345862	8.063864654	7.565010057	4.34E-07	6.00E-06	6.296045214
CERS2	0.38742906	8.703812924	7.561726684	4.37E-07	6.03E-06	6.289723144
ENG	0.694400294	7.883861315	7.560101532	4.38E-07	6.04E-06	6.286593404
IGSF6	0.608674894	4.023926453	7.557224999	4.41E-07	6.07E-06	6.281052858
PTPN23	0.485141029	7.397882837	7.554418878	4.43E-07	6.09E-06	6.275646854
PAK3	0.725316797	8.989649048	7.551287358	4.46E-07	6.12E-06	6.269612704
TCEAL1	-0.791409216	8.812243997	-7.549468457	4.47E-07	6.13E-06	6.26610724
THNSL1	-0.525691413	6.045918028	-7.549430065	4.47E-07	6.13E-06	6.266033243
MEF2A	-0.76343308	7.157622145	-7.546750955	4.49E-07	6.16E-06	6.260869115
GDPD5	0.606175298	7.641816938	7.543705532	4.52E-07	6.18E-06	6.254997716
IGFBP3	1.123189257	6.618734585	7.541475595	4.54E-07	6.20E-06	6.250697728
MCTS1	-0.521897071	10.13022393	-7.527060959	4.67E-07	6.37E-06	6.222885704
GM7008	-0.469336565	4.619815865	-7.523945333	4.69E-07	6.40E-06	6.216870617
KLHL42	-0.588871356	6.654555865	-7.522211486	4.71E-07	6.41E-06	6.213522648
SLC66A2	0.382928125	7.732769706	7.520056326	4.73E-07	6.43E-06	6.209360578
AOPEP	0.521413362	7.45040583	7.513722341	4.78E-07	6.50E-06	6.197124659
PLPP7	-0.396343072	6.908385156	-7.513539699	4.79E-07	6.50E-06	6.196771754
NEUROD2	-0.770923644	9.023325606	-7.51121842	4.81E-07	6.52E-06	6.192286114
AMPH	-0.673320041	10.3433226	-7.510890209	4.81E-07	6.52E-06	6.19165182
ADGRL1	-0.541793194	10.40072412	-7.510443603	4.81E-07	6.52E-06	6.190788694
H2-K1	0.526518546	8.812029446	7.503399292	4.88E-07	6.60E-06	6.177171048
MFHAS1	0.410340842	9.247546834	7.501816387	4.89E-07	6.61E-06	6.174110142
ZFAND6	-0.608912377	8.32728045	-7.501093026	4.90E-07	6.61E-06	6.172711246
PPIL2	-0.487021283	8.294789135	-7.496071808	4.95E-07	6.67E-06	6.162998841
MYO1D	0.455171225	6.74180391	7.495163974	4.96E-07	6.67E-06	6.161242477
EIF5B	0.41206317	8.656198028	7.492150907	4.98E-07	6.71E-06	6.155412369
MAP2K1	-0.556654771	10.57195723	-7.490796139	5.00E-07	6.72E-06	6.15279057
PCLO	-0.700137851	9.864180554	-7.489550661	5.01E-07	6.72E-06	6.150380056
PTPN2	0.600151814	7.583923599	7.484782387	5.05E-07	6.78E-06	6.141149524
CTSL	0.670829534	10.62787664	7.481309167	5.09E-07	6.82E-06	6.134424043
SERP1	0.502756303	9.522142509	7.475038598	5.15E-07	6.89E-06	6.122277682
TUBB2A	-0.381572549	12.13480606	-7.474183127	5.16E-07	6.90E-06	6.120620184
CCDC59	0.441842239	6.629916609	7.469164099	5.21E-07	6.95E-06	6.110893683
TMTC4	-0.520711168	7.611917163	-7.468188243	5.22E-07	6.96E-06	6.109002149
SMAGP	0.397018693	5.542387163	7.464668671	5.25E-07	7.00E-06	6.102178976
ADCK1	-0.292087598	7.29672417	-7.463847504	5.26E-07	7.00E-06	6.100586788
DLGAP4	0.536051993	8.600815415	7.461661431	5.28E-07	7.03E-06	6.096347697
TOX4	0.316728521	9.207751003	7.46112504	5.29E-07	7.03E-06	6.095307463
MGAT4B	-0.377300225	8.864071038	-7.45775366	5.32E-07	7.06E-06	6.088768381
RAB10	0.569015261	8.565404567	7.454260449	5.36E-07	7.10E-06	6.08199137
FSTL1	0.675021356	8.742344723	7.453154968	5.37E-07	7.11E-06	6.079846335
CACNG8	-0.842906119	5.956627578	-7.449758582	5.40E-07	7.15E-06	6.073255073
CHUK	0.408401038	8.148155554	7.447626345	5.42E-07	7.17E-06	6.069116306
ZFP39	-0.685603578	3.692462924	-7.443640222	5.46E-07	7.21E-06	6.061377409
PLOD2	0.968971168	6.421429014	7.443613842	5.46E-07	7.21E-06	6.061326184
TMEM143	-0.419860498	6.715166367	-7.440473207	5.50E-07	7.25E-06	6.055227237
CIAPIN1	0.701640539	8.274745744	7.439681262	5.51E-07	7.25E-06	6.053689111
CCAR2	-0.493341291	7.854726125	-7.4357221	5.55E-07	7.30E-06	6.045998295
CSF2RB	0.909032337	3.897034498	7.430542212	5.60E-07	7.36E-06	6.035932961
LIF	2.042862851	5.76040474	7.42876683	5.62E-07	7.38E-06	6.032482279
UBE4B	-0.35318482	7.868715934	-7.424017035	5.67E-07	7.44E-06	6.023248337
POLDIP2	-0.381040989	8.837980156	-7.421010897	5.71E-07	7.48E-06	6.017402607
EHD2	0.589341855	5.763368651	7.416970282	5.75E-07	7.53E-06	6.009543306
CCL3	2.956333423	7.022593702	7.415880102	5.76E-07	7.53E-06	6.007422443
ADSSL1	0.604871838	7.335718218	7.414527781	5.78E-07	7.55E-06	6.00479138
HPS3	-0.341786446	7.169222457	-7.411616998	5.81E-07	7.58E-06	5.999127348
SLC35B4	-0.386160531	7.291143737	-7.409597501	5.83E-07	7.60E-06	5.995196976
TGFB1	0.662031969	6.152499619	7.401043553	5.93E-07	7.71E-06	5.978543028
ZFAND1	-0.483148497	6.690901851	-7.400918519	5.93E-07	7.71E-06	5.97829952
HP1BP3	-0.334570997	10.12650744	-7.3990475	5.95E-07	7.73E-06	5.97465542
PRKAR2A	1.948688554	6.771488045	7.394654137	6.00E-07	7.79E-06	5.966096795
VPS11	-0.357956381	7.72453301	-7.389979933	6.05E-07	7.85E-06	5.956988192
TPBG	2.01884031	5.5616391	7.387767509	6.08E-07	7.88E-06	5.952675816
IRX3	0.789595989	4.566479844	7.386808116	6.09E-07	7.88E-06	5.950805597
G3BP2	-0.532645445	8.996997699	-7.386620972	6.09E-07	7.88E-06	5.950440768
ZFP688	-0.417757794	6.581409862	-7.382539092	6.14E-07	7.93E-06	5.942482139
YRDC	0.504400784	8.020569585	7.380640005	6.16E-07	7.95E-06	5.938778632
STX4A	0.370030858	8.038565502	7.378143303	6.19E-07	7.99E-06	5.93390894
SYNPR	-1.18612348	10.16040758	-7.373130187	6.25E-07	8.05E-06	5.924128553
GNL3	0.598488309	8.409174498	7.372378837	6.26E-07	8.06E-06	5.922662406
PAPPA	1.144901168	5.486956367	7.371576085	6.27E-07	8.06E-06	5.921095872
IL2RG	1.515015989	5.682039256	7.36543063	6.34E-07	8.15E-06	5.90910039
UBE2F	0.554828546	8.498218858	7.364441493	6.36E-07	8.15E-06	5.907169189
SAMSN1	0.794227271	4.568838945	7.364157611	6.36E-07	8.15E-06	5.906614909
CDH15	-0.394550494	5.14415346	-7.361488346	6.39E-07	8.18E-06	5.901402641
SPRYD3	-0.430488276	9.028644602	-7.36093868	6.40E-07	8.18E-06	5.90032919
NUP153	0.408063317	8.740328685	7.360393557	6.40E-07	8.18E-06	5.89926457
ZFP398	-0.479176454	4.449093564	-7.360246991	6.41E-07	8.18E-06	5.89897832
LAMC1	0.58036165	7.132661332	7.354856738	6.47E-07	8.26E-06	5.88844893
DOCK9	-0.458808791	10.42933377	-7.352533016	6.50E-07	8.29E-06	5.883908526
RNF26	-0.639046111	6.795524706	-7.349007786	6.55E-07	8.33E-06	5.877019053
MTMR7	-0.581155147	8.09203199	-7.348821954	6.55E-07	8.33E-06	5.876655828
CD53	1.005194792	7.611731471	7.346750942	6.57E-07	8.36E-06	5.872607541
WASF3	-0.460006266	6.011498391	-7.341773538	6.64E-07	8.43E-06	5.862875643
LYAR	0.597269918	7.020812249	7.340156624	6.66E-07	8.44E-06	5.859713504
LETM1	-0.467204665	6.433179014	-7.339466813	6.67E-07	8.44E-06	5.858364358
TAF13	0.414685539	9.356368685	7.339380773	6.67E-07	8.44E-06	5.858196075
DLG1	0.505540449	9.664061453	7.337975353	6.69E-07	8.46E-06	5.855447111
MS4A6D	2.391202729	5.432503997	7.329161763	6.80E-07	8.59E-06	5.838201856
CHGA	0.780429975	8.784785675	7.326490113	6.83E-07	8.63E-06	5.832972246
KCNQ5	-1.076107435	6.155175848	-7.32577457	6.84E-07	8.63E-06	5.831571445
PPP2R2A	0.529820041	6.184957111	7.324789718	6.86E-07	8.64E-06	5.829643311
ZFP948	1.361282933	7.091927197	7.320624975	6.91E-07	8.70E-06	5.821488165
STK35OS1	-0.465989877	5.590913391	-7.309663482	7.06E-07	8.88E-06	5.800012791
SQLE	0.475205016	8.990748374	7.307100903	7.09E-07	8.91E-06	5.794989926
IQGAP1	0.8682329	6.39423192	7.297246855	7.23E-07	9.07E-06	5.775666889
GABRG2	-0.702624306	9.611005882	-7.290708795	7.32E-07	9.18E-06	5.762838988
CD24A	0.913531732	7.55915673	7.289765933	7.33E-07	9.19E-06	5.760988581
MT2	1.027007108	12.18060433	7.287991598	7.36E-07	9.21E-06	5.757506046
FZD6	0.552912492	7.430524637	7.286931343	7.37E-07	9.21E-06	5.755424853
PNKD	-0.953248742	9.860290657	-7.286927625	7.37E-07	9.21E-06	5.755417555
SELP	1.035655396	5.573937768	7.284064513	7.41E-07	9.25E-06	5.749796738
RMND1	-0.385750102	6.540859429	-7.281084033	7.46E-07	9.30E-06	5.743944324
IRF8	0.665911503	6.165652439	7.280589794	7.46E-07	9.30E-06	5.742973729
CXCL1	2.111883391	5.469367837	7.27790534	7.50E-07	9.34E-06	5.737701378
NAPA	-0.514482565	8.18167474	-7.272722926	7.58E-07	9.42E-06	5.727520191
EDEM2	-0.337756422	7.116739429	-7.271945188	7.59E-07	9.43E-06	5.725991959
UCP2	1.01145134	8.572116055	7.267549575	7.65E-07	9.50E-06	5.717353177
ANKZF1	-0.348833623	6.843408131	-7.265951925	7.68E-07	9.52E-06	5.714212636
CAPZA2	-0.375227696	11.16251834	-7.26155908	7.74E-07	9.59E-06	5.705575728
PF4	0.489533603	5.863920519	7.258399446	7.79E-07	9.64E-06	5.699361858
IER3IP1	-0.404462618	9.044970467	-7.254537097	7.85E-07	9.70E-06	5.691764161
MT1	0.622460866	12.61962145	7.252389517	7.88E-07	9.73E-06	5.687538742
TAB3	0.481463538	7.969889965	7.251136363	7.90E-07	9.75E-06	5.685072841
NAV2	0.705037234	8.61911481	7.249478693	7.93E-07	9.77E-06	5.681810625
MAPK8IP2	-0.437360098	8.998867993	-7.247341129	7.96E-07	9.80E-06	5.677603449
GRIA4	-0.706208284	5.192937768	-7.244326161	8.00E-07	9.85E-06	5.671668307
LRRC8A	0.584760515	8.133428183	7.24024424	8.07E-07	9.92E-06	5.663630844
ALOX12B	-1.397500915	4.956827543	-7.237652456	8.11E-07	9.96E-06	5.658526347
PROK2	0.68437672	4.920544862	7.236792906	8.12E-07	9.96E-06	5.656833269
DST	0.776862574	4.793362682	7.234903749	8.15E-07	9.99E-06	5.653111797
MYRF	0.509188513	9.07083564	7.234372146	8.16E-07	9.99E-06	5.6520645
ELP4	-0.653066467	3.961285519	-7.230884039	8.21E-07	1.01E-05	5.645191717
CEP19	-0.424918619	9.689707578	-7.230063457	8.23E-07	1.01E-05	5.643574647
AGRN	-0.480733844	8.845646263	-7.227804112	8.26E-07	1.01E-05	5.639121821
EPOR	-0.363594363	7.038606869	-7.225726988	8.30E-07	1.01E-05	5.635027516
USP21	-0.451365993	7.664906592	-7.224144509	8.32E-07	1.01E-05	5.631907834
PGAP4	-0.423096577	9.380278997	-7.223002005	8.34E-07	1.02E-05	5.629655304
FGA	0.839266185	3.37133827	7.222034245	8.36E-07	1.02E-05	5.627747156
JPH3	-0.810791511	9.89489955	-7.219090892	8.40E-07	1.02E-05	5.621942919
LCMT2	0.552058734	7.22689545	7.217646088	8.43E-07	1.02E-05	5.619093364
ZFP362	-0.481045	7.861722941	-7.21727985	8.43E-07	1.02E-05	5.618370996
ANK	-0.386197958	10.66764965	-7.216459169	8.45E-07	1.02E-05	5.616752217
SVOP	-0.495183611	8.385865882	-7.214536624	8.48E-07	1.03E-05	5.612959677
CIAO1	-0.346085993	9.057179533	-7.20916717	8.57E-07	1.04E-05	5.602364884
HAT1	0.497405163	7.577303737	7.203868629	8.65E-07	1.05E-05	5.591906188
ADCY9	-0.864700241	9.041655017	-7.199742663	8.72E-07	1.05E-05	5.583759387
RBBP9	-0.586649641	7.697948045	-7.19945147	8.73E-07	1.05E-05	5.583184332
CBFA2T2	-0.395647288	8.362401505	-7.195208312	8.80E-07	1.06E-05	5.574803562
MFSD6	-0.503231029	6.203410104	-7.193712229	8.83E-07	1.06E-05	5.571848031
PEX19	-0.325716364	8.663332561	-7.191663787	8.86E-07	1.07E-05	5.567800813
TXNDC11	0.414856491	7.039984689	7.189381671	8.90E-07	1.07E-05	5.563291246
RASGRF1	-0.720892974	11.13820657	-7.187728568	8.93E-07	1.07E-05	5.560024197
BMERB1	-0.543906307	9.656976574	-7.186962876	8.94E-07	1.07E-05	5.558510826
KICS2	-0.65989685	5.843029619	-7.17416055	9.17E-07	1.10E-05	5.533195583
MAP3K5	1.562576062	6.798116644	7.173193161	9.18E-07	1.10E-05	5.531281771
SLC35E1	0.321799792	8.213080294	7.173180906	9.18E-07	1.10E-05	5.531257527
FNDC10	-0.453232353	7.327912128	-7.167804703	9.28E-07	1.11E-05	5.520619334
RAP1B	0.766601275	9.517898737	7.166048391	9.31E-07	1.11E-05	5.517143175
ADA	0.854469069	4.609981522	7.162423156	9.38E-07	1.12E-05	5.509966652
IPP	-0.472555891	6.195584221	-7.162104895	9.38E-07	1.12E-05	5.509336539
DBN1	-0.555597623	9.37905808	-7.16131658	9.40E-07	1.12E-05	5.507775719
RSRC1	-0.59283145	7.42928154	-7.160961112	9.40E-07	1.12E-05	5.507071885
DBF4	0.856299048	4.506520467	7.157794447	9.46E-07	1.12E-05	5.500801071
ATCAY	-0.605662663	7.328594498	-7.157494371	9.47E-07	1.12E-05	5.500206771
CNTN3	1.062259257	5.50710782	7.154337946	9.53E-07	1.13E-05	5.493954757
MDM2	0.54038759	9.421234879	7.152868533	9.55E-07	1.13E-05	5.491043793
MAP3K7	0.462422341	5.627591592	7.147494369	9.65E-07	1.14E-05	5.480394879
ROBO4	0.874671618	6.019366055	7.144517334	9.71E-07	1.15E-05	5.4744942
ZFP52	0.604187851	7.280856799	7.14004711	9.79E-07	1.16E-05	5.465631672
ESM1	0.734118995	2.971523547	7.131538921	9.96E-07	1.18E-05	5.448756143
CALU	0.59369692	9.174093322	7.129521497	1.00E-06	1.18E-05	5.444753256
GPR83	-0.63545656	6.652877664	-7.128156169	1.00E-06	1.18E-05	5.44204392
LMBR1	-0.758063207	6.81935019	-7.127956183	1.00E-06	1.18E-05	5.44164705
CNOT8	-0.477086397	7.815612578	-7.127946132	1.00E-06	1.18E-05	5.441627104
RIPK1	0.589051364	4.56022891	7.125975854	1.01E-06	1.18E-05	5.437716814
TUB	-0.759331201	9.061095121	-7.123374472	1.01E-06	1.19E-05	5.432553208
UBE2E2	-0.590777582	9.674935779	-7.122080368	1.01E-06	1.19E-05	5.42998414
MAP3K12	-0.449152941	9.044862439	-7.12121765	1.02E-06	1.19E-05	5.428271338
USP38	0.62148509	6.824254585	7.120258815	1.02E-06	1.19E-05	5.426367591
SERPINE1	3.129046201	6.896346938	7.116886551	1.02E-06	1.20E-05	5.419671047
EMC8	0.417272516	7.633665433	7.116317978	1.03E-06	1.20E-05	5.418541839
CWH43	0.633856789	5.233053685	7.113661395	1.03E-06	1.21E-05	5.413265188
ST3GAL5	-0.39206281	8.733755606	-7.110917043	1.04E-06	1.21E-05	5.407813204
PLEKHG5	-0.589811238	8.728276574	-7.105658404	1.05E-06	1.22E-05	5.397363449
PRKD2	0.66015435	3.804549792	7.104591616	1.05E-06	1.22E-05	5.395243116
CACNA1D	-0.714810498	6.958702837	-7.10043603	1.06E-06	1.23E-05	5.386982066
KCNA2	-0.648392827	5.692662526	-7.09991706	1.06E-06	1.23E-05	5.385950221
PDZRN3	1.088332672	6.999836159	7.097386585	1.06E-06	1.24E-05	5.380918473
C030018P15RIK	0.797586601	4.853560623	7.097089766	1.06E-06	1.24E-05	5.380328203
CFAP410	-0.417871266	6.704507509	-7.094206769	1.07E-06	1.24E-05	5.374594312
SCPEP1	0.390120172	8.155566747	7.090415899	1.08E-06	1.25E-05	5.367053075
DAD1	0.291615498	10.01052481	7.088249992	1.08E-06	1.25E-05	5.362743532
CCNDBP1	-0.290535956	8.738860727	-7.083227026	1.09E-06	1.27E-05	5.352746815
WASHC3	-0.335026658	7.612508893	-7.076456186	1.11E-06	1.28E-05	5.339266093
EIF4E2	0.439089894	7.813440277	7.073646169	1.11E-06	1.29E-05	5.333669543
LSS	0.365385049	6.24191718	7.071851327	1.12E-06	1.29E-05	5.330094301
RMND5B	-0.355389412	8.773556747	-7.061181633	1.14E-06	1.32E-05	5.308831803
CPEB3	0.883185	7.137600294	7.06090082	1.14E-06	1.32E-05	5.308271995
PTGES	0.303879248	5.232034516	7.059938744	1.14E-06	1.32E-05	5.306353985
FBXO9	-0.375196773	9.5040391	-7.054642174	1.16E-06	1.33E-05	5.29579243
CD68	1.424645025	7.128967855	7.052571592	1.16E-06	1.33E-05	5.291662588
NPTN	-0.373583578	11.87970087	-7.051188086	1.16E-06	1.34E-05	5.288902818
ALG1	-0.317448873	7.294402197	-7.050136663	1.17E-06	1.34E-05	5.286805301
LHX9	-0.868050666	5.33271436	-7.037537078	1.20E-06	1.37E-05	5.261658438
SARAF	0.305191789	11.01994221	7.037072936	1.20E-06	1.37E-05	5.260731671
SLAMF8	0.489165261	3.610695156	7.036835362	1.20E-06	1.37E-05	5.26025729
PMP22	0.805862578	8.269359775	7.035372714	1.20E-06	1.37E-05	5.257336542
DHODH	-0.529714371	6.687510035	-7.035111499	1.20E-06	1.37E-05	5.256814896
SH3BP5	-0.633194093	8.225626505	-7.035032107	1.20E-06	1.37E-05	5.256656346
PLEKHG2	1.006667353	6.009745225	7.033929341	1.20E-06	1.37E-05	5.254454003
HNRNPR	-0.42527643	9.958140242	-7.029391933	1.22E-06	1.38E-05	5.245390586
UBAP1	0.338610764	8.100025588	7.028129482	1.22E-06	1.39E-05	5.242868362
TMEM45A	0.644685699	5.356436505	7.02797654	1.22E-06	1.39E-05	5.242562789
IDH3A	-0.525053828	8.293686107	-7.027259954	1.22E-06	1.39E-05	5.241131027
RPL41	0.363694526	12.46131834	7.025396676	1.22E-06	1.39E-05	5.237407814
CYRIB	-0.367535703	10.36660052	-7.02469388	1.23E-06	1.39E-05	5.236003363
CUL3	0.42455719	9.439289723	7.024058779	1.23E-06	1.39E-05	5.234734133
LRRC59	0.618243301	9.856621488	7.023139626	1.23E-06	1.39E-05	5.232897139
MGST1	0.695646634	8.623959723	7.022458488	1.23E-06	1.39E-05	5.231535763
USP11	-0.644463374	8.765290242	-7.02212936	1.23E-06	1.39E-05	5.230877919
PPP1R18	0.409404363	8.027744308	7.021851723	1.23E-06	1.39E-05	5.23032298
CD300LF	0.755170956	4.988934567	7.01522692	1.25E-06	1.41E-05	5.217078322
ZFP771	-0.323108166	7.401171125	-7.014622002	1.25E-06	1.41E-05	5.215868642
PIGM	0.472835298	5.843368114	7.013709975	1.25E-06	1.41E-05	5.214044734
CDC6	0.573972925	3.731129187	7.013287662	1.25E-06	1.41E-05	5.213200136
RNF2	-0.389608329	8.554157976	-7.013003094	1.25E-06	1.41E-05	5.212631007
TAF10	0.487295221	9.765839516	7.009668869	1.26E-06	1.42E-05	5.205961815
SORT1	-0.621293713	10.62481766	-7.00930713	1.26E-06	1.42E-05	5.205238167
RAB3A	-0.581792647	10.77116817	-7.009199923	1.26E-06	1.42E-05	5.205023698
DNAJB1	1.351492308	9.82263808	7.004146612	1.28E-06	1.43E-05	5.194912787
USP22	-0.694273317	7.938991021	-7.000764287	1.29E-06	1.44E-05	5.188143346
ENAH	0.896617504	6.678740917	6.99913211	1.29E-06	1.44E-05	5.18487613
CAPZB	-0.321383905	9.871660156	-6.998491293	1.29E-06	1.44E-05	5.183593277
CAPN7	-0.485012696	8.225559516	-6.995049611	1.30E-06	1.45E-05	5.176702408
DLG2	0.543779248	6.16149628	6.990550459	1.31E-06	1.46E-05	5.167691895
PLAAT1	-0.896997145	5.524606246	-6.986309934	1.32E-06	1.47E-05	5.159196849
PPP4R2	0.513691679	9.90748981	6.983682191	1.33E-06	1.48E-05	5.153931476
CDA	1.153571699	5.67712263	6.980024924	1.34E-06	1.49E-05	5.14660164
INPP5J	-0.360678668	8.771005398	-6.978532875	1.34E-06	1.49E-05	5.143610784
CHMP3	-0.293600396	7.583876938	-6.976168233	1.35E-06	1.50E-05	5.138870177
BRCC3	-0.901404669	4.748176626	-6.96940502	1.37E-06	1.52E-05	5.12530722
EIF4A2	-0.25719424	12.18377526	-6.96882416	1.37E-06	1.52E-05	5.124142076
ADD1	-0.561620662	10.12157263	-6.967284577	1.37E-06	1.52E-05	5.121053616
RUNX1T1	-1.0516194	5.783924498	-6.965198306	1.38E-06	1.53E-05	5.116867973
ZSWIM1	-0.492892794	7.907158097	-6.961763182	1.39E-06	1.54E-05	5.10997488
CREBBP	-0.438738088	8.390238547	-6.959426693	1.39E-06	1.54E-05	5.105285459
NELFE	0.403462945	7.410303478	6.959008069	1.40E-06	1.54E-05	5.104445187
SHPRH	-0.537762475	7.487859031	-6.95876893	1.40E-06	1.54E-05	5.103965171
SEC14L2	-0.39414645	7.922774481	-6.95682235	1.40E-06	1.55E-05	5.100057581
PDHB	-0.274864665	10.38937284	-6.955761355	1.40E-06	1.55E-05	5.097927513
CDC42EP1	0.67965268	7.169437405	6.948715406	1.42E-06	1.57E-05	5.083778131
ENTPD1	0.533913566	5.524892855	6.947642585	1.43E-06	1.57E-05	5.081623154
SLC25A53	-0.369810645	6.535733945	-6.944993645	1.43E-06	1.58E-05	5.076301559
PRUNE1	-0.370452222	7.309735882	-6.942286754	1.44E-06	1.58E-05	5.070862573
GPR155	-0.663317839	9.061793893	-6.941771263	1.44E-06	1.58E-05	5.06982668
BICC1	0.549093174	7.101691298	6.939250253	1.45E-06	1.59E-05	5.064760131
RNPC3	0.524918873	6.184092509	6.932049843	1.47E-06	1.61E-05	5.050284556
SRXN1	0.524261123	6.190288045	6.926643932	1.49E-06	1.63E-05	5.039412047
MLLT11	-0.31607933	11.30385744	-6.924622356	1.49E-06	1.63E-05	5.035345195
SYNRG	-0.502747304	6.953499014	-6.921215602	1.50E-06	1.64E-05	5.028490509
GPC1	-0.489744461	8.306799862	-6.92066157	1.50E-06	1.64E-05	5.027375603
MYPOP	-0.640243337	6.981032612	-6.919404983	1.51E-06	1.65E-05	5.024846754
TAL1	0.650455874	5.67839917	6.918611613	1.51E-06	1.65E-05	5.02325001
RBFOX3	-0.776261209	7.502417405	-6.917935657	1.51E-06	1.65E-05	5.021889507
MAFK	0.666566005	7.781039689	6.907658302	1.54E-06	1.68E-05	5.001196652
FHDC1	0.585558382	5.862728651	6.907617738	1.54E-06	1.68E-05	5.00111495
BATF3	-0.335177136	5.62722808	-6.902463086	1.56E-06	1.69E-05	4.990731008
HNRNPA2B1	0.31481152	11.51725052	6.901497662	1.56E-06	1.70E-05	4.988785787
COA3	-0.450846397	10.12036934	-6.897954312	1.57E-06	1.71E-05	4.981645263
ATAD1	-0.313429048	6.067524239	-6.897165524	1.58E-06	1.71E-05	4.980055474
MAML1	0.456541119	7.454718893	6.89591543	1.58E-06	1.71E-05	4.977535765
IMP4	0.446785515	7.223488478	6.894318321	1.59E-06	1.71E-05	4.974316302
BCL10	0.450130878	7.702324204	6.891772356	1.59E-06	1.72E-05	4.969183425
TOR3A	0.922254926	5.614917024	6.880322562	1.63E-06	1.76E-05	4.946088976
CDYL	1.171305176	6.836587076	6.879466854	1.63E-06	1.76E-05	4.944362295
KCNAB2	-0.796667941	10.60846509	-6.878697624	1.63E-06	1.76E-05	4.942810027
LRG1	1.485076319	6.646218529	6.873858302	1.65E-06	1.78E-05	4.933042709
DGKZ	-0.639421797	9.11069301	-6.873666353	1.65E-06	1.78E-05	4.93265523
KCNIP1	-0.598254469	6.71561891	-6.872871034	1.65E-06	1.78E-05	4.931049699
SLC9A3R2	0.631747868	7.063376938	6.86999459	1.66E-06	1.79E-05	4.925242244
NUDT6	-0.639287149	4.956475623	-6.869931794	1.66E-06	1.79E-05	4.925115449
POLR3GL	-0.490972328	6.986346159	-6.869627889	1.66E-06	1.79E-05	4.924501805
MRPL10	-0.351749191	8.886840675	-6.868943063	1.67E-06	1.79E-05	4.923118966
LCMT1	-0.357855449	8.738502664	-6.867898708	1.67E-06	1.79E-05	4.921010024
SLMAP	-0.70371567	5.83711109	-6.862635097	1.69E-06	1.81E-05	4.910378617
ASB8	-0.510281609	8.384516367	-6.861869554	1.69E-06	1.81E-05	4.908832071
MED14	0.590400123	4.454548685	6.857559157	1.70E-06	1.82E-05	4.900122765
PRKCE	-0.439326667	9.866498529	-6.846465279	1.74E-06	1.86E-05	4.877695809
LOX	1.108767958	5.478380934	6.844139405	1.75E-06	1.87E-05	4.872991829
GPX1	0.665743995	9.801476782	6.842938031	1.75E-06	1.87E-05	4.870561822
MBD4	-0.660829387	6.817816661	-6.842717395	1.76E-06	1.87E-05	4.870115523
CDKN2D	-0.409498129	9.058044671	-6.838879679	1.77E-06	1.88E-05	4.862351608
CCND3	0.593288178	7.85890192	6.83817843	1.77E-06	1.88E-05	4.860932729
MARK3	0.260234641	8.871656367	6.834133428	1.79E-06	1.90E-05	4.852746962
TLE1	-0.427765159	7.890137474	-6.832431474	1.79E-06	1.90E-05	4.849302108
RNF138RT1	1.262289665	4.953186574	6.827964405	1.81E-06	1.92E-05	4.84025867
ITPKA	-0.890056099	9.896591574	-6.827615464	1.81E-06	1.92E-05	4.839552138
VASP	0.579053856	7.495273253	6.82664232	1.81E-06	1.92E-05	4.837581642
MYL6	0.274110212	11.22578651	6.826502669	1.81E-06	1.92E-05	4.837298854
ICA1	-0.391843333	8.87271	-6.825095381	1.82E-06	1.92E-05	4.83444902
FLNA	0.896990866	7.923520277	6.823574561	1.82E-06	1.93E-05	4.831368982
RBFOX1	-0.990215	10.42623412	-6.814691633	1.86E-06	1.96E-05	4.813372696
RABGEF1	0.564421609	8.259430104	6.814392532	1.86E-06	1.96E-05	4.812766554
NSF	-0.769835645	10.99266689	-6.80908108	1.88E-06	1.98E-05	4.80200064
PPP3CA	-0.725532026	12.23621107	-6.808193091	1.88E-06	1.98E-05	4.800200388
ATP6V1D	-0.355701593	11.16778651	-6.807001325	1.88E-06	1.98E-05	4.797784111
PRAF2	-0.386275817	9.152265433	-6.804955983	1.89E-06	1.99E-05	4.793636792
ADGRL4	0.637318431	7.583707301	6.80355747	1.90E-06	1.99E-05	4.79080072
COG1	-0.37018431	6.746553201	-6.801541813	1.91E-06	2.00E-05	4.786712675
PREPL	-0.398540686	11.13610242	-6.800106897	1.91E-06	2.00E-05	4.783802126
REXO2	0.574719542	8.660270536	6.799551695	1.91E-06	2.00E-05	4.782675895
DHX38	0.336735449	7.1699891	6.79279427	1.94E-06	2.03E-05	4.768965125
RPS6KA2	0.479966487	9.305106713	6.790273908	1.95E-06	2.04E-05	4.763849775
ALDH1A3	0.830365882	4.794584533	6.783496513	1.97E-06	2.06E-05	4.750090128
ACOT13	-0.739307994	9.503496696	-6.780354761	1.99E-06	2.08E-05	4.743709591
KATNB1	-0.336130347	8.008107941	-6.776240157	2.00E-06	2.09E-05	4.735351323
VPS39	-0.556311136	6.483247439	-6.774697492	2.01E-06	2.10E-05	4.732217028
SSX2IP	-0.60314299	7.775815848	-6.769475278	2.03E-06	2.12E-05	4.721604497
DUSP6	0.772037333	9.363633581	6.768815096	2.03E-06	2.12E-05	4.720262624
CDV3	0.530734734	8.944101574	6.766345611	2.04E-06	2.13E-05	4.715242686
PATZ1	-0.404843538	7.35391474	-6.765228901	2.05E-06	2.13E-05	4.712972385
TCHH	0.967139502	4.346722249	6.765122774	2.05E-06	2.13E-05	4.712756617
SCRN3	-0.410432059	8.531152561	-6.764538243	2.05E-06	2.13E-05	4.711568179
FANCL	-0.370274653	6.842775882	-6.763984561	2.05E-06	2.13E-05	4.710442416
ZKSCAN14	-0.407935069	6.529826765	-6.763276048	2.06E-06	2.13E-05	4.70900179
SIRPA	-0.598389216	9.568144291	-6.762726278	2.06E-06	2.13E-05	4.70788389
COL18A1	0.865001732	5.285778789	6.761854829	2.06E-06	2.13E-05	4.706111808
CRYBG3	1.014856675	6.441048599	6.760440897	2.07E-06	2.14E-05	4.70323638
DDHD2	-0.378441658	8.630330657	-6.758811778	2.07E-06	2.14E-05	4.69992301
FBXL15	-0.533072206	7.314411609	-6.758099807	2.08E-06	2.14E-05	4.698474864
VPS41	-0.514641021	9.302371055	-6.756659503	2.08E-06	2.15E-05	4.695545086
TMCO4	0.614232851	5.303547093	6.75634408	2.08E-06	2.15E-05	4.694903433
BTBD2	-0.443665376	8.251660934	-6.753991905	2.09E-06	2.16E-05	4.690118093
SERPINB6A	0.577171806	8.802592353	6.753275404	2.10E-06	2.16E-05	4.688660276
RTN4R	-0.450456891	8.643192509	-6.752845521	2.10E-06	2.16E-05	4.687785589
MPP2	-0.810336123	8.007304896	-6.751872864	2.10E-06	2.16E-05	4.685806421
ASB7	-0.522820711	5.179556332	-6.74689716	2.12E-06	2.18E-05	4.67567988
SCAMP1	-0.376426961	10.88456574	-6.746794395	2.12E-06	2.18E-05	4.6754707
TRIM46	-0.519617459	8.078613581	-6.742410527	2.14E-06	2.20E-05	4.666545886
FEM1A	-0.368088775	6.759939792	-6.741081629	2.15E-06	2.20E-05	4.663839973
LYPD1	-0.802141871	7.774584446	-6.741049036	2.15E-06	2.20E-05	4.663773603
HSD3B7	0.590260453	7.0411509	6.739875189	2.15E-06	2.20E-05	4.661383206
FRMD8	0.687849918	7.923125484	6.739635035	2.16E-06	2.20E-05	4.660894139
PLAGL1	1.463673799	10.24924336	6.73926717	2.16E-06	2.20E-05	4.660144978
FAM43A	0.681901283	7.382306747	6.739243173	2.16E-06	2.20E-05	4.660096107
ARHGAP24	-0.445258595	5.467264256	-6.737805386	2.16E-06	2.21E-05	4.65716786
UROD	-0.385117549	7.355473702	-6.736919141	2.17E-06	2.21E-05	4.655362766
GJC1	0.566723595	6.275223391	6.73588427	2.17E-06	2.21E-05	4.653254821
DPP6	-0.37288808	9.286385087	-6.735470547	2.17E-06	2.21E-05	4.652412063
RTL8C	-0.755701953	9.037669931	-6.732181568	2.19E-06	2.22E-05	4.64571157
MRM1	0.391010404	6.270968426	6.730406162	2.20E-06	2.23E-05	4.642094019
OPA1	-0.890784167	7.682669118	-6.730371938	2.20E-06	2.23E-05	4.642024281
NAP1L1	0.327944134	9.295554429	6.727478939	2.21E-06	2.24E-05	4.636128628
ENPP5	-0.593323329	9.324352682	-6.722764659	2.23E-06	2.26E-05	4.626519007
PLCL2	-0.342874003	8.460268149	-6.721163346	2.24E-06	2.26E-05	4.623254212
TRIM34A	0.942384567	6.143596332	6.718823846	2.25E-06	2.27E-05	4.618483776
DAP3	-0.298170114	9.373619619	-6.71861465	2.25E-06	2.27E-05	4.618057172
TRMT5	-0.444852451	6.330796003	-6.714181373	2.27E-06	2.29E-05	4.609015244
YPEL3	-0.488058105	9.820509585	-6.713196131	2.27E-06	2.29E-05	4.607005433
SSBP2	-0.538066405	9.032008685	-6.712412738	2.28E-06	2.30E-05	4.605407285
CBY1	-0.360194914	7.172533374	-6.708572709	2.29E-06	2.31E-05	4.597572326
IL34	-0.804476536	6.444778166	-6.70730256	2.30E-06	2.31E-05	4.594980365
TES	0.880014036	5.437371246	6.707222323	2.30E-06	2.31E-05	4.594816621
RAMP1	-0.564975429	9.545426955	-6.702002234	2.32E-06	2.34E-05	4.584161824
HMGCR	0.60967538	7.343194394	6.699598558	2.33E-06	2.34E-05	4.579254439
MUSTN1	0.56617219	4.944436782	6.699402849	2.34E-06	2.34E-05	4.578854843
TGFB3	0.512961511	6.437743097	6.697439717	2.34E-06	2.35E-05	4.574846263
CYSTM1	0.577564943	10.18608893	6.697195679	2.35E-06	2.35E-05	4.57434792
PGM2	0.547784436	6.092256401	6.696857986	2.35E-06	2.35E-05	4.573658313
SLC9A7	-0.523210253	7.743646384	-6.693024385	2.37E-06	2.37E-05	4.565828608
MRNIP	-0.695521732	5.424558858	-6.691315836	2.37E-06	2.37E-05	4.562338462
RNF220	-0.373138566	8.841151263	-6.685903207	2.40E-06	2.40E-05	4.551279254
CACNG5	-0.401610241	5.392825606	-6.683840832	2.41E-06	2.41E-05	4.547064345
PAQR7	-0.670453407	8.06891173	-6.680844176	2.42E-06	2.42E-05	4.540939034
PLCB3	0.402659077	6.640519827	6.680724172	2.42E-06	2.42E-05	4.540693716
EXTL1	-0.928502361	7.032859706	-6.678186786	2.44E-06	2.43E-05	4.535506213
ADCYAP1	1.167939583	6.359331471	6.676880258	2.44E-06	2.43E-05	4.532834779
HMGN1	0.566669975	10.83676038	6.675953591	2.45E-06	2.44E-05	4.530939904
YBX3	0.624730891	9.321081073	6.675278514	2.45E-06	2.44E-05	4.529559416
RNF145	-0.336722386	9.872391263	-6.674877951	2.45E-06	2.44E-05	4.528740262
TTI1	-0.38963844	6.750591159	-6.673902602	2.46E-06	2.44E-05	4.526745581
MTX2	-0.274022042	8.209486817	-6.669828541	2.48E-06	2.46E-05	4.518412387
PLOD1	0.473158056	6.922437059	6.668485891	2.49E-06	2.46E-05	4.515665615
AHCYL2	-0.803649493	7.377808408	-6.668350372	2.49E-06	2.46E-05	4.51538836
POLR2E	-0.420376977	9.103025606	-6.668320426	2.49E-06	2.46E-05	4.515327093
TRIM11	-0.321582279	7.114843339	-6.666369692	2.50E-06	2.47E-05	4.511335849
PAPOLG	-0.502881789	7.581425433	-6.663195508	2.51E-06	2.48E-05	4.504840331
CDC42SE2	-0.288450694	9.416945882	-6.6621747	2.52E-06	2.48E-05	4.502751111
TRP53INP2	0.484184109	10.15830952	6.660592541	2.52E-06	2.49E-05	4.499512741
NCDN	-0.588533946	12.49147422	-6.66049521	2.53E-06	2.49E-05	4.499313513
BMS1	0.648702471	7.021936522	6.660295719	2.53E-06	2.49E-05	4.498905167
PSMG2	-0.48235674	8.123154083	-6.656810966	2.54E-06	2.50E-05	4.491771261
GABARAPL1	-0.333362541	10.70654965	-6.655906591	2.55E-06	2.51E-05	4.489919585
SLC27A2	-0.910063566	5.219600381	-6.654803844	2.55E-06	2.51E-05	4.487661602
COIL	-0.484501242	7.911715952	-6.647860204	2.59E-06	2.54E-05	4.473440159
CHST15	-0.828430833	6.169215	-6.646850826	2.60E-06	2.55E-05	4.471372301
SGK1	1.103846454	10.73430408	6.645356042	2.60E-06	2.55E-05	4.468309769
GMPPA	-0.295735682	7.43760981	-6.645328316	2.60E-06	2.55E-05	4.468252962
CHRNE	0.490248856	4.585381194	6.644740844	2.61E-06	2.55E-05	4.46704926
ZFP930	-0.560783791	5.29572083	-6.644727291	2.61E-06	2.55E-05	4.46702149
SERF2	0.263977819	8.967519464	6.643255126	2.61E-06	2.56E-05	4.464004893
TSPYL4	-0.433635458	11.29349377	-6.64275289	2.62E-06	2.56E-05	4.462975701
DDX25	-0.551647876	8.320538581	-6.641661274	2.62E-06	2.56E-05	4.460738629
ATP6V0E2	-0.515037745	11.23514498	-6.641423486	2.62E-06	2.56E-05	4.460251303
CENPV	-0.381233979	7.805690415	-6.638842487	2.64E-06	2.57E-05	4.454961301
MYH9	0.664471409	7.603224585	6.636101096	2.65E-06	2.58E-05	4.449341605
MED29	0.497860821	4.624242543	6.635367215	2.66E-06	2.58E-05	4.447837023
ARAP3	0.757857533	6.102484689	6.635259575	2.66E-06	2.58E-05	4.447616336
SEMA5A	-0.892130752	4.555110692	-6.62988165	2.69E-06	2.61E-05	4.436588439
CHD6	-0.485420539	7.898727785	-6.629164508	2.69E-06	2.61E-05	4.435117592
H13	0.534870527	7.556845934	6.626445278	2.70E-06	2.62E-05	4.429539879
SPHK1	0.890768995	4.318861782	6.625958422	2.71E-06	2.62E-05	4.428541132
RAE1	-0.387011626	8.733856817	-6.624499673	2.71E-06	2.63E-05	4.42554844
NCKAP1	-0.256940523	12.11144204	-6.622094858	2.73E-06	2.64E-05	4.420614238
AVPR1A	0.813329624	3.638004464	6.621613809	2.73E-06	2.64E-05	4.419627131
CEP70	-0.63682232	6.858116522	-6.617391825	2.75E-06	2.66E-05	4.410962364
TNFAIP1	0.451414261	8.555116972	6.613624763	2.77E-06	2.68E-05	4.403229264
H4C8	0.70619069	4.880113789	6.610293281	2.79E-06	2.70E-05	4.396388784
GPC4	0.781398137	9.068823633	6.606130456	2.82E-06	2.72E-05	4.387839279
KCTD4	-0.924471712	8.719959913	-6.603934494	2.83E-06	2.73E-05	4.383328356
TOB2	0.610303035	6.063798062	6.60302398	2.83E-06	2.73E-05	4.381457804
MAP4K4	1.047089608	5.751612561	6.602428305	2.84E-06	2.73E-05	4.380233994
ENPEP	0.610954322	5.499464844	6.60179433	2.84E-06	2.73E-05	4.378931447
RFX5	-0.51278165	7.608801315	-6.60030652	2.85E-06	2.74E-05	4.37587443
CNIH4	0.753391761	7.538305208	6.598647755	2.86E-06	2.75E-05	4.372465807
DNAJA3	-0.372994338	7.436321488	-6.596587774	2.87E-06	2.76E-05	4.36823222
SIAH2	1.230172279	7.378056073	6.594206675	2.89E-06	2.77E-05	4.363337992
ASTN1	-0.749989853	9.489122422	-6.591615367	2.90E-06	2.78E-05	4.35801085
USP5	-0.279910788	8.786450675	-6.591166058	2.90E-06	2.78E-05	4.357087084
CNTNAP4	-0.52795665	6.59561808	-6.590372546	2.91E-06	2.78E-05	4.355455582
ENDOU	0.593977034	5.925454879	6.589801603	2.91E-06	2.78E-05	4.354281641
WDR82	-0.350415997	9.619062734	-6.588964577	2.92E-06	2.79E-05	4.352560521
PEX3	-0.389512618	6.980076644	-6.585981442	2.93E-06	2.80E-05	4.346425756
CDO1	0.398332606	7.6167209	6.583529441	2.95E-06	2.81E-05	4.341382389
CHMP1B	0.775599134	8.314822664	6.583374768	2.95E-06	2.81E-05	4.341064225
PCDHB17	-0.580623554	7.271969014	-6.583078158	2.95E-06	2.81E-05	4.340454088
ACSL4	0.758801279	7.917963478	6.580637416	2.97E-06	2.82E-05	4.335432957
PLBD2	-0.320577451	6.805781003	-6.580108288	2.97E-06	2.82E-05	4.334344322
TEF	-0.631319273	9.807730277	-6.576017301	2.99E-06	2.85E-05	4.325926259
NAP1L2	-0.482628799	9.987553114	-6.572353366	3.02E-06	2.86E-05	4.318385093
ANGPTL6	-0.400392149	7.048593564	-6.57120581	3.02E-06	2.87E-05	4.316022815
CBX7	-0.42083808	6.119662734	-6.57075688	3.03E-06	2.87E-05	4.315098635
NDUFS3	-0.36475576	10.39651886	-6.570430557	3.03E-06	2.87E-05	4.314426838
CNTN4	-0.567752549	5.979625467	-6.570327236	3.03E-06	2.87E-05	4.314214131
MARCHF5	0.36725308	10.10098109	6.569922819	3.03E-06	2.87E-05	4.313381538
PRPF3	0.536705784	6.835632526	6.566909789	3.05E-06	2.88E-05	4.307177811
PCCB	-0.31405719	7.829425865	-6.564951693	3.06E-06	2.89E-05	4.303145524
TGFB1I1	0.618233766	7.710698374	6.564084354	3.07E-06	2.90E-05	4.301359263
SNHG8	0.417144199	9.487919983	6.562530339	3.08E-06	2.90E-05	4.298158564
SPRY1	0.354227394	7.617036453	6.562287416	3.08E-06	2.90E-05	4.297658204
VPS29	-0.332482006	9.918248893	-6.561971598	3.08E-06	2.90E-05	4.297007687
SORCS3	1.373860711	8.749232785	6.558882837	3.10E-06	2.92E-05	4.29064482
DYNC1I1	-0.512185123	9.876610727	-6.558714537	3.10E-06	2.92E-05	4.290298085
SLC30A1	0.48218174	6.204552682	6.548284212	3.17E-06	2.98E-05	4.268802155
PPP4R3B	0.331894592	7.31519801	6.542222831	3.20E-06	3.01E-05	4.256303718
TINAGL1	1.404132839	7.266852284	6.541200279	3.21E-06	3.02E-05	4.254194768
EXOC8	-0.429176213	7.806417664	-6.539741669	3.22E-06	3.02E-05	4.251186238
FBXO11	-0.403804992	9.628239481	-6.539441701	3.22E-06	3.02E-05	4.250567491
RABGAP1	-0.487963358	8.856974792	-6.538379575	3.23E-06	3.03E-05	4.248376536
ITM2B	-0.292085212	12.15478997	-6.538155318	3.23E-06	3.03E-05	4.247913919
EIF1	0.295265237	11.60352024	6.537142775	3.24E-06	3.03E-05	4.245825077
ZFP93	-0.435985351	6.003832612	-6.534847629	3.25E-06	3.04E-05	4.241089778
PACS1	-0.55462665	7.388182491	-6.533209616	3.26E-06	3.05E-05	4.237709844
HSPA8	0.389769281	11.57702803	6.525047171	3.32E-06	3.10E-05	4.220861979
HIVEP2	-0.549518574	9.7640659	-6.51869255	3.36E-06	3.14E-05	4.207739614
TNFAIP6	0.615442676	7.338275017	6.514369423	3.39E-06	3.16E-05	4.198809319
NFU1	-0.365381356	9.6202091	-6.505371391	3.45E-06	3.22E-05	4.180214304
DMAC2	-0.659784718	6.699451799	-6.504329831	3.46E-06	3.22E-05	4.178061179
DHRS3	0.620575298	7.336786349	6.502912893	3.47E-06	3.23E-05	4.175131838
HELZ2	1.101243178	5.439063391	6.496899501	3.51E-06	3.27E-05	4.162697029
CLEC4D	0.551434203	4.159119135	6.493672709	3.54E-06	3.29E-05	4.156022574
HEXIM1	-0.324990972	7.282821765	-6.492544211	3.54E-06	3.29E-05	4.153688016
PDGFA	0.66143221	7.66296519	6.48855057	3.57E-06	3.32E-05	4.145424927
CPEB1	-0.721303047	8.13443301	-6.487341508	3.58E-06	3.32E-05	4.142922898
DIABLO	0.275682741	7.922528806	6.48618258	3.59E-06	3.33E-05	4.140524438
TMEM101	-0.365185372	6.755091557	-6.485151961	3.60E-06	3.33E-05	4.138391375
TTLL1	-0.491971025	7.492081609	-6.483280677	3.61E-06	3.34E-05	4.134518046
CYP2S1	-0.431274918	5.346195986	-6.482192658	3.62E-06	3.35E-05	4.132265772
NRBF2	-0.276155315	8.186506453	-6.480168295	3.63E-06	3.36E-05	4.128074796
SH3TC1	0.37327799	4.655677388	6.477427636	3.65E-06	3.37E-05	4.12240005
CDIP1	-0.501339502	9.452975986	-6.476591419	3.66E-06	3.38E-05	4.120668407
DTWD1	-0.681274089	7.583169775	-6.474735602	3.67E-06	3.39E-05	4.116825047
ADCY8	0.689469604	5.883401644	6.4726107	3.69E-06	3.40E-05	4.112423871
H1F2	0.897931324	9.697661211	6.471503822	3.70E-06	3.41E-05	4.110131034
EPHA2	0.477317075	6.04188699	6.470216658	3.71E-06	3.41E-05	4.107464548
EFNA3	-0.550190846	8.310953131	-6.470102236	3.71E-06	3.41E-05	4.107227501
LSM8	-0.374661291	8.896901419	-6.468160141	3.72E-06	3.42E-05	4.103203827
TWF2	-0.539516176	6.91396327	-6.467111334	3.73E-06	3.43E-05	4.101030684
GINM1	0.438114183	7.578320727	6.465875123	3.74E-06	3.43E-05	4.098469055
PHAF1	-0.390854257	7.007760709	-6.465022602	3.75E-06	3.44E-05	4.09670238
SESN1	-0.766086626	9.245088581	-6.460891963	3.78E-06	3.46E-05	4.088141153
AIP	-0.343616479	8.974300709	-6.460099284	3.79E-06	3.47E-05	4.086497981
EZH1	-0.974758084	6.359799464	-6.458877669	3.80E-06	3.47E-05	4.083965499
2310061I04RIK	-0.375545466	9.489462526	-6.457678958	3.80E-06	3.48E-05	4.08148031
HLTF	-0.754544244	4.71729699	-6.456978931	3.81E-06	3.48E-05	4.080028916
NME7	-0.381143346	7.355911955	-6.456330744	3.82E-06	3.48E-05	4.078684948
LARP7	0.42717797	6.689024862	6.454954592	3.83E-06	3.49E-05	4.07583142
FECH	-0.437797149	7.67669974	-6.446791598	3.89E-06	3.54E-05	4.05889999
EZH2	0.54742469	6.555453841	6.446573818	3.89E-06	3.54E-05	4.058448161
PFKFB2	-0.797772006	4.442244775	-6.446552388	3.89E-06	3.54E-05	4.0584037
SMNDC1	0.353716969	8.187011678	6.442568672	3.92E-06	3.57E-05	4.050137572
BLOC1S3	-0.426991029	6.421815692	-6.442140195	3.93E-06	3.57E-05	4.049248369
SIN3B	0.452360335	8.69444519	6.441039727	3.94E-06	3.58E-05	4.046964502
IRGM2	0.897363954	5.745561436	6.440226115	3.94E-06	3.58E-05	4.045275864
ABCB1A	-0.621693848	6.424107405	-6.436565446	3.97E-06	3.60E-05	4.037677157
ARHGAP17	0.551498783	7.173003218	6.435455728	3.98E-06	3.61E-05	4.035373298
CAPZA1	0.6124244	8.750492855	6.435319016	3.98E-06	3.61E-05	4.035089462
IQSEC1	-0.402102819	8.48249936	-6.434303688	3.99E-06	3.61E-05	4.032981409
POP5	-0.346316021	8.989261938	-6.431481782	4.01E-06	3.63E-05	4.027121791
PLAC9	0.501060078	7.646240363	6.43055964	4.02E-06	3.63E-05	4.025206764
CMPK2	-0.592680319	6.494890536	-6.429592829	4.03E-06	3.64E-05	4.023198856
UFSP1	-0.544185368	5.769039239	-6.42794605	4.04E-06	3.65E-05	4.01977849
ZFP276	0.41645442	6.874871557	6.422437439	4.09E-06	3.69E-05	4.008334563
OGFR	0.421078137	8.706511869	6.422314896	4.09E-06	3.69E-05	4.00807994
ARHGEF28	-0.463359714	7.646634187	-6.421458217	4.10E-06	3.69E-05	4.006299861
SLC12A5	-1.362284837	7.45893609	-6.420823021	4.10E-06	3.69E-05	4.004979935
TMEM9	-0.402396887	7.823934602	-6.419742879	4.11E-06	3.70E-05	4.002735304
FOXF2	0.441549849	4.620109602	6.416926248	4.13E-06	3.72E-05	3.996881391
ZBTB14	-0.606662316	5.225495969	-6.413604484	4.16E-06	3.74E-05	3.989976337
PSIP1	-0.384872994	8.337396696	-6.406552823	4.22E-06	3.79E-05	3.975313157
FABP3	-0.648534183	8.934352803	-6.405319861	4.23E-06	3.80E-05	3.97274869
SUGP2	-0.344637631	8.818370657	-6.402034407	4.26E-06	3.82E-05	3.965914252
LIN37	-0.421429485	7.105222007	-6.400696146	4.27E-06	3.83E-05	3.963129992
PABPC4	0.6426854	8.322000744	6.399324943	4.29E-06	3.84E-05	3.960276959
SFMBT1	0.810585874	5.969746228	6.398544766	4.29E-06	3.84E-05	3.958653553
C3	0.809909003	4.603198616	6.398180123	4.30E-06	3.84E-05	3.957894772
AGPAT3	0.256379142	7.985043028	6.397742048	4.30E-06	3.84E-05	3.956983163
MAPKAPK5	0.529693954	7.712872907	6.396666135	4.31E-06	3.85E-05	3.954744149
ERG28	-0.370481471	8.612904602	-6.396539315	4.31E-06	3.85E-05	3.954480223
MATR3	-0.240166748	11.23936107	-6.395745446	4.32E-06	3.85E-05	3.952828045
S100A1	0.282328472	8.214221765	6.394484654	4.33E-06	3.86E-05	3.950203954
GDPD1	-0.288717761	8.081233962	-6.392245384	4.35E-06	3.87E-05	3.945542855
MCOLN1	-0.432146168	7.408320104	-6.380634191	4.45E-06	3.96E-05	3.921363611
GADD45B	0.559965049	5.61811218	6.379398408	4.46E-06	3.97E-05	3.918789196
OXNAD1	0.611309518	6.841610035	6.377049396	4.48E-06	3.98E-05	3.913895137
GOT2	-0.285741095	10.99992249	-6.377046109	4.48E-06	3.98E-05	3.913888289
LIMK2	-0.369979314	7.158872284	-6.376766397	4.49E-06	3.98E-05	3.913305475
CACNA2D3	-0.557626479	9.353917474	-6.376019422	4.49E-06	3.99E-05	3.911749013
IFT46	-0.362484559	8.098211384	-6.374489939	4.51E-06	4.00E-05	3.908561828
MRPL27	-0.286091691	9.535448028	-6.371565948	4.54E-06	4.02E-05	3.902467896
CEACAM1	0.767108758	4.328557716	6.368652209	4.56E-06	4.04E-05	3.896394252
SEPTIN6	-0.890512116	6.916118547	-6.36684516	4.58E-06	4.05E-05	3.892626943
IL16	-1.150211777	6.671738772	-6.363286363	4.61E-06	4.08E-05	3.885206404
MMD	-0.506172549	11.17956782	-6.360823832	4.64E-06	4.10E-05	3.880070779
TAX1BP3	0.603923121	7.333897612	6.36027941	4.64E-06	4.10E-05	3.878935279
BRWD1	-0.343879706	8.158946315	-6.360072453	4.64E-06	4.10E-05	3.87850362
STX6	-0.308858415	8.914244602	-6.359513285	4.65E-06	4.10E-05	3.877337308
ZFP931	-0.430714808	8.610661038	-6.358845277	4.66E-06	4.10E-05	3.875943931
SNRPA1	0.762326806	8.835625588	6.358202539	4.66E-06	4.10E-05	3.874603207
SH3GLB2	-0.638160858	9.190282734	-6.358184589	4.66E-06	4.10E-05	3.874565764
ARL4D	1.51886694	7.763677907	6.357222645	4.67E-06	4.11E-05	3.872559092
REPS1	0.626508962	8.527843564	6.353095718	4.71E-06	4.14E-05	3.863948745
PTCD2	-0.342035482	7.929318858	-6.352842569	4.71E-06	4.14E-05	3.863420509
GDF15	0.549881977	5.815784983	6.348985993	4.75E-06	4.17E-05	3.855372146
CCR1	0.816760212	4.258280623	6.34851157	4.75E-06	4.17E-05	3.854381932
HOMER2	-0.854892868	9.353012768	-6.348294985	4.76E-06	4.17E-05	3.853929869
MARVELD2	0.702712565	4.177752318	6.344098786	4.80E-06	4.20E-05	3.845170231
ALDH1B1	-0.540473868	5.281626055	-6.342482623	4.81E-06	4.21E-05	3.841795869
OSER1	0.280470842	7.919171834	6.342003496	4.82E-06	4.21E-05	3.840795445
XPO1	0.534959338	9.481385571	6.341967246	4.82E-06	4.21E-05	3.840719753
RNF5	-0.330951029	9.057564516	-6.339376177	4.84E-06	4.23E-05	3.835309041
TEAD1	0.47206143	4.399502111	6.334269882	4.90E-06	4.27E-05	3.824643508
MEN1	-0.295732876	7.901033875	-6.331484542	4.92E-06	4.29E-05	3.818824373
CD86	1.093803464	5.608725225	6.328131498	4.96E-06	4.32E-05	3.81181789
SPP1	2.875669845	8.357850744	6.327519398	4.96E-06	4.32E-05	3.810538701
NICN1	-0.748763775	8.26720391	-6.327075576	4.97E-06	4.32E-05	3.809611153
NT5C	-0.562698938	7.866456055	-6.324614392	4.99E-06	4.34E-05	3.80446706
ZBTB11OS1	-0.455850237	6.869302405	-6.32446877	4.99E-06	4.34E-05	3.804162672
1110059G10RIK	-0.512894297	8.857757422	-6.323060961	5.01E-06	4.35E-05	3.801219858
YTHDC1	0.6580996	8.927141903	6.322457501	5.02E-06	4.35E-05	3.799958338
EGFL6	-0.984846132	4.235344827	-6.321862141	5.02E-06	4.36E-05	3.798713706
HSBP1	-0.26692067	10.5265455	-6.316443211	5.08E-06	4.40E-05	3.787383086
COQ8A	-0.681526634	7.380015571	-6.316085582	5.08E-06	4.40E-05	3.786635178
TCEAL8	0.299041871	8.82561173	6.315790854	5.08E-06	4.40E-05	3.786018802
BRIX1	0.77085799	6.33278974	6.31517508	5.09E-06	4.40E-05	3.784730974
TLE3	0.663494028	5.311933824	6.31436092	5.10E-06	4.41E-05	3.783028171
PLCB1	-0.66139364	7.311621817	-6.313906691	5.10E-06	4.41E-05	3.782078122
GCG	1.080464706	3.509111038	6.312593646	5.12E-06	4.42E-05	3.779331655
EZR	0.817297239	8.975998962	6.312307063	5.12E-06	4.42E-05	3.778732188
DOC2B	-0.962860155	8.035863097	-6.312188997	5.12E-06	4.42E-05	3.778485216
NTPCR	-0.441771609	7.851805779	-6.311196939	5.13E-06	4.42E-05	3.776409958
MRPS9	-0.343935355	6.683836107	-6.309951812	5.15E-06	4.43E-05	3.773805135
SMAP1	-0.243162353	9.561923599	-6.30933865	5.15E-06	4.43E-05	3.77252232
ARHGEF25	-0.809979028	9.977514118	-6.308962451	5.16E-06	4.44E-05	3.771735239
EMC9	-0.440592214	7.795090657	-6.307605886	5.17E-06	4.44E-05	3.768896897
XPO5	-0.283514346	7.451336713	-6.306971593	5.18E-06	4.45E-05	3.767569686
SGPL1	0.790349551	7.156801194	6.304087358	5.21E-06	4.47E-05	3.761533995
GOPC	-0.309060445	8.090300052	-6.302406061	5.23E-06	4.48E-05	3.75801515
TANGO2	-0.448679436	8.067571246	-6.301242804	5.24E-06	4.49E-05	3.75558032
TMEM184C	-0.439081609	10.22775931	-6.300449731	5.25E-06	4.50E-05	3.75392023
IRF2BP1	-0.329792341	8.291018408	-6.298970669	5.26E-06	4.51E-05	3.750823992
NOC3L	0.411326095	6.37988692	6.296988781	5.28E-06	4.52E-05	3.746674716
SMOC2	-1.076420037	7.245743512	-6.29338473	5.32E-06	4.55E-05	3.739128019
ETF1	0.579391471	6.428089221	6.29225102	5.34E-06	4.56E-05	3.736753753
GM1976	-0.761836348	7.162212405	-6.292214124	5.34E-06	4.56E-05	3.73667648
EIF4EBP1	0.871470343	6.199260848	6.289736693	5.36E-06	4.58E-05	3.731487559
IPPK	0.471644796	7.814067388	6.289413516	5.37E-06	4.58E-05	3.730810616
WNT5A	-0.641946993	5.288342526	-6.288515332	5.38E-06	4.58E-05	3.728929164
AMIGO1	-0.507179036	6.06898346	-6.288263267	5.38E-06	4.58E-05	3.728401137
PRPF39	0.297001752	7.686206903	6.288133946	5.38E-06	4.58E-05	3.728130232
ELP3	-0.362480984	7.99632019	-6.286179153	5.40E-06	4.60E-05	3.724035028
NUDCD3	-0.43156991	8.994031938	-6.284205976	5.43E-06	4.61E-05	3.719900823
RASA2	0.676406985	7.155830052	6.279785592	5.48E-06	4.65E-05	3.710637454
ACD	0.558059281	8.112960675	6.279439206	5.48E-06	4.65E-05	3.709911462
MCAM	0.630196957	6.67795981	6.278535037	5.49E-06	4.66E-05	3.708016343
DEAF1	-0.510610351	7.427118789	-6.277767837	5.50E-06	4.66E-05	3.706408226
CHRAC1	-0.368677561	7.485662716	-6.276159963	5.52E-06	4.67E-05	3.703037748
FAM3C	-0.464587435	8.727538789	-6.275242811	5.53E-06	4.68E-05	3.701115038
LIMCH1	-0.417031855	8.952217526	-6.273951342	5.54E-06	4.69E-05	3.698407437
NHLH1	-0.547442704	4.345660623	-6.271157291	5.57E-06	4.71E-05	3.692548912
RAB31	0.435069269	9.138734689	6.270077632	5.59E-06	4.72E-05	3.690284838
RRM1	0.480744011	6.690547215	6.269170556	5.60E-06	4.73E-05	3.688382563
CDC42EP3	0.512392835	5.796539896	6.268643203	5.60E-06	4.73E-05	3.687276576
RPP25	-1.013493366	5.636722076	-6.264648732	5.65E-06	4.76E-05	3.678898079
KMT5A	0.604239028	7.704196471	6.263174766	5.67E-06	4.78E-05	3.675805897
1700102P08RIK	0.604502214	3.778142872	6.262052159	5.68E-06	4.78E-05	3.673450635
SMARCA2	-0.592450997	8.798828028	-6.261942046	5.68E-06	4.78E-05	3.673219607
LANCL2	-0.75924357	7.17877564	-6.26056608	5.70E-06	4.79E-05	3.670332559
MTHFD2	0.690721765	6.986271125	6.256848107	5.74E-06	4.83E-05	3.662530336
CLDN11	0.467174052	10.06136668	6.252254849	5.79E-06	4.87E-05	3.652888933
EIF2AK1	-0.39314098	8.140199048	-6.251742818	5.80E-06	4.87E-05	3.651813998
FAM131B	-0.471021213	7.897203547	-6.251125475	5.81E-06	4.87E-05	3.650517935
LMO1	-0.9243196	8.14427045	-6.24726827	5.85E-06	4.91E-05	3.642418957
SRRM3	-0.446834743	6.831144239	-6.244700835	5.89E-06	4.93E-05	3.637027082
RAB8B	-0.364946846	9.303157889	-6.243068185	5.91E-06	4.95E-05	3.633597925
PDLIM4	1.198376119	8.164065363	6.242728264	5.91E-06	4.95E-05	3.632883925
CYTH1	-0.435172676	8.892554689	-6.238901996	5.96E-06	4.98E-05	3.624845912
PPP4R1	0.512825874	7.833463287	6.238411252	5.96E-06	4.98E-05	3.623814852
PRKACA	-0.445111091	8.646669879	-6.236460036	5.99E-06	5.00E-05	3.619715025
PISD-PS3	-0.431008971	9.719533426	-6.236435696	5.99E-06	5.00E-05	3.619663879
DDX3Y	0.560396863	9.550137543	6.23493194	6.01E-06	5.01E-05	3.616503912
SERINC1	-0.350828023	11.89730381	-6.234311512	6.01E-06	5.01E-05	3.615200072
RNF187	-0.232905351	11.52032232	-6.221012158	6.18E-06	5.15E-05	3.58723978
ADPRH	-0.367972475	9.518514913	-6.22066478	6.19E-06	5.15E-05	3.586509166
YPEL1	-0.787861021	7.412976644	-6.219618303	6.20E-06	5.16E-05	3.584308097
ACOT5	-0.695315531	4.347416678	-6.21337858	6.28E-06	5.22E-05	3.571181191
B230219D22RIK	-0.325618791	10.43084671	-6.210938339	6.31E-06	5.25E-05	3.566046187
CASC3	0.393393346	8.489285104	6.206396804	6.37E-06	5.29E-05	3.556487464
PHF13	0.441711483	6.413928443	6.206132715	6.37E-06	5.29E-05	3.555931549
SLC8A1	-0.508272132	4.053352526	-6.202653833	6.42E-06	5.33E-05	3.548607588
ELMO1	0.690370543	8.63357372	6.194131805	6.53E-06	5.42E-05	3.530660164
TNS2	0.560105907	6.165830917	6.192312924	6.56E-06	5.43E-05	3.526828434
GFRA4	-0.572063407	7.559787318	-6.189805432	6.59E-06	5.46E-05	3.521545376
LAS1L	0.773929281	8.161728616	6.18567798	6.65E-06	5.50E-05	3.512847521
KLHL2	-0.322044322	10.78601574	-6.185548265	6.65E-06	5.50E-05	3.512574138
ZFP940	-0.356006691	5.325504498	-6.183704056	6.68E-06	5.52E-05	3.508687095
REEP2	-0.366464681	7.249276228	-6.182679398	6.69E-06	5.52E-05	3.50652724
PEX14	-0.326016928	7.932202197	-6.182505347	6.69E-06	5.52E-05	3.506160349
MPI	-0.390987463	8.0022309	-6.178079627	6.75E-06	5.57E-05	3.49682989
HOMER3	-0.675691479	7.574244533	-6.173933338	6.81E-06	5.62E-05	3.48808635
HLX	0.547117998	4.988869221	6.169615542	6.87E-06	5.66E-05	3.478978897
RUSC1	-0.374827002	9.332155398	-6.169123562	6.88E-06	5.66E-05	3.477941026
FBXO45	-0.372697774	7.776292093	-6.168686638	6.89E-06	5.66E-05	3.477019276
DSTYK	-0.43168384	7.905378651	-6.168565863	6.89E-06	5.66E-05	3.476764481
XPO7	-0.312949199	7.56935237	-6.1685189	6.89E-06	5.66E-05	3.476665403
REEP1	-0.321856699	9.864151488	-6.165777911	6.93E-06	5.69E-05	3.470882325
DCT	0.642463423	4.810826938	6.162123976	6.98E-06	5.73E-05	3.463171633
DBNDD2	0.303607598	10.46376436	6.160286984	7.01E-06	5.75E-05	3.459294513
SEZ6L2	-0.494612206	10.3359619	-6.154673063	7.09E-06	5.81E-05	3.447443319
NPDC1	-0.335835645	10.07677277	-6.15238348	7.12E-06	5.84E-05	3.442608817
EIF3B	0.478534306	9.341725294	6.151115108	7.14E-06	5.85E-05	3.439930346
MPHOSPH10	0.319103182	8.173443426	6.149047451	7.17E-06	5.87E-05	3.435563573
RRAGD	-1.095502631	5.580377128	-6.148943165	7.18E-06	5.87E-05	3.435343314
ZFP354C	-0.813817165	5.635478426	-6.147139404	7.20E-06	5.89E-05	3.431533422
KLF2	1.351327018	7.533821799	6.146027003	7.22E-06	5.90E-05	3.429183619
EPHB6	-0.609001479	7.619428651	-6.143302751	7.26E-06	5.93E-05	3.423428351
TIAM1	-0.529170392	9.675723737	-6.138553962	7.33E-06	5.98E-05	3.413393867
H3C15	0.65876989	6.999547595	6.137955806	7.34E-06	5.98E-05	3.412129731
IFT140	-0.312971005	7.130253841	-6.137909595	7.34E-06	5.98E-05	3.412032068
B3GNT5	0.781612496	2.820702024	6.137432501	7.35E-06	5.98E-05	3.411023749
ARMC1	-0.303867108	9.072561263	-6.130766557	7.45E-06	6.06E-05	3.396932641
RERE	-0.553666634	9.3395991	-6.129809607	7.47E-06	6.07E-05	3.394909305
EIF2S2	0.598145196	10.33100107	6.129212398	7.48E-06	6.07E-05	3.393646534
YIPF5	0.63057808	9.741069619	6.128606978	7.48E-06	6.08E-05	3.392366356
RUNX1	0.583331577	4.175526003	6.128415999	7.49E-06	6.08E-05	3.391962517
ZFP354A	-0.349510286	5.60024199	-6.127403294	7.50E-06	6.09E-05	3.389821001
MLC1	0.287343693	9.13680481	6.124343681	7.55E-06	6.12E-05	3.383350232
CREBRF	-0.662576859	6.663196609	-6.123296801	7.57E-06	6.13E-05	3.381135925
NOSIP	-0.364309698	8.006285502	-6.120203888	7.62E-06	6.17E-05	3.374593179
ATP6V0E	0.506568885	9.272883201	6.119637313	7.63E-06	6.17E-05	3.373394522
SFXN4	-0.504143971	6.545099308	-6.117875502	7.65E-06	6.19E-05	3.369666946
DNAJB2	0.449745588	8.55663763	6.116056609	7.68E-06	6.21E-05	3.365818201
RBBP7	0.449013562	11.30049429	6.115792006	7.69E-06	6.21E-05	3.365258274
CSNK2A2	0.623490359	6.743079221	6.115019363	7.70E-06	6.21E-05	3.363623228
ZFP354B	-0.58433694	4.687160917	-6.110905872	7.77E-06	6.26E-05	3.354917158
ERBIN	0.618442451	9.593148114	6.110799163	7.77E-06	6.26E-05	3.354691284
MALL	0.547661479	3.450088114	6.110108467	7.78E-06	6.27E-05	3.353229238
PXN	0.364332157	6.731809446	6.108547131	7.80E-06	6.28E-05	3.349924032
LAMP5	-0.948092034	8.865919239	-6.10848985	7.80E-06	6.28E-05	3.349802768
GRM1	-0.549320241	6.419615311	-6.108241299	7.81E-06	6.28E-05	3.34927658
TRIM13	-0.34237741	7.319009291	-6.107696711	7.82E-06	6.28E-05	3.348123646
AMOTL2	0.424298219	7.325559619	6.106035103	7.84E-06	6.30E-05	3.344605678
MCAT	-0.325910466	6.793449879	-6.102589648	7.90E-06	6.34E-05	3.337309867
ZFP322A	-0.486005752	8.165637163	-6.101346716	7.92E-06	6.35E-05	3.334677585
MAP3K1	0.379177288	5.159042024	6.101035006	7.93E-06	6.35E-05	3.334017416
CRLF1	-1.013828194	8.785486176	-6.098551916	7.97E-06	6.38E-05	3.32875807
CNN2	0.569753807	7.236184896	6.098253784	7.97E-06	6.38E-05	3.328126556
HDAC5	0.389403554	8.778618633	6.09551137	8.02E-06	6.42E-05	3.322316981
2410002F23RIK	-0.418563791	8.706504948	-6.089952937	8.11E-06	6.49E-05	3.31053911
EXTL2	-0.40264201	9.092021211	-6.089487166	8.12E-06	6.49E-05	3.30955201
SPPL3	-0.285190282	7.629619671	-6.088297275	8.14E-06	6.50E-05	3.307030173
SORBS3	0.465800768	7.371945623	6.087397728	8.15E-06	6.51E-05	3.305123576
ACOT3	-0.444347614	5.928944031	-6.086485208	8.17E-06	6.52E-05	3.303189381
ACTN4	0.3909269	9.549303149	6.085142185	8.19E-06	6.53E-05	3.300342501
SLC2A1	0.734072533	9.544012042	6.084832343	8.20E-06	6.53E-05	3.299685681
TCEA2	-0.508615082	7.142105779	-6.083513538	8.22E-06	6.54E-05	3.296889875
CASP4	0.534375053	4.439679862	6.083501456	8.22E-06	6.54E-05	3.29686426
ATG10	-0.52266951	6.489761799	-6.082150806	8.24E-06	6.56E-05	3.294000727
ZYX	0.513467998	7.625480104	6.07322882	8.40E-06	6.68E-05	3.275079556
SDHD	-0.289331422	9.804992076	-6.071896225	8.42E-06	6.69E-05	3.272252652
STMN3	-0.466036275	11.94428097	-6.068327031	8.49E-06	6.74E-05	3.26468008
GDI1	-0.240309967	11.24832145	-6.067193816	8.51E-06	6.75E-05	3.262275477
AKR1E1	-0.347121658	7.680945952	-6.066511802	8.52E-06	6.75E-05	3.260828214
1700001O22RIK	-0.33958828	4.995288391	-6.064653507	8.55E-06	6.78E-05	3.256884555
SIDT1	-0.744482778	7.111749118	-6.062177022	8.59E-06	6.81E-05	3.251628333
DNAJB9	0.388963415	10.33430246	6.061805476	8.60E-06	6.81E-05	3.250839679
GPRIN1	-0.795635298	8.457800121	-6.052370373	8.77E-06	6.94E-05	3.230806948
BMP2	0.697383145	4.41829782	6.051815176	8.78E-06	6.94E-05	3.229627814
ZFP869	0.371687079	7.117847907	6.04803171	8.85E-06	6.99E-05	3.22159146
MYCBP2	-0.39980433	10.89955744	-6.045951558	8.89E-06	7.02E-05	3.217172338
MED16	-0.421593709	7.874905052	-6.045831162	8.89E-06	7.02E-05	3.21691655
PRSS16	0.432523734	5.062716332	6.043129765	8.94E-06	7.05E-05	3.211176829
ZPR1	0.328867925	7.940047128	6.03973739	9.01E-06	7.10E-05	3.203967734
ZFAND5	0.303648203	11.2144436	6.036888416	9.06E-06	7.14E-05	3.197912353
GOLPH3	0.331855025	7.658833737	6.034853638	9.10E-06	7.16E-05	3.193586919
HECTD3	-0.37821386	7.534012889	-6.033910497	9.12E-06	7.17E-05	3.191581867
HK1	-0.599200004	9.654266142	-6.033905333	9.12E-06	7.17E-05	3.191570887
LPIN3	0.404028652	4.104163287	6.03087054	9.18E-06	7.21E-05	3.185118407
PTP4A1	0.668419134	8.350656194	6.029013814	9.21E-06	7.23E-05	3.181170154
FGFR1OP2	-0.329755821	10.19703746	-6.028093656	9.23E-06	7.24E-05	3.179213322
GLIPR2	1.212700249	6.363046228	6.027724145	9.24E-06	7.24E-05	3.178427482
BCKDHB	-0.368772341	8.424530467	-6.026966052	9.25E-06	7.25E-05	3.176815192
SLC25A26	-0.473566234	7.056654844	-6.026404513	9.26E-06	7.26E-05	3.175620885
APCDD1	-0.527741609	6.898681367	-6.023966184	9.31E-06	7.29E-05	3.170434494
FNTB	-0.399373926	7.534918806	-6.02379817	9.31E-06	7.29E-05	3.170077098
POLR2C	0.365961058	9.134022197	6.021997461	9.35E-06	7.31E-05	3.16624645
PHKA2	-0.348486879	7.377418789	-6.021513825	9.36E-06	7.31E-05	3.165217546
SELENON	0.494187038	6.780644325	6.021508607	9.36E-06	7.31E-05	3.165206445
TUBA8	-0.500605123	5.572101903	-6.021172568	9.36E-06	7.31E-05	3.164491527
RBM8A	0.511256038	8.670258789	6.020303813	9.38E-06	7.32E-05	3.162643201
SLC9A1	-0.304722815	7.699708806	-6.020104823	9.38E-06	7.32E-05	3.162219828
CLTC	0.346823121	11.62771938	6.017385859	9.44E-06	7.35E-05	3.156434434
VPS45	-0.356009992	8.200738599	-6.013110727	9.52E-06	7.42E-05	3.14733606
FOXN2	-0.514330874	8.35560083	-6.01197561	9.55E-06	7.43E-05	3.144919929
ZFP281	0.341388399	8.291197024	6.011877215	9.55E-06	7.43E-05	3.144710483
TXNL4A	0.303721001	6.550331125	6.010374709	9.58E-06	7.45E-05	3.141512101
SNX2	-0.308405417	9.664255882	-6.008389528	9.62E-06	7.47E-05	3.137285839
DYNLL2	0.376295147	8.459153599	6.004179503	9.70E-06	7.53E-05	3.128321545
PIGYL	-0.318556789	8.265678374	-6.00321331	9.72E-06	7.54E-05	3.12626396
CACNB3	-0.534460842	8.792044048	-6.002669838	9.73E-06	7.55E-05	3.125106544
SNX5	0.349333815	8.659602907	6.001078138	9.77E-06	7.57E-05	3.121716548
HARS2	-0.352144739	6.873309862	-6.000072806	9.79E-06	7.58E-05	3.119575242
SLC25A3	0.2833	12.16924118	5.999360576	9.80E-06	7.59E-05	3.118058155
WFS1	-0.742576969	9.726432734	-5.999072683	9.81E-06	7.59E-05	3.117444911
KLHL20	-0.468120482	3.944111211	-5.994973618	9.89E-06	7.65E-05	3.108712386
BHLHE22	-0.489081307	10.4595454	-5.994141201	9.91E-06	7.66E-05	3.106938785
JKAMP	-0.313684714	8.964830363	-5.993158904	9.93E-06	7.67E-05	3.104845739
MMP12	1.189543905	3.736772197	5.991553289	9.96E-06	7.69E-05	3.101424297
EXOC7	-0.290359702	7.604256938	-5.987607794	1.00E-05	7.75E-05	3.093015462
COPS7A	-0.315248954	9.02663474	-5.986973795	1.01E-05	7.75E-05	3.09166408
SH3BGRL3	-0.341018464	10.54992007	-5.986939974	1.01E-05	7.75E-05	3.09159199
CDH4	0.834036123	6.182224221	5.984518164	1.01E-05	7.79E-05	3.086429405
SNU13	0.339953603	10.30034258	5.984030363	1.01E-05	7.79E-05	3.085389475
SNX1	0.384431217	8.359667958	5.981548461	1.02E-05	7.83E-05	3.080097933
PARS2	-0.552096712	6.452734325	-5.98027018	1.02E-05	7.84E-05	3.077372287
TRIM47	1.020375809	6.199443322	5.979824607	1.02E-05	7.84E-05	3.076422159
JUND	0.801764469	10.58447727	5.977780127	1.03E-05	7.87E-05	3.072062262
VPS72	-0.30996377	7.651072474	-5.973355126	1.04E-05	7.94E-05	3.06262417
IL17D	-0.411705703	6.466951696	-5.972681742	1.04E-05	7.95E-05	3.061187705
PNPO	-0.321997051	8.282687336	-5.972332075	1.04E-05	7.95E-05	3.060441774
VPS4A	-0.264662578	9.067779048	-5.971996501	1.04E-05	7.95E-05	3.059725894
ZFP410	0.334596156	6.908558322	5.971464963	1.04E-05	7.95E-05	3.058591934
TPI1	-0.294129575	11.4468436	-5.97112853	1.04E-05	7.96E-05	3.057874187
EPHA7	-0.469135478	8.91927154	-5.96953361	1.04E-05	7.98E-05	3.054471398
MPEG1	0.682035086	7.656455138	5.967019623	1.05E-05	8.02E-05	3.049107154
ARMH4	-0.936576462	6.744149377	-5.962796257	1.06E-05	8.08E-05	3.040093837
SLC6A15	-0.734403276	9.083851661	-5.961592515	1.06E-05	8.10E-05	3.037524482
CPT1A	0.603103219	6.663220796	5.9610939	1.06E-05	8.10E-05	3.036460153
ADAM23	-0.447340564	6.846319343	-5.95910981	1.07E-05	8.13E-05	3.032224678
KCNU1	-0.416762067	5.345513668	-5.958895282	1.07E-05	8.13E-05	3.031766693
PELI2	0.543057802	5.280775502	5.955108586	1.08E-05	8.19E-05	3.023681787
LYPLAL1	-0.303738607	6.890259152	-5.953657931	1.08E-05	8.21E-05	3.020584075
HPRT	-0.25931027	10.26105595	-5.953384518	1.08E-05	8.21E-05	3.020000204
C9ORF72	0.492585727	7.898141453	5.952000193	1.08E-05	8.23E-05	3.017043858
ADRB1	0.599647941	8.013497266	5.950918323	1.08E-05	8.24E-05	3.014733277
SPACDR	0.369857557	10.07718166	5.947631555	1.09E-05	8.30E-05	3.007712784
CNR1	-0.844561393	6.444033495	-5.946688489	1.09E-05	8.30E-05	3.005698177
CCNL2	0.291960637	9.210436574	5.946647386	1.09E-05	8.30E-05	3.005610367
ORMDL2	0.6085829	7.488158097	5.945702322	1.10E-05	8.31E-05	3.003591382
ID2	1.001382925	9.597600657	5.94437435	1.10E-05	8.33E-05	3.000754196
USP20	-0.420192761	7.887168374	-5.941656795	1.11E-05	8.37E-05	2.994947547
ERCC5	0.523085041	7.356627405	5.94164617	1.11E-05	8.37E-05	2.994924844
2410018L13RIK	-0.508566712	5.126193737	-5.941293196	1.11E-05	8.37E-05	2.994170575
MADD	-0.377937843	5.14279474	-5.941148084	1.11E-05	8.37E-05	2.99386048
ABCC10	-0.429349444	4.511533529	-5.940491467	1.11E-05	8.38E-05	2.992457308
CAMTA2	-0.596497475	10.5451208	-5.937825541	1.12E-05	8.42E-05	2.986759778
EGR4	1.451445539	7.949411038	5.937199056	1.12E-05	8.43E-05	2.985420755
PIK3R4	-0.417605425	7.732935813	-5.934429802	1.12E-05	8.47E-05	2.979501316
TNC	1.690646438	6.913278651	5.933382052	1.13E-05	8.48E-05	2.977261457
SIAE	-0.483834698	5.901556678	-5.927489326	1.14E-05	8.58E-05	2.96466173
TRAPPC1	-0.463178799	8.468893114	-5.926855149	1.14E-05	8.59E-05	2.963305504
ALYREF	0.463171303	7.541408097	5.92658783	1.14E-05	8.59E-05	2.96273381
2410004B18RIK	0.238918611	9.195095882	5.923784754	1.15E-05	8.64E-05	2.956738611
ZBTB25	-0.374974959	6.412702993	-5.9227396	1.15E-05	8.65E-05	2.954503009
RRAS2	0.502839028	8.155760588	5.921316374	1.15E-05	8.67E-05	2.951458499
NFKBIA	0.610134722	10.61972353	5.918184943	1.16E-05	8.72E-05	2.944759041
CAPG	1.423009592	6.18396654	5.918153064	1.16E-05	8.72E-05	2.944690831
ZFAND2A	0.356501201	9.701004291	5.915762969	1.17E-05	8.76E-05	2.939576631
NPC2	0.499605327	9.723519827	5.915203733	1.17E-05	8.76E-05	2.93837991
SMOX	0.505311385	8.671923495	5.912147827	1.18E-05	8.82E-05	2.931839877
POLRMT	-0.408815351	7.679583495	-5.911107478	1.18E-05	8.83E-05	2.929613152
BAALC	0.695381887	7.710398045	5.910341675	1.18E-05	8.84E-05	2.927973974
STXBP3	0.599270135	8.267550848	5.906918384	1.19E-05	8.90E-05	2.92064569
ABCF3	0.249337496	8.271832024	5.906678105	1.19E-05	8.90E-05	2.920131273
UTP4	0.346327263	9.15225917	5.900554549	1.21E-05	9.01E-05	2.90701895
TXLNG	-0.307637672	7.010949135	-5.899969536	1.21E-05	9.01E-05	2.905766042
SLC50A1	-0.329681454	7.979746799	-5.898489088	1.21E-05	9.03E-05	2.902595221
TUBB3	-0.479439444	8.087990294	-5.898474949	1.21E-05	9.03E-05	2.902564937
POU3F3	-0.754922459	5.139573581	-5.897638336	1.21E-05	9.04E-05	2.900772967
SPON1	-0.660637018	7.294202318	-5.896753029	1.22E-05	9.05E-05	2.898876611
ZFP87	-0.341737394	6.708225017	-5.893684411	1.22E-05	9.11E-05	2.892302831
MMP17	-0.469789232	8.849026505	-5.89136553	1.23E-05	9.15E-05	2.887334464
RGS8	-0.393649183	8.118548391	-5.889735371	1.23E-05	9.17E-05	2.883841362
MFF	-0.266277933	9.538494567	-5.889014395	1.24E-05	9.18E-05	2.882296359
ARMT1	-0.942498096	5.641713478	-5.885005045	1.25E-05	9.25E-05	2.873703497
PABPC1	0.370909477	11.34829792	5.883975886	1.25E-05	9.27E-05	2.871497501
EXOC6	-0.381657847	5.956194412	-5.883797129	1.25E-05	9.27E-05	2.871114324
SLC22A23	0.44595848	7.925345069	5.882138365	1.25E-05	9.29E-05	2.867558481
UPF2	-0.251732234	8.992329014	-5.881042943	1.26E-05	9.31E-05	2.865210085
A530058N18RIK	-0.665547958	3.834236713	-5.879512991	1.26E-05	9.34E-05	2.861929901
SMPD3	-0.661001078	6.9360291	-5.878394232	1.26E-05	9.35E-05	2.859531135
YIPF1	-0.32174281	8.442257958	-5.878025779	1.26E-05	9.35E-05	2.858741092
CSNK2A1	0.57561462	5.68212237	5.876880067	1.27E-05	9.37E-05	2.85628434
TPRGL	-0.395157279	10.4883554	-5.875817425	1.27E-05	9.39E-05	2.85400558
ATRX	-0.829903031	5.976314619	-5.871964132	1.28E-05	9.46E-05	2.84574138
SNX16	0.487466364	8.34931391	5.870687605	1.28E-05	9.48E-05	2.843003224
VPS36	-0.56240375	5.76302	-5.870395647	1.29E-05	9.48E-05	2.842376946
GYG	-0.326718186	8.063647128	-5.869304422	1.29E-05	9.50E-05	2.84003608
UBE3A	0.458764763	10.09740211	5.868103379	1.29E-05	9.52E-05	2.837459478
PCK2	-0.442330874	7.156988183	-5.867817087	1.29E-05	9.52E-05	2.83684527
ARMC6	-0.412703166	6.511251713	-5.866616712	1.30E-05	9.53E-05	2.834269895
TRIM39	0.360815907	7.424371211	5.866592903	1.30E-05	9.53E-05	2.834218813
IL1RN	0.862309183	5.449738962	5.865448421	1.30E-05	9.55E-05	2.831763199
RNF4	0.409743162	8.643796782	5.862189215	1.31E-05	9.61E-05	2.824769391
BUD31	0.393690948	9.94774391	5.861572658	1.31E-05	9.61E-05	2.823446207
NKTR	0.378211511	8.706146332	5.857907258	1.32E-05	9.68E-05	2.815579056
RHOA	0.355161585	9.812296367	5.857505397	1.32E-05	9.69E-05	2.814716438
LONP1	0.291778007	8.312381938	5.856459092	1.32E-05	9.70E-05	2.812470394
ADIPOR2	0.551656111	8.840448235	5.855178782	1.33E-05	9.72E-05	2.809721858
MZF1	-0.403484951	5.604794239	-5.85516795	1.33E-05	9.72E-05	2.809698603
TIMM8A1	0.310714804	8.426730104	5.853214673	1.33E-05	9.75E-05	2.805504995
FAHD1	-0.41321656	6.902604723	-5.8518923	1.34E-05	9.77E-05	2.802665664
HSD17B12	0.674933219	9.469562266	5.850130088	1.34E-05	9.81E-05	2.798881627
OPN3	0.519949861	6.504057647	5.845756857	1.35E-05	9.89E-05	2.789489365
SLC11A1	0.56960299	6.38990474	5.841776545	1.37E-05	9.97E-05	2.780939073
RHBDD1	0.412016573	7.074070969	5.84105308	1.37E-05	9.98E-05	2.779384772
CACFD1	-0.516924845	5.869063668	-5.840121442	1.37E-05	9.99E-05	2.777383141
PKIB	-0.871207333	5.449028772	-5.832666921	1.39E-05	0.000101416	2.76136351
COPG2	-0.47272634	7.962318945	-5.832627087	1.39E-05	0.000101416	2.76127789
NCALD	-0.549861634	10.70701675	-5.831705977	1.39E-05	0.000101557	2.759298001
ARF1	-0.39848482	10.64563329	-5.828294998	1.40E-05	0.000102205	2.751965401
ZBTB44	0.570608554	5.151259516	5.828173546	1.41E-05	0.000102205	2.751704292
PPP1R11	0.568558133	9.120337128	5.826568109	1.41E-05	0.000102496	2.748252598
SLC1A1	-0.524973415	8.321211367	-5.824769374	1.42E-05	0.000102829	2.744384967
OLA1	-0.553564428	9.709253668	-5.822947374	1.42E-05	0.000103169	2.740466938
TRAPPC2L	-0.424011185	9.62783526	-5.82136159	1.43E-05	0.000103459	2.737056565
AHDC1	-0.539340568	6.675487543	-5.82099245	1.43E-05	0.000103476	2.736262655
PPP2R2D	0.225230392	8.965591851	5.820762113	1.43E-05	0.000103476	2.735767261
CRISPLD1	-0.685620184	5.728296972	-5.819676176	1.43E-05	0.000103656	2.733431617
NUSAP1	0.578692533	3.982462336	5.817735356	1.44E-05	0.000104025	2.729256952
ADAMTS4	0.913223672	7.656469931	5.817418209	1.44E-05	0.000104035	2.728574733
NCKIPSD	-0.282391507	8.447733997	-5.817039028	1.44E-05	0.000104035	2.72775906
DUS3L	-0.327970825	7.949557128	-5.816907258	1.44E-05	0.000104035	2.727475599
SDC1	1.111060997	4.999314913	5.814928134	1.45E-05	0.000104398	2.723217923
TMEM131L	-0.504043174	6.628035761	-5.81474438	1.45E-05	0.000104398	2.72282259
PLA2G4A	1.041941797	6.179235813	5.81277833	1.45E-05	0.000104775	2.718592561
PCDH20	-0.431057614	9.493123149	-5.8117913	1.45E-05	0.000104937	2.716468766
DDX47	0.350169579	8.698979671	5.808540826	1.46E-05	0.000105603	2.709473936
RGS1	0.760002467	3.532846782	5.808233389	1.47E-05	0.000105614	2.708812289
EIF2AK3	0.444889534	2.978646938	5.805432573	1.47E-05	0.000106184	2.702784049
GBP2	1.312083979	6.534697232	5.804349904	1.48E-05	0.000106369	2.700453568
NKIRAS1	-0.363213758	9.848562284	-5.798207047	1.50E-05	0.000107704	2.687228374
SIRT3	-0.46399665	8.418588962	-5.796575303	1.50E-05	0.000107981	2.683714619
PSTPIP2	-0.578803268	5.153779965	-5.796477539	1.50E-05	0.000107981	2.683504087
SMIM10L1	-0.470054142	9.978551972	-5.7955569	1.51E-05	0.000108132	2.681521467
HAP1	-0.571375368	7.639138062	-5.79161344	1.52E-05	0.000108961	2.673028043
AP3M2	-0.443159289	9.010971609	-5.791439191	1.52E-05	0.000108961	2.672652706
LTV1	0.449465547	8.067950813	5.790577194	1.52E-05	0.0001091	2.67079589
HTRA3	0.404403509	6.606221782	5.789866075	1.52E-05	0.000109205	2.669264014
CAMK1D	-1.12783694	6.435046799	-5.789437344	1.53E-05	0.000109245	2.668340424
FDX1	0.332823113	8.065582837	5.786869517	1.53E-05	0.000109781	2.662808283
MYD88	0.641907672	6.8881491	5.786412126	1.54E-05	0.000109828	2.6618228
RAB3B	-0.629973799	8.158398997	-5.784898859	1.54E-05	0.000110121	2.658562185
ATP1A1	0.423428513	10.59835329	5.78374924	1.54E-05	0.000110329	2.656084948
ABCA8B	-0.587699951	5.120441003	-5.782921387	1.55E-05	0.000110419	2.654300972
GRID1	-0.442190074	6.137802318	-5.782850312	1.55E-05	0.000110419	2.654147807
CBS	0.326632455	7.695057266	5.782262936	1.55E-05	0.000110497	2.652881993
SYN2	-0.846140588	8.877189135	-5.779577266	1.56E-05	0.000111067	2.647093803
FGD4	0.372726536	5.467645069	5.779219333	1.56E-05	0.000111091	2.646322321
TRIM16	0.505894244	5.44015154	5.778648565	1.56E-05	0.000111154	2.645092069
FBXW7	0.424825466	9.843298651	5.778438904	1.56E-05	0.000111154	2.64464015
PDK1	-0.567310907	7.061511142	-5.777919223	1.56E-05	0.000111213	2.643519968
RRM2B	-0.345785866	8.128321488	-5.77768042	1.56E-05	0.000111213	2.643005214
GTF2I	-0.287670613	10.13119716	-5.776863481	1.57E-05	0.000111345	2.641244205
RPAP2	-0.324042328	7.007137924	-5.774399567	1.57E-05	0.000111868	2.635932496
PPP3CB	-0.671952271	10.20564076	-5.76913602	1.59E-05	0.000112995	2.624583079
STARD5	-0.32331098	6.301357578	-5.768956429	1.59E-05	0.000112995	2.624195786
COPG1	-0.276562786	8.798286401	-5.768912253	1.59E-05	0.000112995	2.624100518
CYP11A1	-0.459125343	4.234601211	-5.767896424	1.60E-05	0.000113177	2.621909777
ITM2C	-0.470583129	11.65660467	-5.767318766	1.60E-05	0.000113255	2.620663947
PHXR4	-0.600324236	6.556036176	-5.766320092	1.60E-05	0.000113434	2.618510029
PARN	-0.529402835	6.988995986	-5.765540846	1.60E-05	0.00011356	2.616829291
3110040N11RIK	-0.332228358	6.571806851	-5.765115648	1.61E-05	0.000113602	2.615912163
GT(ROSA)26SOR	0.365682541	8.048658581	5.76037608	1.62E-05	0.000114671	2.605687824
CTC1	-0.340571013	6.661089066	-5.760196818	1.62E-05	0.000114671	2.605301066
CD244A	0.371945364	4.240051609	5.759936128	1.62E-05	0.000114672	2.60473862
KCTD11	0.348600547	6.723915813	5.759406379	1.63E-05	0.000114739	2.60359565
MPO	0.967303252	4.423576955	5.758363602	1.63E-05	0.000114932	2.601345696
OXLD1	-0.374729477	5.915354429	-5.755735901	1.64E-05	0.000115513	2.595675485
ACOT9	0.282667798	8.263026349	5.755043919	1.64E-05	0.000115621	2.594182159
RPL4	0.258306454	12.24964879	5.754507416	1.64E-05	0.00011569	2.593024325
B3GALT6	-0.29562038	7.037441782	-5.753021088	1.65E-05	0.000115957	2.589816498
TXNRD1	0.605206225	9.069458616	5.752918964	1.65E-05	0.000115957	2.589596084
PPARG	0.501070976	4.253499446	5.752298128	1.65E-05	0.000116047	2.588256103
MCCC2	-0.549204865	5.657556142	-5.751536737	1.65E-05	0.000116173	2.586612696
STK26	-1.011057561	4.797561246	-5.749408082	1.66E-05	0.000116637	2.582017812
CDC7	-0.629179326	6.775978356	-5.745006154	1.68E-05	0.00011767	2.572514291
GRIK1	-0.552229383	4.606560519	-5.740953076	1.69E-05	0.000118581	2.563762034
HSPA12B	0.615367349	5.157909602	5.740876104	1.69E-05	0.000118581	2.563595802
PNPLA3	-0.39233335	5.640642803	-5.737942659	1.70E-05	0.000119259	2.557260139
AGK	-0.305147153	7.803980882	-5.736745561	1.71E-05	0.000119494	2.554674373
AKR1B10	-0.499016691	4.362478616	-5.736392502	1.71E-05	0.000119494	2.553911726
KRBA1	-0.308647676	7.040795277	-5.73626397	1.71E-05	0.000119494	2.553634078
CAPN3	-1.480879285	6.316805173	-5.73242547	1.72E-05	0.000120409	2.545341542
NSD1	-0.565293468	4.88664327	-5.728060425	1.74E-05	0.000121468	2.535909522
NRIP1	-0.730817365	6.70193673	-5.727304115	1.74E-05	0.000121599	2.534275069
TRH	0.676955821	4.881686073	5.726871714	1.74E-05	0.000121646	2.533340585
MYL12B	-0.307105637	11.1777699	-5.72322532	1.76E-05	0.000122528	2.525459358
DMAC2L	-0.469679142	7.660240208	-5.72216842	1.76E-05	0.000122739	2.52317473
SLIT1	-0.553758538	7.960443564	-5.719770007	1.77E-05	0.000123301	2.51798979
CAPN2	0.523237974	8.528042249	5.715345937	1.79E-05	0.000124402	2.508424096
LBR	0.27949576	7.768160848	5.712727967	1.80E-05	0.000125031	2.502762537
PRDM5	-0.44533241	6.637956055	-5.711577631	1.80E-05	0.000125271	2.500274611
RYR3	-0.403884363	8.518267163	-5.710746097	1.80E-05	0.000125378	2.498476096
SHKBP1	0.462918538	7.752369377	5.710678528	1.80E-05	0.000125378	2.498329948
FAM136A	-0.308170993	8.041237474	-5.708413922	1.81E-05	0.000125917	2.493431459
NEU1	-0.393708068	7.566316367	-5.707825956	1.81E-05	0.000126008	2.492159559
NDUFV2	-0.264772467	11.00496851	-5.705586971	1.82E-05	0.000126543	2.487315799
SUDS3	-0.248038791	9.102622007	-5.704820878	1.83E-05	0.000126683	2.485658328
CAPN1	-0.413498734	6.613815433	-5.704509499	1.83E-05	0.00012669	2.484984631
RMDN3	0.303299003	7.959934204	5.704299157	1.83E-05	0.00012669	2.484529531
WRAP73	-0.563912745	6.898367336	-5.703614938	1.83E-05	0.000126807	2.483049106
DBNDD1	-0.494898399	6.32023474	-5.70186823	1.84E-05	0.000127213	2.479269573
AKAP1	-0.467084146	6.236550467	-5.70093161	1.84E-05	0.0001274	2.477242776
SELENOM	-0.590147247	9.438726263	-5.700113893	1.84E-05	0.000127537	2.475473201
SEC23A	-0.263207402	9.44200083	-5.699928965	1.85E-05	0.000127537	2.475072999
CCDC120	-0.542239449	5.252762612	-5.699272634	1.85E-05	0.000127649	2.473652604
CRYL1	-0.560048154	6.29790917	-5.697918734	1.85E-05	0.00012795	2.470722423
ANXA1	0.64733431	6.136033564	5.695555764	1.86E-05	0.000128528	2.465607883
CLCN2	-0.607482949	6.924374723	-5.693487533	1.87E-05	0.000129028	2.461130799
ZFPM2	-0.396375678	7.338968374	-5.692693672	1.87E-05	0.000129179	2.459412211
MRPS6	1.017951242	8.46255846	5.690205655	1.88E-05	0.000129798	2.454025592
THPO	-0.60406607	5.419432699	-5.689049814	1.89E-05	0.00013005	2.451522941
MOB1B	0.351450196	7.55906872	5.686117187	1.90E-05	0.000130775	2.445172507
TPT1	0.267997958	13.12872976	5.685948921	1.90E-05	0.000130775	2.44480811
PEF1	-0.343998407	8.25242173	-5.681342006	1.92E-05	0.000131997	2.434830148
ANKRD54	0.397566262	6.821411869	5.680072014	1.93E-05	0.000132286	2.432079114
TAFA5	-0.406980204	9.401011505	-5.679356158	1.93E-05	0.000132419	2.430528362
MTG1	-0.431874481	7.598510865	-5.675477946	1.94E-05	0.000133383	2.422126077
PDE1A	-0.904525196	7.337353633	-5.67546298	1.94E-05	0.000133383	2.422093651
SFRP4	0.324309857	6.633012024	5.673739546	1.95E-05	0.00013377	2.418359248
IL33	1.18006174	9.202951211	5.673615351	1.95E-05	0.00013377	2.418090125
TGFBI	1.261537443	6.304031869	5.672768514	1.96E-05	0.000133942	2.416255039
LSR	0.442906225	6.902529498	5.672498789	1.96E-05	0.000133949	2.415670531
GALNT6	0.55522469	5.720634429	5.670984225	1.96E-05	0.000134313	2.412388251
SOWAHC	0.804601846	8.002452111	5.670418701	1.97E-05	0.000134363	2.411162617
MYBBP1A	0.605037394	7.214616159	5.670319535	1.97E-05	0.000134363	2.410947694
DALRD3	-0.412478672	8.51822301	-5.663422282	1.99E-05	0.000136285	2.395996752
ABCB9	-0.634099395	6.183958062	-5.663117121	2.00E-05	0.000136303	2.395335149
ISCA1	-0.283373693	10.75831107	-5.661475319	2.00E-05	0.00013671	2.391775466
DHRS7	-0.442977688	8.092856644	-5.660413445	2.01E-05	0.000136949	2.389473004
KIF3C	-0.21183223	9.433956401	-5.659467524	2.01E-05	0.000137155	2.387421863
APC2	-0.335052937	6.784360709	-5.658535548	2.02E-05	0.000137357	2.385400866
NUB1	-0.276217696	7.635441869	-5.656866241	2.02E-05	0.000137776	2.381780731
RBMXL1	0.28375625	9.527639412	5.65632995	2.03E-05	0.000137862	2.380617644
METTL22	-0.353609857	7.349325035	-5.655339675	2.03E-05	0.000138082	2.378469892
RUNX2	0.702902067	6.581999862	5.655004439	2.03E-05	0.000138109	2.377742793
PRADC1	-0.425195666	6.992624066	-5.654689744	2.03E-05	0.00013813	2.377060235
TAF1D	0.431617815	4.130385017	5.652274673	2.04E-05	0.000138773	2.371821718
LIN7B	-1.097599796	8.112895848	-5.648098982	2.06E-05	0.000139945	2.362762783
RELB	0.493033092	5.689182664	5.64579539	2.07E-05	0.000140562	2.357764474
GRIA3	-1.255147153	7.592884706	-5.645439411	2.07E-05	0.000140597	2.356992023
RPS27	0.317073521	6.833296298	5.642323198	2.09E-05	0.000141463	2.350229483
POLR3C	-0.506668636	5.976268322	-5.638013227	2.11E-05	0.000142699	2.340874656
YWHAH	-0.359955392	11.89418374	-5.63592006	2.12E-05	0.000143265	2.33633071
SPEG	-0.406500212	7.051606436	-5.634964716	2.12E-05	0.000143484	2.334256651
MLLT3	-0.343731842	6.8383591	-5.633793682	2.13E-05	0.00014377	2.331714195
OLFM3	-0.29520797	7.486866315	-5.633339562	2.13E-05	0.000143835	2.330728206
NCF4	0.621945155	5.329820138	5.630486825	2.14E-05	0.000144641	2.324533829
RAB24	-0.304449918	8.542440104	-5.629824318	2.14E-05	0.00014472	2.323095149
STX7	-0.239451103	9.587448893	-5.629594999	2.14E-05	0.00014472	2.322597157
MAP2K6	0.817619404	7.410016125	5.62950655	2.14E-05	0.00014472	2.322405079
RNH1	0.795867353	9.04960699	5.62848988	2.15E-05	0.000144961	2.320197189
PRNP	-0.498143873	11.15971367	-5.626324166	2.16E-05	0.000145559	2.315493569
FBXO3	-0.421116152	8.454161419	-5.625434662	2.16E-05	0.000145762	2.313561551
PTPRJ	-0.632145662	4.389908512	-5.624139568	2.17E-05	0.00014602	2.310748435
SMTN	0.508410784	4.990903702	5.624127275	2.17E-05	0.00014602	2.310721733
MEST	1.167528676	7.521648789	5.621730674	2.18E-05	0.000146695	2.305515532
CRABP2	0.513310466	5.199017474	5.620868187	2.18E-05	0.000146891	2.303641779
F3	0.439991426	8.452432958	5.619661471	2.19E-05	0.000147171	2.30102006
RXRB	-0.308714608	9.000602145	-5.619499643	2.19E-05	0.000147171	2.300668459
RAB2B	-0.52251424	6.975234083	-5.61791843	2.20E-05	0.000147594	2.297232845
ETV6	0.58284587	4.8181609	5.61654086	2.21E-05	0.000147954	2.294239486
CHRNA7	-0.870928652	5.284907301	-5.615654519	2.21E-05	0.000148094	2.292313428
DCTN2	-0.251618489	10.31143574	-5.615621096	2.21E-05	0.000148094	2.292240796
ANXA6	-0.369723913	8.155672734	-5.615198902	2.21E-05	0.000148152	2.29132332
OGG1	-0.300625388	6.266261713	-5.609730095	2.24E-05	0.000149821	2.279437275
THTPA	-0.423136806	6.690042941	-5.608942091	2.24E-05	0.000149997	2.277724349
AXIN2	-0.48189799	3.693962318	-5.606618819	2.25E-05	0.000150669	2.272673751
RBPJ	0.502379665	6.988537751	5.606363075	2.25E-05	0.000150674	2.272117752
MGLL	-0.597483987	9.693642405	-5.605842931	2.26E-05	0.000150765	2.27098691
KCNJ9	-0.707653693	3.759077543	-5.603826393	2.27E-05	0.000151341	2.266602506
FAM220A	0.373970278	7.109157941	5.595032021	2.31E-05	0.000154142	2.24747662
PLA2G6	-0.319555364	6.675790744	-5.594580357	2.31E-05	0.000154191	2.246494131
CYB561D2	-0.35447656	6.73980237	-5.594408152	2.31E-05	0.000154191	2.246119532
CLIP4	-0.573421201	8.140708651	-5.59223546	2.32E-05	0.000154832	2.24139301
CASD1	-0.896446642	6.336154325	-5.591322864	2.33E-05	0.000155056	2.239407581
EVL	0.673696708	9.722647699	5.590650349	2.33E-05	0.000155201	2.237944414
NUCKS1	-0.286258578	11.01453322	-5.587962968	2.34E-05	0.000156019	2.232097105
RAP1GAP	-0.545675866	9.47191737	-5.586972307	2.35E-05	0.000156207	2.229941397
STARD7	-0.256193856	9.938473806	-5.58692539	2.35E-05	0.000156207	2.229839301
SPAG4	0.627760531	5.028972145	5.584597041	2.36E-05	0.00015691	2.224772332
GALK2	-0.58606636	6.640417595	-5.583594014	2.37E-05	0.000157168	2.222589365
GPR65	0.969298938	3.22496718	5.580885831	2.38E-05	0.000158003	2.216694812
ATF5	0.747764342	7.546270017	5.579696868	2.39E-05	0.000158327	2.214106711
RRP36	0.544096855	7.082165121	5.579344987	2.39E-05	0.000158366	2.213340716
KDM3A	0.298109277	8.397809464	5.578475116	2.39E-05	0.000158582	2.211447082
PSMB1	-0.275926789	6.363967491	-5.57600917	2.41E-05	0.000159342	2.206078502
DBI	0.33572982	10.60833495	5.574069505	2.42E-05	0.000159926	2.20185524
DPH7	-0.364547974	7.105520692	-5.57346056	2.42E-05	0.000160054	2.200529295
FBLIM1	0.51694319	4.356504377	5.569211919	2.44E-05	0.000161359	2.191277046
THEM4	-0.331375588	7.552308547	-5.569208349	2.44E-05	0.000161359	2.191269271
CHURC1	-0.285939604	9.124568651	-5.568239693	2.45E-05	0.000161613	2.189159571
NUDT13	-0.514075564	6.899972578	-5.567890501	2.45E-05	0.000161653	2.18839902
RCOR2	-0.408232382	6.675735709	-5.567411903	2.45E-05	0.000161737	2.187356598
FBN1	0.966382659	6.004433997	5.563101367	2.47E-05	0.000163007	2.177966867
RLIM	0.3688425	8.348427059	5.56287387	2.47E-05	0.000163007	2.177471252
ST7	0.410072275	7.689221038	5.562788945	2.47E-05	0.000163007	2.177286237
KRT10	-0.464336422	7.5586209	-5.562743002	2.47E-05	0.000163007	2.177186147
SP7	0.825251663	5.753130848	5.562597029	2.48E-05	0.000163007	2.176868132
CCNH	-0.418201732	9.009505329	-5.561218254	2.48E-05	0.000163408	2.173864242
SEC22A	-0.432249951	6.468436886	-5.560918849	2.48E-05	0.000163431	2.173211914
DAZAP1	0.427353268	8.449955329	5.56061437	2.49E-05	0.000163456	2.172548521
REL	0.377643725	4.471724792	5.555638116	2.51E-05	0.00016513	2.161705005
CSF2RB2	0.804803856	4.429625606	5.554691134	2.52E-05	0.000165383	2.159641193
UPF3B	-0.244938002	8.32631545	-5.55074469	2.54E-05	0.000166708	2.151039505
RAB6B	-0.287098121	11.85848356	-5.548761214	2.55E-05	0.000167336	2.146715712
CXXC1	0.314889739	8.037588374	5.546819145	2.56E-05	0.000167952	2.14248179
S100A10	1.469144763	8.501447993	5.543584574	2.58E-05	0.000169039	2.135429227
TMEM243	0.376733497	6.666414913	5.541988124	2.59E-05	0.000169535	2.131947981
[truncated: 11,093 more rows]
