# Supplementary material for: Identification of ferroptosis-related genes in acute phase of temporal lobe epilepsy based on bioinformatic analysis
Source: BMC Genomics. 2023 Nov 9;24:675. doi: 10.1186/s12864-023-09782-8 (PMC10636915; doi:10.1186/s12864-023-09782-8)
Supplement: Supplementary file 2 — Supplementary Material 2 [file 12864_2023_9782_MOESM2_ESM.csv]

Supplementary Table S2. List of differently expressed genes in GSE49030.
	logFC	AveExpr	t	P.Value	adj.P.Val	B
RHOJ	2.487045866	7.20809808	11.58440145	3.07E-10	4.02E-06	13.17050118
EZR	1.143086916	9.092936256	10.71416147	1.17E-09	7.65E-06	12.00193412
EFHD2	1.115723594	11.14921721	10.00872468	3.66E-09	1.21E-05	10.98491808
PPP1R3C	1.068127468	9.056705373	10.00387749	3.69E-09	1.21E-05	10.97770348
OSMR	3.036316032	7.427302161	9.666629676	6.50E-09	1.70E-05	10.46792293
RGS4	1.651998992	11.6535352	9.507163226	8.53E-09	1.86E-05	10.22143419
CYS1	-1.276524934	7.512611287	-8.804511601	2.94E-08	5.49E-05	9.092451166
MMD2	-0.73802378	10.25462941	-8.686467832	3.64E-08	5.56E-05	8.895770683
ODC1	1.277155618	7.95013898	8.659097367	3.82E-08	5.56E-05	8.849873707
LRRFIP1	1.676205714	6.273291031	8.379217576	6.40E-08	8.34E-05	8.374164742
PDCD4	-0.990993224	10.09058724	-8.330175919	7.01E-08	8.34E-05	8.289604486
LYPD1	-0.786475326	8.355807279	-8.21012826	8.78E-08	9.57E-05	8.081085778
SCG2	1.590328005	12.15168409	8.071437994	1.14E-07	0.00011484	7.837476891
LMNA	0.833823827	7.944432906	7.996270503	1.32E-07	0.000123037	7.704227469
TGM2	0.869451604	6.685096174	7.947832748	1.44E-07	0.000125974	7.617907017
CEBPB	1.190854088	8.906892078	7.769702443	2.03E-07	0.000154532	7.297389337
PRSS23	1.917108496	8.194627895	7.749991089	2.11E-07	0.000154532	7.261624386
TPM4	0.879863288	9.163097852	7.747276455	2.12E-07	0.000154532	7.256694212
AHCYL2	-0.902452549	8.217797749	-7.706417215	2.30E-07	0.000158502	7.182351872
PLAT	0.947937064	9.235352448	7.561345106	3.06E-07	0.000199998	6.916335671
CAPN3	-1.731763628	6.710009527	-7.523291867	3.29E-07	0.000205293	6.846025406
SYNCRIP	0.679209351	8.142756373	7.489781189	3.52E-07	0.00020936	6.783925015
TNFRSF12A	1.688062751	8.200454805	7.422707021	4.02E-07	0.000223632	6.659110721
ANXA2	1.40536786	8.481730256	7.412571776	4.10E-07	0.000223632	6.640190859
CLTB	0.828762542	10.61220292	7.358404353	4.57E-07	0.00023883	6.53880839
SSTR2	1.630069959	8.215290632	7.339354997	4.74E-07	0.00023883	6.503048183
GLA	1.175151345	6.585063276	7.303977916	5.09E-07	0.000246834	6.436490019
ADAMTS1	1.574387577	8.589645723	7.264849506	5.51E-07	0.000257429	6.362651848
CYGB	-0.79951633	8.114530274	-7.139359436	7.09E-07	0.000320051	6.124270369
DSTN	0.707223551	11.68102472	7.081286757	7.98E-07	0.000348032	6.013145644
EMP1	2.547453994	6.252126213	6.991415041	9.58E-07	0.00039522	5.840165745
PTX3	2.475434815	7.144863929	6.96246839	1.02E-06	0.00039522	5.784191317
MPP3	-0.682865506	9.11997186	-6.961034417	1.02E-06	0.00039522	5.781415147
MED12L	-0.671701508	8.759091309	-6.957564247	1.03E-06	0.00039522	5.774695624
ELAVL1	1.052677272	7.603423232	6.873064746	1.22E-06	0.000426363	5.610515014
MSRB2	-0.656770009	8.365148781	-6.870632662	1.23E-06	0.000426363	5.605773674
NPTX2	3.290532567	9.831794624	6.869382847	1.23E-06	0.000426363	5.603336819
TPRKB	-0.921184281	8.072046363	-6.866476443	1.24E-06	0.000426363	5.597669086
GRIA2	-0.54477723	12.16550795	-6.796842754	1.43E-06	0.000479659	5.461500136
RASAL2	-0.664421087	9.845490022	-6.757583691	1.55E-06	0.000507296	5.384410334
ZFP703	1.04397634	8.862391193	6.667730208	1.87E-06	0.000596651	5.207112552
EIF3B	0.614352849	9.335757359	6.644092358	1.96E-06	0.000611913	5.160272692
GPR155	-0.738972686	9.852325446	-6.58986834	2.20E-06	0.000664809	5.052514595
RCAN1	0.812213406	9.468367718	6.582270054	2.23E-06	0.000664809	5.037380331
FBL	0.756791582	9.212149548	6.532407144	2.48E-06	0.000713015	4.937854566
TPT1	0.337000561	13.85536564	6.52780063	2.51E-06	0.000713015	4.928641777
SLC7A5	0.993407493	8.578421058	6.51471881	2.58E-06	0.000717335	4.902462032
ZDHHC2	0.711136873	9.684357668	6.502733231	2.64E-06	0.000720357	4.878454356
CEP70	-0.644809711	7.52772335	-6.455459399	2.92E-06	0.00075846	4.783560342
NHSL2	-1.244015149	7.228724376	-6.45248267	2.94E-06	0.00075846	4.777574301
LRG1	1.230546302	5.115591457	6.449613106	2.95E-06	0.00075846	4.771802557
PCDH8	1.967141042	11.65620556	6.409664017	3.22E-06	0.000805653	4.691327641
MT1	0.700594692	13.31160849	6.402953756	3.26E-06	0.000805653	4.677787839
CACNA1D	-0.711707995	7.87411425	-6.379638615	3.43E-06	0.000818526	4.630693193
PCK2	-0.724263174	7.980969317	-6.36989638	3.50E-06	0.000818526	4.610991762
CHGA	1.16384596	9.534072488	6.369556939	3.50E-06	0.000818526	4.610305078
RBPJ	0.991613602	7.221374174	6.349303782	3.66E-06	0.000839561	4.56930362
TUBB6	2.033900556	6.937625398	6.338194057	3.74E-06	0.000844832	4.546787874
CCND2	-0.631612606	9.70707104	-6.308699106	3.99E-06	0.000883337	4.486926766
MAPKAPK2	1.047693287	7.977823126	6.301385787	4.05E-06	0.000883337	4.472065147
TUB	-0.819787841	9.734285364	-6.279712791	4.24E-06	0.000908404	4.427978673
DHPS	0.614937393	8.574059713	6.272935149	4.30E-06	0.000908404	4.414178308
MT2	0.905434424	12.79159774	6.254234358	4.48E-06	0.000929339	4.376067198
ERLEC1	-0.471148787	8.033254666	-6.247446376	4.54E-06	0.000929339	4.362221619
HES5	-0.818906597	6.242781802	-6.227859379	4.74E-06	0.000954257	4.322233688
UCP2	0.80881396	8.653005173	6.216571926	4.85E-06	0.000962823	4.299165535
EIF3C	0.408338261	11.28046912	6.207732879	4.95E-06	0.000963808	4.281088864
SOCS3	2.043689235	7.489068862	6.202184256	5.01E-06	0.000963808	4.269735894
PDLIM5	0.920601359	5.239583093	6.18535145	5.19E-06	0.000966815	4.23526849
POP5	-0.564586737	9.819672259	-6.181735884	5.23E-06	0.000966815	4.227860043
ABCG4	-0.547774371	8.619442897	-6.180637627	5.24E-06	0.000966815	4.225609311
STK40	1.186198361	8.829428416	6.17022531	5.36E-06	0.000973608	4.20426242
PROS1	1.15875982	7.137199111	6.150032152	5.60E-06	0.000973608	4.162820858
PECAM1	0.963940838	5.341203155	6.1465072	5.64E-06	0.000973608	4.155581024
MMAA	-0.43984136	7.876967102	-6.141209703	5.71E-06	0.000973608	4.144697402
FYTTD1	0.939815302	8.756944139	6.139924295	5.72E-06	0.000973608	4.142055974
APPL2	-0.643976361	10.11081059	-6.139689973	5.73E-06	0.000973608	4.141574432
B230354K17RIK	-0.741484958	7.886366136	-6.088304752	6.40E-06	0.001073838	4.035795512
CALU	0.466044996	9.53428099	6.079373251	6.52E-06	0.001080914	4.017373111
PARM1	-0.9034095	8.418290368	-6.053455816	6.90E-06	0.001124575	3.963854199
TSPAN31	0.48925178	10.58485027	6.049523721	6.96E-06	0.001124575	3.955726637
PNOC	1.109373557	7.845878996	6.039228873	7.12E-06	0.001134365	3.934437591
MTFP1	-0.601565769	9.791408863	-6.034267211	7.19E-06	0.001134365	3.924172154
CTLA2A	2.077016382	8.249019106	6.016382049	7.48E-06	0.001165197	3.887141399
TMBIM1	0.774015701	8.783422362	6.00430693	7.68E-06	0.001175093	3.862116143
BDNF	2.422491043	10.1798278	6.001647997	7.72E-06	0.001175093	3.856603002
SMIM3	0.872020947	8.61230968	5.973871116	8.20E-06	0.001230326	3.798953434
CCDC86	0.60606203	6.699956305	5.969942687	8.27E-06	0.001230326	3.790791968
PRKDC	-0.613110224	7.853673706	-5.953929138	8.56E-06	0.001253766	3.757502232
YPEL1	-0.649484123	7.896273854	-5.947365948	8.69E-06	0.001253766	3.743848658
CDT1	1.246409509	6.190550369	5.942107333	8.79E-06	0.001253766	3.732904966
PDLIM4	1.571958432	8.570946099	5.93670048	8.89E-06	0.001253766	3.721649015
AKAP8	-0.421468576	9.334040678	-5.935463247	8.92E-06	0.001253766	3.719072816
JUN	1.409260752	10.65152884	5.930996297	9.00E-06	0.001253766	3.70976996
GOLT1B	0.458976218	4.17134194	5.888362162	9.88E-06	0.001361576	3.62085011
HSD17B12	0.80148502	9.80610717	5.872412867	1.02E-05	0.001395212	3.587525282
ARHGEF7	0.691261786	9.345961127	5.86391426	1.04E-05	0.001406746	3.569754793
KIF3A	-0.607731206	9.755448618	-5.858587437	1.05E-05	0.001408721	3.558611764
AMZ2	-0.523710306	7.702212603	-5.852594214	1.07E-05	0.001412911	3.546070391
SOWAHA	-0.904363729	8.647961	-5.847224074	1.08E-05	0.001414492	3.534828993
ACVR1	1.192847067	7.981881238	5.84295284	1.09E-05	0.001414492	3.525885339
SLC3A2	0.659462901	10.55115042	5.833061481	1.12E-05	0.001431319	3.505164665
CDK14	-0.505076517	10.99376029	-5.824451745	1.14E-05	0.001444436	3.487118693
BCL10	0.554322513	7.910156813	5.811963738	1.17E-05	0.001470284	3.460927266
DNAJB5	1.417894489	8.98690337	5.788668823	1.23E-05	0.001532719	3.4120179
SLC22A4	1.332558913	5.916807926	5.779351453	1.25E-05	0.001540628	3.392436423
PACRG	-0.589546541	8.269711239	-5.777743483	1.26E-05	0.001540628	3.389056003
MAST3	-0.6807253	10.37338883	-5.754040783	1.33E-05	0.001589184	3.339188839
SPON1	-0.445151556	8.216755572	-5.747946868	1.34E-05	0.001589184	3.326356871
AZIN1	0.726570517	9.661142388	5.745940739	1.35E-05	0.001589184	3.32213156
SCN2A	-0.708667323	10.70523849	-5.743249013	1.36E-05	0.001589184	3.316461467
PAQR7	-0.596572026	8.276962687	-5.742891229	1.36E-05	0.001589184	3.315707732
CTLA2B	1.432105845	5.555306676	5.731899926	1.39E-05	0.001613733	3.292544948
BBIP1	-1.597675196	11.22856719	-5.710432329	1.46E-05	0.001677126	3.247262076
LCT	-1.770588835	7.548286015	-5.703531014	1.48E-05	0.00168579	3.232692807
NEUROD1	-0.967493321	8.293958334	-5.70021783	1.49E-05	0.00168579	3.225696336
CARD19	0.629920744	6.1451203	5.691132724	1.52E-05	0.001705251	3.206504448
WNT7A	-0.677154123	6.865156336	-5.682430345	1.55E-05	0.001722138	3.188111709
MOXD1	-0.661025634	6.907028728	-5.679001144	1.57E-05	0.001722138	3.180861485
RPS6KA3	1.136457591	7.00705102	5.672434882	1.59E-05	0.001732755	3.166974755
CD68	0.93623493	7.061324958	5.666511119	1.61E-05	0.001735871	3.154442383
MCL1	0.726319793	10.0234942	5.663758175	1.62E-05	0.001735871	3.148616798
GLIPR2	1.425689416	6.4148743	5.660457192	1.63E-05	0.001735871	3.141630299
PTPN12	0.834029436	9.686634801	5.620866464	1.78E-05	0.00186969	3.057735986
PABPC4	0.817811606	8.597571644	5.619638743	1.79E-05	0.00186969	3.055131434
GNB5	0.706186498	9.900608271	5.590355199	1.91E-05	0.001967315	2.992955522
ARF4	0.496630804	10.9607608	5.589541379	1.91E-05	0.001967315	2.991226162
HBEGF	1.347696516	7.410230734	5.579583469	1.95E-05	0.001994199	2.970059464
HOPX	-0.524498642	11.33121486	-5.576394056	1.97E-05	0.001994199	2.963277569
EZH2	0.776790401	6.676002019	5.566487106	2.01E-05	0.002013242	2.94220417
INPP5A	0.465383962	8.79424143	5.565194054	2.01E-05	0.002013242	2.939452843
HSPB3	0.586501174	5.618355136	5.549553933	2.09E-05	0.002049329	2.906158958
SLC35F6	0.677465483	7.478775235	5.548196532	2.09E-05	0.002049329	2.903268072
PABPC1	0.430581593	11.59375931	5.547023298	2.10E-05	0.002049329	2.900769242
ADGRL4	0.873678541	7.67109823	5.543496959	2.11E-05	0.002050172	2.89325767
ENDOU	0.897654794	6.186596207	5.539000498	2.14E-05	0.002055564	2.883677555
NPY	1.266894895	11.35194692	5.531751392	2.17E-05	0.002065061	2.868227847
DBF4	0.723258151	4.874020639	5.528887739	2.18E-05	0.002065061	2.862123025
ARFGAP3	0.527882902	7.833992331	5.527129634	2.19E-05	0.002065061	2.858374584
PXK	0.622599204	7.737571814	5.523858935	2.21E-05	0.0020653	2.851400225
ANP32E	0.768489313	8.613491757	5.51404813	2.26E-05	0.002095968	2.830472663
ARF2	0.76106663	8.543129197	5.510637905	2.27E-05	0.002097085	2.82319573
MSANTD3	0.552714024	5.949072797	5.498141815	2.34E-05	0.002103211	2.796519722
MYL12A	0.543997051	9.203275309	5.496076427	2.35E-05	0.002103211	2.792108958
CLASP2	-0.743862158	10.00072496	-5.493354378	2.36E-05	0.002103211	2.786295129
DDX39A	0.607655617	8.033301816	5.48904184	2.39E-05	0.002103211	2.777082596
C3AR1	0.901188648	6.048644432	5.486089642	2.40E-05	0.002103211	2.77077486
GPC1	0.651578844	9.338768794	5.485780415	2.40E-05	0.002103211	2.770114103
MYC	1.016356298	6.07544611	5.485053477	2.41E-05	0.002103211	2.768560736
ESAM	0.662503557	7.676734549	5.484753902	2.41E-05	0.002103211	2.767920569
PTCD1	-0.575265914	6.788636366	-5.473354436	2.47E-05	0.002143127	2.743553449
RHBDF1	1.089252892	8.27769458	5.466735178	2.51E-05	0.002160732	2.729397761
CTDSPL	-0.578489641	7.908726858	-5.461699673	2.54E-05	0.002170891	2.718625802
S100A10	1.452374289	9.510091718	5.458369211	2.56E-05	0.002172902	2.711499744
CCND3	0.435255578	8.210738405	5.451830485	2.59E-05	0.002190661	2.697505559
EIF1A	0.703908575	8.944965501	5.439145156	2.67E-05	0.002230923	2.670343119
SNHG1	0.764965573	8.259770807	5.437950309	2.68E-05	0.002230923	2.667783753
SEC63	0.640199428	8.291390042	5.416760046	2.81E-05	0.002302903	2.622368542
TEF	-0.620911164	10.67625732	-5.414277782	2.82E-05	0.002302903	2.617045366
HACD4	-0.492780515	5.625454537	-5.413220793	2.83E-05	0.002302903	2.614778469
PSMC6	0.863697466	7.485030131	5.412517704	2.83E-05	0.002302903	2.613270505
BAG3	1.854251389	8.366935685	5.40761026	2.86E-05	0.002305596	2.602743706
TAF10	0.46047412	10.10314571	5.406483004	2.87E-05	0.002305596	2.6003253
ICAM1	0.995112505	4.816948087	5.385773366	3.01E-05	0.002399278	2.555871019
HSPH1	1.102359493	10.88426426	5.383268109	3.02E-05	0.002399278	2.55049028
LRRC20	-0.559442501	7.864512658	-5.378180846	3.06E-05	0.002407939	2.539561931
ASRGL1	-0.689816373	8.759473083	-5.374484916	3.08E-05	0.002407939	2.531620709
FOSL1	1.037938409	6.022010066	5.373587221	3.09E-05	0.002407939	2.529691671
SMO	-0.573634921	7.509248487	-5.367763079	3.13E-05	0.002407939	2.517174234
GSTA4	-0.782751228	9.264376792	-5.367563235	3.13E-05	0.002407939	2.516744662
NIBAN2	0.998455266	8.568968331	5.365737931	3.15E-05	0.002407939	2.51282089
RNF4	0.550818064	9.029518227	5.33965634	3.34E-05	0.002538315	2.456716726
TPP1	-0.534214444	8.463203328	-5.326687078	3.43E-05	0.002589667	2.428792425
EIF5A	0.45183501	10.57074746	5.325599726	3.44E-05	0.002589667	2.426450451
DNTTIP2	0.50938559	7.591498042	5.321185041	3.48E-05	0.002600553	2.41694072
SLC16A7	0.558328104	6.110864113	5.312170253	3.55E-05	0.002623129	2.397515699
SAP30	1.21665567	8.653401953	5.308225332	3.58E-05	0.002623129	2.389012613
ARHGAP12	-0.82438294	8.634441322	-5.307990194	3.58E-05	0.002623129	2.388505734
POU2F1	-0.496168892	6.571122584	-5.307293668	3.59E-05	0.002623129	2.387004227
C79468	-0.494990725	6.087941896	-5.303567204	3.62E-05	0.00263052	2.378970224
SKIL	0.83419337	4.593855448	5.299238301	3.65E-05	0.002631819	2.369635647
CH25H	0.972825931	5.776324697	5.298437636	3.66E-05	0.002631819	2.367908938
SNX1	0.633440888	9.171795954	5.292896109	3.70E-05	0.002650292	2.355956347
KMT2E	-0.512782317	9.215451965	-5.28174918	3.80E-05	0.002697791	2.331904108
HNRNPAB	0.506232506	10.81204202	5.280180907	3.81E-05	0.002697791	2.32851918
ELF1	0.699561212	4.950901828	5.274703196	3.86E-05	0.002716604	2.316694295
PHF10	0.658495976	8.340600635	5.262419907	3.97E-05	0.00276987	2.290167256
FAM184B	-0.737871469	6.919075525	-5.257591472	4.01E-05	0.00276987	2.279735691
CCN3	-0.66030465	10.0170023	-5.256702111	4.02E-05	0.00276987	2.277814027
NEDD9	1.349506676	8.22752607	5.256647828	4.02E-05	0.00276987	2.277696735
SPHK1	0.599585772	4.619030902	5.248036279	4.10E-05	0.00280309	2.25908552
NICN1	-0.542400447	9.486386524	-5.2467186	4.11E-05	0.00280309	2.256237124
PNO1	0.672993513	9.465985739	5.2388228	4.19E-05	0.002838687	2.23916544
PLCE1	1.112535512	7.645264515	5.227650784	4.29E-05	0.002896171	2.214999898
SFPQ	0.839363578	9.885218508	5.221977903	4.35E-05	0.002918379	2.202724634
DEAF1	-0.515438254	8.005664921	-5.219725367	4.37E-05	0.002918379	2.19784963
PCNX	1.072225678	8.885480221	5.213993517	4.43E-05	0.002941398	2.185442416
ATF3	2.99105105	7.521765748	5.210084448	4.47E-05	0.002952501	2.176979021
PSRC1	-0.910403394	6.913033939	-5.205257137	4.51E-05	0.002954087	2.166525573
ABCA8A	-0.717289145	7.700129274	-5.204030747	4.53E-05	0.002954087	2.1638695
RHOC	0.709812203	7.80498713	5.201020998	4.56E-05	0.002954087	2.157350485
PTBP1	0.857492534	8.796899238	5.200995771	4.56E-05	0.002954087	2.157295842
VEGFD	-0.602908362	4.525411629	-5.193613811	4.63E-05	0.002988997	2.141303146
OGN	-1.195532891	6.440819258	-5.18736267	4.70E-05	0.003002635	2.127756332
H2AZ2	-0.605159725	9.011715092	-5.187264431	4.70E-05	0.003002635	2.127543409
PRELP	-0.777252544	6.956401496	-5.179855229	4.78E-05	0.003020214	2.111482186
PTTG1IP	0.533127442	9.313023388	5.179461999	4.79E-05	0.003020214	2.110629621
LMO1	-0.717312264	8.573016364	-5.177995588	4.80E-05	0.003020214	2.107450166
NCOR1	-0.457133685	10.19119375	-5.175189181	4.83E-05	0.003020214	2.101364792
GPD2	-0.413944387	10.72735976	-5.174030611	4.84E-05	0.003020214	2.098852354
WNK1	-0.334028631	11.10657795	-5.170341911	4.89E-05	0.003031095	2.090852328
TRAM1L1	-0.444094891	8.76255423	-5.155155694	5.06E-05	0.003120927	2.057903424
TGIF1	0.544945377	5.129344457	5.153272926	5.08E-05	0.003120927	2.053816994
YBX1	0.540656149	10.74236252	5.146691998	5.15E-05	0.003152989	2.039530974
GDF10	-0.578302425	7.426873804	-5.135026022	5.29E-05	0.003202146	2.014196614
CNTLN	-0.418060156	6.875842339	-5.134069818	5.30E-05	0.003202146	2.012119536
ITGA5	0.795654891	5.608253969	5.133719741	5.31E-05	0.003202146	2.011359075
EXOC4	-0.545174491	9.544447298	-5.127490349	5.38E-05	0.003230013	1.997825318
SLC16A1	1.07735636	9.664418822	5.122212761	5.45E-05	0.003230013	1.986356714
GSTP1	-0.379457889	12.33721745	-5.121820606	5.45E-05	0.003230013	1.985504433
CDKN1A	1.771667228	7.335497553	5.121397474	5.46E-05	0.003230013	1.984584811
ARFGAP2	0.610430566	9.822979424	5.119848571	5.48E-05	0.003230013	1.981218345
ARL6IP5	0.608682441	11.15808391	5.115647246	5.53E-05	0.003246311	1.972085899
FEM1B	1.224506045	6.91497027	5.110680853	5.59E-05	0.00326843	1.96128841
IL4RA	0.645716132	4.95850311	5.101907791	5.71E-05	0.003312691	1.942209512
SRGN	0.824969787	8.798101158	5.099402757	5.74E-05	0.003312691	1.936760548
ALS2	-0.483808552	8.335196625	-5.098888825	5.74E-05	0.003312691	1.935642571
TRMT10A	0.742314518	6.712729392	5.08573002	5.92E-05	0.003398166	1.907009926
CRLF1	-0.669554379	8.544815995	-5.082628218	5.96E-05	0.003401183	1.900258444
SLC25A26	-0.4801069	7.664296406	-5.081493072	5.98E-05	0.003401183	1.897787444
GARS	0.301389741	10.34288008	5.075662621	6.06E-05	0.003431602	1.885093897
PIM3	0.611053818	9.402929134	5.063566435	6.22E-05	0.003496137	1.858749907
SPRED1	0.62798847	9.814330557	5.060453299	6.27E-05	0.003496137	1.851967881
ERMP1	-0.420783732	9.652334003	-5.060429802	6.27E-05	0.003496137	1.851916689
NIPA2	0.712168407	8.464221477	5.059907071	6.28E-05	0.003496137	1.850777829
IFITM10	0.51034624	8.081332151	5.04628238	6.47E-05	0.003588453	1.821085983
PNPLA3	-0.606732929	6.136829366	-5.044715894	6.50E-05	0.003588453	1.8176712
GPD1	0.825488293	8.401778228	5.041314608	6.55E-05	0.003597862	1.81025603
HSD17B7	0.672885111	6.397294472	5.039869664	6.57E-05	0.003597862	1.807105609
ARIH1	0.562069962	7.898255475	5.031875675	6.69E-05	0.003636267	1.78967314
TSPAN5	0.493579911	10.60653086	5.031539231	6.69E-05	0.003636267	1.788939341
RAP1B	0.846566873	9.475531002	5.028198091	6.75E-05	0.003648876	1.78165168
CYTH1	-0.523400692	9.351758953	-5.017098116	6.92E-05	0.003715042	1.757433985
PRPF38B	0.508995037	8.875908445	5.016686308	6.92E-05	0.003715042	1.756535316
TMEM62	-0.376656858	8.563863442	-5.013197484	6.98E-05	0.003729383	1.748921293
ST6GALNAC5	-0.715973808	10.18569234	-5.006722208	7.08E-05	0.003769394	1.734787026
HNRNPD	0.484283445	10.13019758	5.002315614	7.15E-05	0.003792001	1.725166367
HMGB2	1.218174474	5.37606632	4.999673151	7.20E-05	0.003799511	1.719396489
MCEE	-0.622753102	8.420873162	-4.995670805	7.26E-05	0.003807114	1.710656216
YRDC	0.508770869	8.38974125	4.995269934	7.27E-05	0.003807114	1.70978073
MPHOSPH9	-0.392829512	8.777683871	-4.985244598	7.44E-05	0.003866126	1.687881652
RHEB	0.807597295	12.41192838	4.985023091	7.44E-05	0.003866126	1.687397709
HNRNPF	0.626223587	8.787317584	4.981959166	7.49E-05	0.003872951	1.680703324
RNH1	0.733012221	9.538961003	4.98033591	7.52E-05	0.003872951	1.677156365
ANGPT2	0.490406343	6.090823729	4.978088663	7.56E-05	0.003872951	1.672245593
NUP153	0.589282645	9.02479877	4.977340497	7.57E-05	0.003872951	1.670610582
CLBA1	0.694818148	7.543747685	4.974175305	7.63E-05	0.003885822	1.66369303
COLGALT1	-0.446476898	8.642981815	-4.968511295	7.73E-05	0.003912742	1.65131235
OMA1	-0.528525781	6.843892955	-4.96571975	7.78E-05	0.003912742	1.64520954
TCEAL8	0.603665073	9.328430351	4.965521663	7.78E-05	0.003912742	1.644776465
ARMCX1	-0.401099546	9.638032313	-4.963530293	7.82E-05	0.003912742	1.640422581
SOX7	0.812384066	5.710698892	4.962698741	7.83E-05	0.003912742	1.638604405
RIPK1	0.530823637	4.525861897	4.951894987	8.03E-05	0.003967403	1.614977369
SPSB1	1.124822626	9.152539511	4.947653774	8.10E-05	0.003967403	1.605699718
GPNMB	0.936265236	6.545765088	4.947165371	8.11E-05	0.003967403	1.604631249
DCUN1D5	0.475520232	8.939724308	4.947036019	8.12E-05	0.003967403	1.604348264
ESYT1	0.364584189	5.810509989	4.945519411	8.14E-05	0.003967403	1.601030285
BNIP3L	-0.413888463	10.208941	-4.945352254	8.15E-05	0.003967403	1.600664574
EPM2AIP1	0.806318864	7.193040167	4.94506246	8.15E-05	0.003967403	1.60003055
SERTAD1	1.651786398	8.423099139	4.930977205	8.42E-05	0.004078068	1.569206633
PMEPA1	1.563728205	8.088497198	4.929767105	8.44E-05	0.004078068	1.566557783
MCHR1	0.850539794	7.130059677	4.922794298	8.58E-05	0.004128297	1.551292543
H2AX	0.389415827	9.365515176	4.916782427	8.70E-05	0.004170053	1.538128171
TPCN1	-0.674708635	8.395935736	-4.914695026	8.74E-05	0.004174695	1.53355671
PDE12	0.587691877	7.622432945	4.910116664	8.83E-05	0.004203257	1.523528874
PYROXD1	0.404880237	6.30523222	4.906373129	8.91E-05	0.00422401	1.515328404
KLHL7	0.57142115	9.817987649	4.904069007	8.95E-05	0.004230983	1.510280564
NIFK	0.735947664	8.325928255	4.901600657	9.00E-05	0.004234738	1.504872514
F2R	0.784982016	7.545560103	4.900533419	9.03E-05	0.004234738	1.502534106
NTF3	-1.031409512	5.905190157	-4.898865527	9.06E-05	0.004235732	1.498879451
PPME1	0.382825559	10.86343813	4.892980183	9.18E-05	0.004256273	1.485982006
KCNJ8	0.372436837	5.805742611	4.889934132	9.25E-05	0.004256273	1.479305769
IER5	1.38918888	9.659480194	4.887723711	9.29E-05	0.004256273	1.474460628
MAPRE1	0.300680149	9.811348844	4.887061315	9.31E-05	0.004256273	1.473008619
DENN2B	-0.679919802	7.816536906	-4.886739135	9.31E-05	0.004256273	1.472302371
DYRK3	0.935504511	8.083668781	4.886011127	9.33E-05	0.004256273	1.470706485
LIMD2	-0.864755693	9.040791678	-4.883575917	9.38E-05	0.004256273	1.465367927
COP1	0.697220347	10.44881671	4.882675783	9.40E-05	0.004256273	1.463394513
MOB1A	0.483190458	8.027137541	4.882247725	9.41E-05	0.004256273	1.462456037
GALNT16	-0.44722749	9.985394618	-4.88127669	9.43E-05	0.004256273	1.460327093
ATF1	0.45234084	7.778112169	4.879898807	9.46E-05	0.004256273	1.45730604
PHF21A	-0.493528923	8.323358735	-4.875873753	9.55E-05	0.004280933	1.44848022
LIF	2.098229852	5.981024408	4.866774673	9.75E-05	0.004356075	1.428524343
AA414993	-0.484363909	3.368406476	-4.862421998	9.85E-05	0.004377025	1.41897615
SRRM3	-0.618364964	6.505105394	-4.860291088	9.90E-05	0.004377025	1.414301233
VASP	0.832546984	7.150996562	4.859877969	9.90E-05	0.004377025	1.413394873
CCNF	0.886610745	5.880666772	4.857336015	9.96E-05	0.004377025	1.407817706
IFRD1	1.831937234	10.25771615	4.857285312	9.96E-05	0.004377025	1.407706457
MKLN1	0.362186092	8.151040928	4.851014572	0.000101078	0.004425464	1.393946269
S100PBP	-0.492829488	8.061238483	-4.845290937	0.000102412	0.004468899	1.381384311
ARHGEF25	-0.504243395	11.13352476	-4.840892566	0.000103448	0.004499144	1.371729488
DLG3	-0.526039735	10.10551119	-4.834332569	0.000105014	0.004552135	1.35732732
URI1	-0.619507569	9.2865664	-4.827480529	0.000106676	0.004608898	1.342280961
GADD45A	1.060582667	6.198417151	4.825566927	0.000107145	0.004611898	1.338078343
MAFF	1.552108209	6.430064	4.822233189	0.000107966	0.004611898	1.330756283
ZMYM3	-0.536929514	8.883052241	-4.821752434	0.000108085	0.004611898	1.329700316
NDC1	0.939409541	6.265943016	4.821473276	0.000108155	0.004611898	1.329087147
NUP210	-0.503303628	8.130215805	-4.814105861	0.000109996	0.004648952	1.312902803
ZFP36L2	0.590375807	9.21127423	4.812105476	0.000110502	0.004648952	1.308507863
PLK2	1.419447479	11.09583424	4.811677363	0.00011061	0.004648952	1.307567246
PMS2	-0.346388693	7.494525091	-4.811013573	0.000110779	0.004648952	1.306108793
SLC15A3	1.10849333	5.21777151	4.808851207	0.000111329	0.004648952	1.301357537
FMO1	-0.609658828	6.414733777	-4.80869221	0.00011137	0.004648952	1.301008168
EHD2	0.454753714	5.911039068	4.807289507	0.000111729	0.004648952	1.297925907
UGT8A	-0.745484668	9.709812629	-4.806759551	0.000111865	0.004648952	1.296761363
OTUD5	0.579390633	8.265756015	4.803833024	0.000112618	0.004661452	1.290330193
IPO8	-0.355987104	8.813559084	-4.802137808	0.000113056	0.004661452	1.286604635
SPOCK3	0.671079214	7.971634785	4.800178536	0.000113565	0.004661452	1.282298538
ABCC8	-0.798648108	7.394178227	-4.800085416	0.00011359	0.004661452	1.282093873
D7WSU130E	-0.626206887	3.770282136	-4.794227895	0.000115126	0.004709731	1.26921872
TMEM123	0.756210623	6.40954612	4.790968898	0.00011599	0.004730287	1.262054341
POLB	-0.743194581	8.525103307	-4.788062002	0.000116766	0.004738193	1.255663443
WDR20	0.383061444	3.652582199	4.787533282	0.000116908	0.004738193	1.25450098
CNTN1	-0.651941022	11.86085822	-4.784457813	0.000117735	0.004757015	1.247738804
PPP6C	0.539581816	8.49211538	4.779324631	0.00011913	0.004788872	1.236450948
DAPK1	-0.429280419	10.04719776	-4.778163813	0.000119448	0.004788872	1.233898087
P2RY6	0.929568999	6.28181379	4.777349978	0.000119671	0.004788872	1.23210826
DCX	-0.572790301	6.701187411	-4.776201591	0.000119987	0.004788872	1.229582602
GNPAT	-0.393947731	8.842032002	-4.774264697	0.000120522	0.004795585	1.225322594
HCFC1R1	-0.570935964	11.16091133	-4.77219149	0.000121096	0.004803856	1.220762525
FSCN1	0.537664032	11.85808081	4.757220632	0.000125331	0.004945698	1.187826139
SLC6A17	0.540296416	11.10638731	4.756883664	0.000125428	0.004945698	1.187084645
RNF19B	0.76981845	7.498028075	4.749736812	0.000127503	0.005003968	1.171356526
CD14	1.387086185	7.039923709	4.74916767	0.00012767	0.005003968	1.170103883
GPR12	-0.940039213	7.794058193	-4.746213176	0.000128539	0.005023001	1.163600945
TRAIP	-0.790588484	6.775075039	-4.743387898	0.000129376	0.005029159	1.157381945
TAGLN3	0.556305732	10.88342998	4.743088304	0.000129465	0.005029159	1.156722451
THRA	-0.550794912	8.389341765	-4.738721455	0.00013077	0.005064835	1.147109167
HIGD2A	-0.436278471	11.64982944	-4.731114404	0.000133076	0.005122584	1.130360232
PPIE	0.733465938	6.518090692	4.730927198	0.000133133	0.005122584	1.129948008
SAMD4	0.860516793	9.32372508	4.729941124	0.000133435	0.005122584	1.127776655
RFTN2	-0.541148404	7.834949465	-4.724041613	0.000135257	0.005162405	1.114784689
CREM	1.092439385	6.905682392	4.723289208	0.000135491	0.005162405	1.113127594
RBMX	0.457356119	9.217399581	4.72276032	0.000135656	0.005162405	1.111962754
FHIT	-0.466504973	6.567188514	-4.71820834	0.000137082	0.005190532	1.101936686
TPBG	1.049214996	5.607904063	4.717874317	0.000137188	0.005190532	1.101200932
CD1D1	1.563216048	5.050239167	4.716204966	0.000137715	0.005195472	1.097523748
ASB11	1.331871434	6.426453651	4.714719157	0.000138186	0.005198268	1.094250733
GKAP1	-0.329887524	8.296355991	-4.713116035	0.000138697	0.005201001	1.090719161
TULP4	1.358944813	8.628157031	4.711969503	0.000139063	0.005201001	1.088193342
RBBP8	0.503633425	6.103992203	4.710164947	0.000139641	0.005201001	1.084217743
CDO1	0.922942562	8.002078117	4.709519519	0.000139848	0.005201001	1.082795764
SNHG11	-0.553859336	11.91609745	-4.689747309	0.000146354	0.005411596	1.039223678
POR	0.405131841	9.322449736	4.688960364	0.00014662	0.005411596	1.037489058
SPTBN1	-0.689377793	8.506659008	-4.68728558	0.000147186	0.005411596	1.033797311
ANXA7	-0.440228764	8.34197288	-4.687278221	0.000147188	0.005411596	1.033781089
HOMER2	-0.448460757	9.901031361	-4.686129054	0.000147578	0.005411596	1.031247881
CBR1	-0.413671109	9.092608209	-4.683212054	0.000148571	0.005432819	1.024817381
SLC4A4	-0.746391005	6.801146583	-4.680574691	0.000149476	0.005442503	1.019002958
ODR4	-0.449237273	9.340683696	-4.680016914	0.000149668	0.005442503	1.017773218
MARCHF5	0.35396692	10.58352693	4.676110761	0.000151019	0.005476433	1.009160808
EDEM1	0.842730801	6.021187637	4.668438349	0.00015371	0.005558599	0.992242177
GSPT1	0.709585047	8.51080861	4.662925445	0.000155673	0.005565809	0.980083702
CSAD	-0.390498631	7.530375356	-4.662465079	0.000155838	0.005565809	0.979068318
TFDP1	0.560270177	9.305236035	4.661813425	0.000156072	0.005565809	0.977631006
YBX3	0.800930348	8.961247697	4.661349645	0.000156238	0.005565809	0.976608065
OTULINL	-0.406778593	7.748862946	-4.661123697	0.00015632	0.005565809	0.976109697
LRRN1	-0.718478096	9.476503532	-4.660734122	0.00015646	0.005565809	0.975250414
TOMM70A	0.653242153	8.523781646	4.653428628	0.000159114	0.005644882	0.959135351
ATP11C	1.006416353	5.70482257	4.649498976	0.00016056	0.005680799	0.950465923
STRAP	0.30683991	10.00501475	4.647306383	0.000161373	0.005694167	0.945628394
ACVR2A	-0.586457731	8.780951772	-4.642831242	0.000163045	0.005724787	0.935754153
ZFP954	0.700933781	6.593584674	4.64264348	0.000163116	0.005724787	0.935339841
MYCN	-0.625064364	6.494979649	-4.639780908	0.000164195	0.005747251	0.929023151
NARS	0.380782729	10.46933656	4.635645391	0.000165766	0.005786791	0.919896833
HELZ2	0.423834419	4.966550561	4.629437609	0.000168154	0.005853991	0.90619591
CD86	0.445298097	5.640137456	4.627340201	0.000168969	0.005853991	0.901566408
RARA	0.666492537	5.647403825	4.627175597	0.000169033	0.005853991	0.901203077
PLEKHA2	1.071042915	9.445181031	4.625560253	0.000169663	0.005860317	0.897637462
RSL1D1	0.425869917	8.798781245	4.621935143	0.000171086	0.005891703	0.889635169
YARS	0.511212689	9.264679848	4.62089758	0.000171496	0.005891703	0.887344678
GIGYF1	-0.450152747	8.341335083	-4.619015183	0.000172242	0.005891703	0.883189034
MFSD6	-0.535713856	7.166996789	-4.618686561	0.000172372	0.005891703	0.88246354
ATAD2B	-0.472512419	8.5939625	-4.614020712	0.000174236	0.005939894	0.872162296
SLC35A4	0.341364819	8.31005106	4.607393159	0.000176918	0.005990627	0.857528338
FEZ1	-0.405508973	11.37172832	-4.607382812	0.000176922	0.005990627	0.857505489
TNFRSF1A	0.911126456	8.728162424	4.606955158	0.000177097	0.005990627	0.856561143
IFT140	-0.36144332	7.923127829	-4.600059336	0.000179935	0.006070942	0.841332653
TTC19	0.430287871	9.47726058	4.595388201	0.000181883	0.006120908	0.831015915
PSMC4	0.430729209	10.61508272	4.594062518	0.00018244	0.006123906	0.82808782
TMEM50B	-0.359106906	10.24977781	-4.590588021	0.000183908	0.006151632	0.820413193
MIB1	0.665790234	5.802871918	4.589885644	0.000184206	0.006151632	0.818861689
SNRPA1	0.637119904	9.251681785	4.583851773	0.000186787	0.006219187	0.805532416
CD93	1.253122735	5.626460813	4.582943823	0.000187179	0.006219187	0.803526556
ALDH1L1	0.624524915	9.321523206	4.578944738	0.000188914	0.006260932	0.794691293
PMM1	-0.479882533	10.12904158	-4.574972308	0.000190653	0.006302615	0.785914273
TYK2	-0.411414311	7.047071743	-4.569408069	0.000193116	0.006356764	0.7736191
LPPOS	-0.510760083	6.207419038	-4.568971127	0.000193311	0.006356764	0.772653548
KPNA6	0.352122985	5.998823127	4.567993353	0.000193748	0.006356764	0.770492837
TMEM131L	-0.486840896	7.109719238	-4.563114009	0.000195941	0.006412669	0.75970977
2510002D24RIK	-0.46155064	7.430102027	-4.561515387	0.000196665	0.006420319	0.756176705
UBE2K	0.377954741	10.90000741	4.560269987	0.000197232	0.006422781	0.753424215
PPFIA4	-0.66792835	7.262478634	-4.554442643	0.000199902	0.006493592	0.740544256
APBA3	0.842021881	6.959797058	4.551103724	0.000201449	0.006527633	0.733163781
INPP5K	-0.423014723	8.683537991	-4.542115066	0.000205672	0.006648042	0.713292812
MPV17L	-0.43699585	8.104407586	-4.540158465	0.000206604	0.006661692	0.708967012
PLEK	0.848925591	5.775041392	4.538464396	0.000207413	0.006671368	0.705221523
NPRL2	-0.380974758	8.830655155	-4.535421886	0.000208875	0.006701933	0.698494447
PI4KA	0.423689393	11.36446207	4.53195925	0.000210552	0.006739216	0.690838049
D7BWG0826E	0.464421351	4.05385313	4.527848063	0.000212561	0.006786909	0.681747054
NDEL1	0.516009756	10.83893396	4.523462228	0.000214725	0.006839323	0.672048076
SEMA3E	0.83868018	9.601910288	4.521373952	0.000215763	0.006855709	0.667429755
TAMALIN	1.079957239	9.641713789	4.51956905	0.000216664	0.006867681	0.663438008
RCC1L	0.346905368	6.585342255	4.515480918	0.00021872	0.006916095	0.654396225
RPN1	0.465871074	10.30048769	4.51359386	0.000219676	0.006929571	0.650222398
SLC6A8	0.684192587	10.46000202	4.512331697	0.000220317	0.006933099	0.647430657
LAMA1	-0.416283884	4.801754484	-4.507315432	0.000222885	0.00699406	0.636334799
MSMO1	0.713081433	10.30790712	4.506466393	0.000223323	0.00699406	0.634456662
POLR2E	-0.421665398	9.732008214	-4.499546563	0.000226922	0.007089825	0.619148605
HARS	0.777946119	9.078805868	4.49597862	0.000228801	0.007131501	0.611254992
RBM14	0.650990807	9.439138732	4.494646474	0.000229506	0.007136498	0.608307687
DOP1B	-0.40442667	9.166895458	-4.492289897	0.00023076	0.007158466	0.603093741
NPLOC4	0.490814993	8.403873769	4.490314089	0.000231816	0.007174229	0.598722117
CSNK1A1	0.342876919	11.71942787	4.482772128	0.000235892	0.007283168	0.582033841
FBXO42	0.465616432	6.025175188	4.479237914	0.000237827	0.007324372	0.574213005
SNX19	-0.346510206	9.269102523	-4.478295854	0.000238346	0.007324372	0.572128266
ATP13A3	0.456412304	8.527157894	4.474540463	0.000240424	0.007370934	0.563817472
TECPR1	-0.387197771	9.490391171	-4.4732408	0.000241147	0.007375841	0.560941183
SYT12	0.691591101	7.79496336	4.471408939	0.000242171	0.007389879	0.556887
KRT14	0.41636623	4.342799952	4.469996698	0.000242963	0.007396806	0.553761431
SMARCA5	0.510956442	8.909391336	4.462330348	0.000247308	0.007502435	0.536793288
SDCBP	0.426130416	11.75218184	4.461857514	0.000247579	0.007502435	0.535746697
ARHGAP20	-0.824943627	7.909858641	-4.458794887	0.000249338	0.007538308	0.528967597
FGF13	-0.368524993	11.89223796	-4.456681129	0.00025056	0.007557793	0.524288659
HNRNPLL	0.466367528	10.2814407	4.455066434	0.000251497	0.007568629	0.520714347
H2-DMA	-0.420260372	7.270314867	-4.451554357	0.000253549	0.007612856	0.512939718
TANC1	0.795513843	10.58464467	4.436692198	0.000262417	0.007861095	0.480035997
VIM	1.489251478	9.886078592	4.433405939	0.00026442	0.007886702	0.472759702
CBX3	-0.461104891	11.31612188	-4.433312789	0.000264477	0.007886702	0.47255345
CHMP1B	0.698320068	7.929090647	4.431392794	0.000265654	0.00790381	0.468302151
GLCE	0.596752253	5.302972119	4.427572033	0.000268013	0.00795591	0.459841862
HUNK	0.653190353	8.305845563	4.426133996	0.000268906	0.007960932	0.456657536
ZFP36	1.244753385	6.818337315	4.425343744	0.000269398	0.007960932	0.454907614
LITAF	0.552728248	8.760656729	4.420247471	0.000272594	0.008037227	0.443622156
HDLBP	0.385431176	8.723681654	4.416501475	0.000274967	0.008088985	0.435326442
RASGRF1	-0.424990706	11.66873456	-4.408060453	0.000280392	0.008213381	0.416632178
RFC1	-0.423490716	7.658926757	-4.407969888	0.000280451	0.008213381	0.416431595
GFRA1	1.268080306	6.304724514	4.404333386	0.000282821	0.008264318	0.408377375
ZSCAN26	-0.775364509	9.697687338	-4.402526752	0.000284007	0.008266614	0.404375892
GAD1	0.285088366	12.15212405	4.401972268	0.000284371	0.008266614	0.403147759
BHLHE22	-0.55138022	10.77509321	-4.400554604	0.000285306	0.008266614	0.400007734
NANOS1	-0.428702885	7.594668154	-4.398878419	0.000286415	0.008266614	0.396295049
A2M	1.612042939	7.510554785	4.397790515	0.000287137	0.008266614	0.393885354
MSL1	-0.423966302	10.03343321	-4.397754561	0.000287161	0.008266614	0.393805716
USP36	0.564052539	7.690127125	4.397515607	0.00028732	0.008266614	0.393276432
ICAM5	-0.557165477	10.24764664	-4.394977583	0.000289013	0.008297093	0.387654626
PTGS2	2.604548382	9.497199752	4.390413379	0.000292084	0.008366883	0.377544444
NOP9	0.446335299	7.232468443	4.388794468	0.00029318	0.008379965	0.373958291
SLCO5A1	1.144616135	5.8705137	4.387405691	0.000294125	0.008381882	0.370881881
ROBO4	0.505560746	5.756409554	4.386813747	0.000294528	0.008381882	0.3695706
JAM3	0.403244255	8.02583692	4.385508545	0.000295419	0.008389014	0.366679278
PLAUR	0.752865357	5.876648103	4.38417954	0.00029633	0.008396654	0.363735192
SLC39A7	0.556680584	8.988591142	4.382215896	0.00029768	0.008416701	0.359385161
LIN7B	-0.923835104	8.954265008	-4.38074332	0.000298697	0.008423625	0.356122937
TMEM41B	0.390982408	7.513044961	4.378457923	0.000300282	0.008423625	0.351059978
CNN3	0.981431301	10.1170807	4.378182574	0.000300473	0.008423625	0.350449978
ITGB2	0.726645221	6.06241466	4.378145839	0.000300499	0.008423625	0.350368595
IPO5	0.476568231	10.09845192	4.374967637	0.000302719	0.008467718	0.343327585
PFKFB3	0.857253921	7.525914631	4.369066389	0.000306884	0.008563494	0.330253451
UCN	0.359774956	5.250324301	4.368269691	0.000307451	0.008563494	0.328488332
FRRS1	0.485780899	5.660117638	4.36608505	0.000309011	0.00856499	0.32364811
MBD2	0.49830524	8.765767342	4.365757347	0.000309245	0.00856499	0.322922055
TAX1BP1	0.552149326	7.4714859	4.364943974	0.000309828	0.00856499	0.321119946
GCA	-0.617231828	7.207249594	-4.364535198	0.000310122	0.00856499	0.320214257
HPS4	-0.494265249	8.28856915	-4.362774565	0.000311389	0.008572467	0.316313354
ITPKB	0.496253812	8.206566573	4.362340564	0.000311702	0.008572467	0.315351762
LGALS3	1.08353398	6.084814334	4.356018297	0.0003163	0.008680691	0.301343528
PRDM5	-0.698694321	6.693080541	-4.35461611	0.00031733	0.008690713	0.298236623
SFXN4	-0.477344364	7.188262149	-4.351253389	0.000319811	0.008697187	0.290785527
SERPINE1	2.127319711	6.583470796	4.350746407	0.000320187	0.008697187	0.289662144
G3BP1	0.621043982	8.83666374	4.349799852	0.00032089	0.008697187	0.287564737
WDR54	0.355021486	7.336868333	4.34966949	0.000320987	0.008697187	0.287275876
ZFP593	0.542191374	5.900999233	4.349612826	0.000321029	0.008697187	0.287150317
DIAPH2	-0.728573303	6.795719905	-4.34835543	0.000321965	0.008697187	0.284364115
MCCC1	-0.383426174	8.467769043	-4.347965895	0.000322256	0.008697187	0.283500958
RELB	0.488485828	5.873977101	4.347129783	0.000322881	0.008697187	0.281648241
RBM38	0.295933217	5.693565319	4.342971016	0.000326007	0.008751239	0.272432798
DGKA	-0.387209462	7.488191037	-4.342682888	0.000326224	0.008751239	0.271794326
MAIP1	0.613249372	7.322015971	4.341569337	0.000327067	0.008755903	0.269326756
CEP131	-0.384053577	7.355481151	-4.337242278	0.000330363	0.008826078	0.259738062
CCSAP	0.97893657	8.076937718	4.335707133	0.00033154	0.008839488	0.256336148
NOTCH4	0.526676916	6.358902347	4.330817793	0.000335317	0.00892203	0.245501065
PGLYRP1	1.095571017	6.64824075	4.327762654	0.0003377	0.008967192	0.238730536
GDAP10	-0.581229577	7.188593636	-4.325117859	0.000339776	0.008986218	0.23286929
RAMP1	-0.429289215	10.4864081	-4.325100921	0.000339789	0.008986218	0.232831751
TLL1	2.338466724	5.594178205	4.320948173	0.000343075	0.009054823	0.2236285
BIRC6	-0.748493203	9.237188432	-4.319710768	0.00034406	0.009062556	0.220886147
HSPB1	2.065279294	9.972377732	4.31770742	0.000345661	0.009067787	0.216446267
ADSSL1	0.730909574	7.382003603	4.317111074	0.000346139	0.009067787	0.215124617
ACSL4	1.176356556	8.232463618	4.316703635	0.000346466	0.009067787	0.21422163
AGFG2	-0.493026546	7.517511676	-4.316002931	0.000347029	0.009067787	0.212668693
RNF32	-0.422083454	7.067619964	-4.314288409	0.000348411	0.009070911	0.208868854
CDC25B	-0.609139008	6.196840968	-4.314135297	0.000348535	0.009070911	0.208529515
ABHD14A	-0.353974747	8.634968969	-4.311096712	0.000350998	0.009116894	0.201795122
HMG20A	-0.37475765	9.857574291	-4.308683501	0.000352967	0.009149877	0.196446675
NOC4L	0.370745785	8.648948381	4.302939192	0.000357698	0.009254195	0.18371524
WDR36	0.541593634	7.091133199	4.301953725	0.000358516	0.009257064	0.181531064
NFU1	-0.510147884	10.45169978	-4.300499327	0.000359727	0.009270042	0.178307542
PCBD2	-0.531045466	8.18661713	-4.296137551	0.000363382	0.009340699	0.168640014
PPP4C	0.665926641	8.585395585	4.29450534	0.00036476	0.009340699	0.165022312
SGMS1	0.421270486	7.124397011	4.294195115	0.000365022	0.009340699	0.164334714
1200015M12RIK	1.205566414	8.904167946	4.293706937	0.000365436	0.009340699	0.163252688
2510039O18RIK	0.667637889	8.53243415	4.29299871	0.000366036	0.009340699	0.161682933
TOR1AIP2	0.293245128	9.669379151	4.291941079	0.000366935	0.009345412	0.159338732
MAPK3	-0.446290036	9.671195696	-4.287359902	0.000370853	0.009426857	0.149184624
RLBP1	-0.488334066	7.023395191	-4.286505099	0.000371588	0.009427252	0.147289952
ABHD14B	-0.515341208	7.900856129	-4.278014406	0.000378976	0.009596078	0.128470065
USP15	0.446566804	8.047118626	4.277074151	0.000379803	0.009598456	0.126385936
CORO1C	1.117597867	7.292036335	4.275688376	0.000381025	0.009603532	0.123314274
BOD1L	-0.290089935	7.965019973	-4.275184163	0.000381471	0.009603532	0.122196653
SMIM14	0.578038611	10.63446933	4.272129845	0.000384182	0.009653224	0.11542652
CEBPD	1.18590146	8.998666447	4.26895718	0.000387019	0.009705874	0.108394017
RELA	0.372679547	8.514152796	4.267351899	0.000388462	0.009723444	0.104835747
CCL2	0.907765315	5.155267485	4.265503518	0.000390131	0.009746574	0.100738609
LDB2	-0.355183235	8.939021866	-4.261529825	0.000393743	0.009804865	0.091930444
PDCD6	0.401689749	10.61979701	4.261289474	0.000393962	0.009804865	0.091397677
TIMP1	2.949108908	7.157709258	4.257804613	0.000397159	0.00985732	0.083673021
LRP8	0.487032034	5.496704105	4.257315567	0.00039761	0.00985732	0.082588984
UBE2D3	0.517422937	9.365620859	4.256206032	0.000398634	0.00985732	0.080129544
PDGFB	0.521671653	6.38060282	4.253439979	0.0004012	0.00985732	0.073998189
BHLHE40	0.512276036	9.934705714	4.25314415	0.000401475	0.00985732	0.073342439
MAK16	0.395386923	8.608806317	4.252740749	0.000401851	0.00985732	0.07244824
DPM2	-0.335676483	9.259181878	-4.252280903	0.00040228	0.00985732	0.071428923
HSPA9	0.362837443	9.626723678	4.251937575	0.0004026	0.00985732	0.070667886
STXBP3	0.544755691	8.682364233	4.251673388	0.000402847	0.00985732	0.070082276
ATF4	0.90068475	8.694361483	4.245574756	0.000408585	0.009979087	0.056563707
SMC6	0.569083441	6.460982959	4.242523719	0.000411487	0.010031241	0.04980059
MPP7	0.784695628	5.389602137	4.238086038	0.000415744	0.01011619	0.039963744
GT(ROSA)26SOR	0.489585149	8.428235433	4.236955198	0.000416836	0.010123942	0.037457052
ACOT9	0.383617562	8.682074719	4.235420621	0.000418323	0.010141229	0.034055408
AK1	-0.491806987	9.576228135	-4.228872126	0.000424726	0.010262873	0.019539609
TRIB1	1.274548322	7.334283859	4.228686687	0.000424909	0.010262873	0.019128553
HMGCS1	0.470918445	11.96328193	4.225042457	0.000428516	0.01033094	0.011050547
CD109	0.62876574	4.95841035	4.22218073	0.00043137	0.01037304	0.004707096
ADM	0.893561034	5.515705625	4.22170462	0.000431847	0.01037304	0.003651729
LMO2	0.683919762	8.508606072	4.21905716	0.000434507	0.010408749	-0.002216748
ADAM1A	-0.347712059	7.120341517	-4.217160175	0.000436424	0.010408749	-0.006421678
FCGR3	0.679988955	7.609699304	4.21582313	0.00043778	0.010408749	-0.009385419
GNB1	0.592843973	8.237614713	4.215364849	0.000438245	0.010408749	-0.010401259
TAPBP	-0.379407269	8.1907616	-4.215004203	0.000438612	0.010408749	-0.011200677
SFXN1	-0.420940478	9.561419713	-4.214668303	0.000438954	0.010408749	-0.011945243
EIF6	0.371583844	9.460799248	4.21435023	0.000439278	0.010408749	-0.012650293
PVR	0.726843053	6.818535953	4.213942024	0.000439694	0.010408749	-0.013555135
LRPAP1	0.484473863	10.30906492	4.212478448	0.00044119	0.010410701	-0.016799332
VSTM2A	-0.613863887	9.829643293	-4.212305119	0.000441367	0.010410701	-0.017183537
KIFAP3	-0.803382057	9.408180354	-4.210439384	0.000443282	0.01043509	-0.021319158
CYP51	1.036951657	7.046839344	4.209271731	0.000444484	0.01043509	-0.023907392
ECHDC2	-0.609800164	7.289961567	-4.208973015	0.000444793	0.01043509	-0.024569529
FAM118A	-0.492974799	8.768573912	-4.207956671	0.000445843	0.010441014	-0.026822364
PLEKHG2	0.458741297	5.656390004	4.206012062	0.000447859	0.010469498	-0.031132786
NMD3	0.45505628	8.271992386	4.203748865	0.000450217	0.010505858	-0.03614937
MAN2C1	-0.393529532	9.570281817	-4.202685063	0.000451329	0.010513081	-0.038507376
BAALC	0.750183762	8.924549312	4.20107461	0.000453019	0.010522866	-0.042077072
HMOX1	0.716673636	6.684155272	4.200753073	0.000453357	0.010522866	-0.042789783
USP16	0.501576455	8.13234145	4.196513435	0.000457839	0.010608083	-0.0521872
ARPC1B	0.772836685	8.068596909	4.19481732	0.000459644	0.010631097	-0.055946716
FKBP5	0.513991423	9.24362459	4.193532128	0.000461017	0.010644042	-0.05879539
CGREF1	1.525613855	7.560418909	4.190868341	0.000463875	0.010654019	-0.064699741
GNG2	0.334826786	8.849838544	4.190859372	0.000463885	0.010654019	-0.06471962
TRIM47	1.150710283	6.085285906	4.19085414	0.000463891	0.010654019	-0.064731217
ANKRD46	-0.345337924	10.78093045	-4.188282725	0.000466667	0.010694978	-0.070430779
DCTN5	-0.320056552	10.44292178	-4.187691049	0.000467308	0.010694978	-0.071742229
HPCAL1	-0.5253836	9.782802157	-4.186260511	0.000468862	0.010711812	-0.074913002
ANXA3	0.674977154	7.715296584	4.184173766	0.000471138	0.010732808	-0.079538226
KMT2A	-0.762807167	8.811957374	-4.18391514	0.00047142	0.010732808	-0.080111462
ATP6V1B2	0.348148111	12.34245463	4.182237738	0.000473259	0.01075596	-0.083829362
SOCS6	0.541198721	6.797267967	4.180148506	0.000475559	0.010789501	-0.088460035
TM9SF3	0.328958191	10.25483457	4.17922245	0.000476582	0.010794006	-0.09051258
BIRC3	0.310111339	5.709606721	4.176063836	0.000480088	0.010854635	-0.097513395
MYPOP	-0.598866404	7.623849567	-4.174958293	0.000481321	0.010863756	-0.099963723
KLRA18	0.597635063	6.820954909	4.170531643	0.000486291	0.010957041	-0.109774851
ACAA1B	0.319738074	3.736279073	4.169695093	0.000487236	0.010959471	-0.111628942
CAPG	1.147640255	5.708164996	4.166503209	0.000490859	0.011022016	-0.118703227
KCNA4	0.90674663	7.283000326	4.157544308	0.000501172	0.011227612	-0.138558609
STXBP4	-0.583294458	7.706826301	-4.157064235	0.00050173	0.011227612	-0.139622558
FHIP1B	0.401548623	7.881356532	4.15542039	0.000503648	0.011246311	-0.143265667
EIF4E2	0.420951302	8.144884758	4.154876708	0.000504284	0.011246311	-0.144470576
MDP1	-0.624122487	6.59649723	-4.152772563	0.000506753	0.011282147	-0.14913375
THYN1	-0.476314095	8.971387084	-4.150838934	0.000509032	0.011312436	-0.153418983
STX4A	0.402082703	8.834569791	4.150154331	0.000509842	0.011312436	-0.154936164
NFIX	-0.362140327	10.64601406	-4.148623261	0.000511657	0.011333498	-0.158329215
MMUT	-0.293486234	9.053412161	-4.145613274	0.000515244	0.011393674	-0.164999661
HELZ	-0.744448102	8.898440699	-4.143696711	0.000517541	0.01142517	-0.169246903
RAB20	0.447559387	3.453903809	4.141836294	0.00051978	0.011437921	-0.173369677
PNCK	-0.496036917	9.399696161	-4.141765496	0.000519866	0.011437921	-0.173526568
WDR1	0.838654181	9.105769078	4.140956235	0.000520843	0.011440198	-0.175319915
NCAN	0.374215343	6.315274727	4.139372577	0.000522761	0.011463093	-0.178829322
ACVR2B	-0.521397462	6.229239427	-4.136374366	0.000526412	0.011523841	-0.185473305
THOC6	0.369274078	6.840025442	4.135537533	0.000527435	0.01152697	-0.187327689
CREBBP	-0.398746142	8.923091305	-4.132859345	0.000530724	0.011579518	-0.193262368
RGS2	1.611317113	9.707661831	4.1270755	0.000537897	0.011716496	-0.206078608
OTOA	0.265386652	4.147495508	4.126274969	0.000538898	0.011718788	-0.207852439
INSRR	-0.320275334	4.758191813	-4.124376387	0.000541278	0.011750799	-0.212059312
GPR137B-PS	-0.3643225	7.714417046	-4.123580018	0.000542279	0.011750799	-0.213823888
GSTM5	-0.449050768	11.90372133	-4.122958205	0.000543063	0.011750799	-0.215201679
TSPAN33	-0.477385974	6.883591255	-4.115538547	0.000552497	0.011880756	-0.231641412
JPH1	0.708239771	6.657448952	4.115233908	0.000552888	0.011880756	-0.23231638
KALRN	-0.505937464	11.97399117	-4.114834036	0.000553401	0.011880756	-0.233202349
CLIP4	-0.44129418	8.673262557	-4.114319919	0.000554062	0.011880756	-0.234341437
KCNAB1	-0.367787438	10.2330981	-4.114140127	0.000554293	0.011880756	-0.234739786
PDCD7	0.336936996	8.004947537	4.11396851	0.000554514	0.011880756	-0.235120025
WIF1	0.516320638	3.536900935	4.112223391	0.000556765	0.011906094	-0.238986502
MFSD4A	-0.51690211	8.730513745	-4.111642896	0.000557516	0.011906094	-0.240272632
SERPINF2	0.984528648	6.750640685	4.109737033	0.000559987	0.011939407	-0.244495174
RERG	-0.472219554	6.514791698	-4.108424554	0.000561696	0.011956365	-0.247403003
ATM	-0.614073584	7.461017066	-4.106535719	0.000564164	0.011973357	-0.251587708
PNPLA6	-0.427567708	7.905545218	-4.106414089	0.000564324	0.011973357	-0.251857177
NDUFA7	-0.395222735	10.77566584	-4.104809739	0.000566429	0.011998585	-0.255411551
REM2	1.10729061	9.09186217	4.104023769	0.000567464	0.012001077	-0.257152822
SDF2L1	1.02197036	6.944284787	4.099033519	0.000574075	0.012110429	-0.268208142
TCHH	0.474428369	3.982058262	4.097425544	0.000576222	0.012110429	-0.271770322
TPM1	0.891742231	9.826443065	4.097343342	0.000576332	0.012110429	-0.271952426
REXO2	0.312130504	9.398357948	4.097341533	0.000576335	0.012110429	-0.271956433
SEC24D	0.694697603	8.375862341	4.095757779	0.000578457	0.012135555	-0.275464903
NETO1	-0.351625723	8.980277081	-4.092465126	0.000582896	0.012202034	-0.282758917
DXERTD242E	-0.969400923	5.615104859	-4.090573799	0.000585461	0.012202034	-0.286948558
ZCCHC7	-0.400934555	9.110315577	-4.090078835	0.000586134	0.012202034	-0.288044984
MORN4	-0.281299855	9.242145775	-4.089888213	0.000586393	0.012202034	-0.28846724
BCL11B	-0.521826251	10.11796794	-4.089699685	0.00058665	0.012202034	-0.288884858
MORF4L2	0.355408095	12.32837759	4.088341559	0.000588502	0.012202034	-0.291893289
SLC10A6	0.647236295	5.709158622	4.087961141	0.000589022	0.012202034	-0.292735959
CISD1	-0.344914173	10.38207999	-4.087664781	0.000589428	0.012202034	-0.293392429
ASPA	-0.775481904	7.98685123	-4.087235712	0.000590015	0.012202034	-0.294342861
NELFE	0.342336489	8.108908841	4.08481318	0.000593343	0.012251493	-0.299708941
CLTC	0.521021175	12.24100071	4.077810303	0.000603067	0.01243268	-0.315220092
ASTN1	-0.463300352	10.67237987	-4.07629733	0.000605189	0.012456807	-0.318571136
GOLPH3	0.300438344	8.059642466	4.075619286	0.000606142	0.012456844	-0.3200729
RAMP2	-0.630966883	8.493456442	-4.07430486	0.000607995	0.012475328	-0.322984123
DSP	-0.599509821	4.209692426	-4.072514549	0.000610527	0.012501043	-0.326949286
FAM131A	-0.566208267	10.25630404	-4.072069622	0.000611158	0.012501043	-0.327934693
PSMD12	0.364854497	9.806931036	4.066732096	0.000618778	0.012612558	-0.339755687
PGAP4	-0.343636511	9.974697212	-4.066294157	0.000619407	0.012612558	-0.340725557
GATD3A	-0.316376128	9.855234867	-4.066229564	0.0006195	0.012612558	-0.340868607
RHOA	0.395103208	10.07520771	4.063966962	0.000622763	0.012650849	-0.345879344
INHBA	3.228978466	9.395810093	4.063586015	0.000623314	0.012650849	-0.346722975
PIK3R4	-0.326872484	8.481466038	-4.062331301	0.000625132	0.01265592	-0.349501587
MYORG	-0.885279969	7.288995257	-4.062079756	0.000625497	0.01265592	-0.350058639
PTPRD	-0.75524449	10.37600163	-4.06111339	0.000626902	0.01266477	-0.35219866
H2AZ1	0.518473227	12.34906633	4.059042397	0.000629923	0.012706197	-0.356784806
SH3GL2	-0.272172072	11.90115027	-4.056416194	0.000633775	0.012735712	-0.362600287
OGFR	0.353347438	8.809864199	4.056180636	0.000634122	0.012735712	-0.363121898
CBY1	-0.370296555	7.87171192	-4.055223879	0.000635532	0.012735712	-0.365240499
ST8SIA4	-0.734814929	8.128776401	-4.055118052	0.000635688	0.012735712	-0.365474836
CARMIL1	-0.649754475	7.407537403	-4.054668927	0.000636351	0.012735712	-0.366469347
ETV1	-0.574334365	9.916009948	-4.054078888	0.000637223	0.012735712	-0.367775883
CSF3R	0.420953767	5.701656306	4.052480438	0.000639592	0.012763572	-0.371315317
MRE11A	0.391319948	5.621129739	4.050424003	0.000642653	0.012805131	-0.375868763
RPL7L1	0.403444767	8.086292321	4.049270351	0.000644376	0.012819958	-0.378423181
TRDMT1	0.483791318	6.178433823	4.047551415	0.000646953	0.012851687	-0.382229183
E2F5	0.385852133	7.603847306	4.045481843	0.000650069	0.012876254	-0.386811443
GON4L	-0.302024728	8.509409317	-4.045423439	0.000650157	0.012876254	-0.386940755
ARXES1	0.540731984	10.07380054	4.03748965	0.000662242	0.013095794	-0.404505924
BC005537	0.444914233	10.96427501	4.03641214	0.000663901	0.013108791	-0.406891362
NCK2	-0.36775009	9.344522363	-4.034262133	0.000667223	0.013154542	-0.411651039
PPP4R3A	1.033536189	7.277369209	4.033020351	0.000669149	0.013172679	-0.414400029
OGFRL1	-0.422581973	10.11945198	-4.031181514	0.000672012	0.013209167	-0.418470665
TAF7	0.951444985	4.959951273	4.025945563	0.00068023	0.013350657	-0.430060944
PRKD1	-0.412506031	7.10149183	-4.02497645	0.000681762	0.013360695	-0.432206078
BMYC	-0.474334322	9.308351293	-4.024235999	0.000682935	0.013363675	-0.433845049
CDK7	0.370223073	6.022639533	4.022991151	0.000684911	0.013368609	-0.436600451
RCOR1	0.557962424	7.989261651	4.022791111	0.000685229	0.013368609	-0.437043223
RYR2	-0.9939018	5.516247377	-4.020563486	0.000688782	0.013417923	-0.441973816
DMAC2L	-0.382754059	8.513691	-4.018836183	0.000691549	0.013451816	-0.445796898
CREB3L1	0.754175004	6.484043864	4.016902954	0.00069466	0.013492273	-0.450075648
CPNE6	-0.436000577	11.85392473	-4.007702389	0.000709656	0.013763119	-0.470437297
UBE2W	0.403236783	10.29348648	4.003098022	0.000717282	0.013890433	-0.480626115
RASAL1	-0.496357431	8.442339466	-4.001944279	0.000719205	0.013907112	-0.483179073
NAA38	-0.514493551	10.19626623	-4.00079462	0.000721127	0.013916775	-0.485722949
AMPD3	0.809458176	8.656029692	4.000374287	0.000721831	0.013916775	-0.486653018
PGM2	0.542345327	6.509313941	3.99958352	0.000723157	0.01392184	-0.488402727
PMAIP1	0.835592143	4.498214595	3.998637478	0.000724747	0.013931959	-0.490495984
EIF2S2	0.416712239	11.2709341	3.997371475	0.00072688	0.013952473	-0.49329715
CD9	0.995801932	9.865670187	3.995876777	0.000729406	0.013980468	-0.496604255
STS	-0.436127936	8.169564461	-3.991985062	0.000736025	0.01408671	-0.505214534
HBB-B2	-0.424078031	5.352872023	-3.98987673	0.000739636	0.014135153	-0.509878917
CAMKK2	-0.703626103	9.878510606	-3.988792631	0.0007415	0.014150111	-0.512277269
NID1	0.302881828	5.825921684	3.987743752	0.000743307	0.014163956	-0.514597661
EIF3L	0.383109216	9.928314525	3.984889795	0.000748248	0.014237374	-0.520911157
RAB3GAP2	0.309720052	8.260233761	3.981571396	0.000754034	0.014326638	-0.528251708
DCN	-0.817324859	8.98965606	-3.980531409	0.000755856	0.014331173	-0.530552152
KEAP1	-0.338285828	8.75006722	-3.979943607	0.000756888	0.014331173	-0.53185235
ABHD12	0.547823109	11.48509715	3.979563263	0.000757556	0.014331173	-0.53269365
GABPB1	0.710067433	6.364297123	3.976666487	0.000762667	0.014407038	-0.539100983
KRTAP28-13	0.285877405	3.589034605	3.97487458	0.000765846	0.014433965	-0.543064316
EBP	0.467947403	8.723560038	3.974158291	0.00076712	0.014433965	-0.544648565
SEPTIN3	-0.461231476	10.43853328	-3.974000946	0.0007674	0.014433965	-0.544996569
BTBD3	0.887045298	8.910579458	3.97271851	0.000769688	0.014456224	-0.547832937
WWTR1	1.12625617	7.246638966	3.971449944	0.000771958	0.01447808	-0.550638565
NUFIP1	0.407310501	7.187382487	3.969314618	0.000775793	0.014529198	-0.555361022
SPIRE2	-0.397005803	7.707055007	-3.967139292	0.00077972	0.01458188	-0.560171761
TOMM34	-0.249200373	10.24567287	-3.966464577	0.000780942	0.0145839	-0.561663856
PCBP1	0.274488256	11.45267261	3.96424986	0.000784967	0.014638177	-0.566561456
FAIM	-0.480422037	9.314021992	-3.962485165	0.000788188	0.014651621	-0.570463742
ATG4D	0.212944102	7.219075531	3.962254508	0.000788611	0.014651621	-0.570973786
QTRT1	-0.337018479	8.032622483	-3.962017013	0.000789045	0.014651621	-0.571498949
CLDN5	0.790474157	8.039922669	3.961233168	0.000790482	0.014657509	-0.573232217
CHRD	-0.532003395	7.910134283	-3.958793026	0.000794972	0.014719906	-0.578627792
MACF1	-0.320594761	9.954056569	-3.956931827	0.000798413	0.014762748	-0.582743062
ACOT13	-0.583252639	10.81496869	-3.955937563	0.000800258	0.014775984	-0.584941405
MELTF	0.272172875	4.361740873	3.954779638	0.000802411	0.014794879	-0.587501555
ZADH2	-0.364696548	8.330749452	-3.953856832	0.000804131	0.014805746	-0.589541822
UBE2E2	-0.415400989	9.8083445	-3.953113445	0.00080552	0.014810482	-0.591185379
ALG13	0.795756505	5.639542871	3.951691759	0.000808182	0.014838589	-0.594328524
RNF123	-0.306182212	7.745705223	-3.949062353	0.000813129	0.014903212	-0.600141544
IER2	1.546354735	7.265698447	3.948612336	0.000813979	0.014903212	-0.601136401
STARD13	-0.284191544	6.666643773	-3.946486479	0.000818005	0.014956004	-0.60583593
TAGLN2	0.687425941	7.164542677	3.944011797	0.000822716	0.015021165	-0.611306347
DNASE1	-0.355306658	4.152302118	-3.94106479	0.000828362	0.015103185	-0.617820518
LMAN2	0.539715318	8.812463217	3.94000179	0.000830408	0.015119431	-0.620170118
RCOR2	-0.34083209	6.997275532	-3.937477732	0.000835286	0.01518713	-0.625748967
TBC1D10A	0.323672588	7.621369293	3.935205307	0.000839703	0.015246255	-0.630771397
GRM1	-0.428556337	7.312566224	-3.934363769	0.000841344	0.015250036	-0.632631275
IER3	0.823684451	7.125371233	3.933904751	0.000842241	0.015250036	-0.633645734
CRKL	0.592801981	5.390237197	3.929555313	0.000850785	0.015383458	-0.643257799
UBR5	0.288399343	10.73620911	3.925417807	0.000858993	0.015499004	-0.652400703
TXNL1	0.519009499	9.827050168	3.925141757	0.000859543	0.015499004	-0.65301068
HP1BP3	-0.231851391	10.83929946	-3.920644736	0.000868559	0.015640039	-0.662947068
SCARB1	0.370308061	7.993367608	3.919381052	0.00087111	0.015656814	-0.66573907
CNIH3	0.373297099	8.382758916	3.918559173	0.000872773	0.015656814	-0.667554901
SUPT16	-0.491310603	9.212630741	-3.918317158	0.000873263	0.015656814	-0.668089594
CD79A	-0.434110814	5.031326147	-3.917818007	0.000874275	0.015656814	-0.669192378
ISLR	-0.827026686	7.344037669	-3.916178988	0.000877606	0.015695001	-0.672813416
TRA2B	0.37427465	9.744315228	3.915266021	0.000879467	0.015706826	-0.674830351
NIP7	0.561424842	8.525031908	3.914581441	0.000880865	0.015710362	-0.676342706
ABCB4	-0.30892641	7.187865938	-3.913807701	0.000882448	0.015717179	-0.678052003
LY6A	0.758530737	10.24781683	3.91168232	0.00088681	0.015773417	-0.682747109
MRPL13	-0.375408138	10.1777098	-3.910535733	0.000889173	0.015793976	-0.685279905
DLD	0.398370311	9.2836796	3.908949505	0.000892451	0.01582575	-0.688783757
IRGM1	1.035729472	7.680934137	3.908501515	0.000893379	0.01582575	-0.689773308
RNF34	0.39624622	9.839329743	3.906980114	0.000896538	0.015840088	-0.693133813
ANKMY2	-0.376305316	9.603193333	-3.906946297	0.000896609	0.015840088	-0.693208508
PDZPH1	-0.525531727	3.822562123	-3.9041707	0.000902401	0.015920937	-0.699339008
NOL11	0.558555405	7.969395878	3.902371571	0.000906176	0.015966014	-0.703312563
GADD45G	1.695736292	9.21187419	3.899564415	0.000912097	0.016048735	-0.709512124
NOS3	0.40107178	6.671853504	3.898496309	0.00091436	0.016064877	-0.711870916
TGFB1I1	0.608139441	8.231721512	3.897973919	0.000915469	0.016064877	-0.713024535
DLG5	0.457345292	8.339788318	3.894244072	0.000923424	0.016164303	-0.721260923
USE1	-0.368388685	9.689909656	-3.894139271	0.000923649	0.016164303	-0.721492339
ADAM19	0.4393315	7.277959097	3.893584418	0.000924839	0.016164303	-0.722717522
BYSL	0.351617318	8.753587441	3.889178168	0.000934341	0.016308604	-0.732446497
VAMP4	0.290058393	10.29922546	3.888273366	0.000936304	0.016321109	-0.73444417
YPEL5	0.453429235	9.827553136	3.887548859	0.000937879	0.016326822	-0.736043744
SDHAF4	-0.46885922	9.690809092	-3.883178906	0.000947434	0.016455431	-0.745691197
THY1	-0.338729801	12.4098758	-3.88302141	0.000947781	0.016455431	-0.746038879
TINF2	0.853063154	7.753999496	3.881933267	0.000950176	0.01645846	-0.748440982
EIF4A1	0.808508751	11.04322577	3.881546582	0.000951029	0.01645846	-0.749294583
CD99	0.466384971	7.804619856	3.881044405	0.000952137	0.01645846	-0.750403119
GINM1	0.61592167	7.31082516	3.880661112	0.000952984	0.01645846	-0.751249215
STX3	0.547537536	8.408920193	3.878950641	0.000956772	0.016502119	-0.755024877
ABHD2	0.540322687	6.043815584	3.876252952	0.000962778	0.016566525	-0.760979386
CAPN5	-0.463605384	8.183488123	-3.876136762	0.000963038	0.016566525	-0.761235838
LAMP2	0.930527539	7.490516422	3.873749938	0.000968384	0.016636633	-0.76650384
DUSP14	0.626601095	9.275143826	3.872795012	0.000970531	0.01665167	-0.768611385
MED26	0.396433406	7.147502093	3.871650231	0.000973112	0.01665228	-0.771137881
U2AF1L4	-0.363391543	8.870605915	-3.871395665	0.000973686	0.01665228	-0.77169969
PIP4P2	-0.544917089	10.40290852	-3.870972601	0.000974642	0.01665228	-0.772633356
KLF16	-0.509095134	8.327143329	-3.870524848	0.000975655	0.01665228	-0.773621495
MRPS21	-0.392890478	9.722199796	-3.869563904	0.000977832	0.016667705	-0.775742152
C1QB	0.60340326	9.554380709	3.866173226	0.000985552	0.016736826	-0.783224452
TPRGL	-0.248227774	11.30199191	-3.865583763	0.0009869	0.016736826	-0.784525169
RABGAP1L	0.371255284	5.014275101	3.864704085	0.000988916	0.016736826	-0.786466243
PIAS2	0.402571092	7.634015765	3.864081289	0.000990345	0.016736826	-0.787840462
EHBP1L1	-0.472749729	5.969798286	-3.863998787	0.000990535	0.016736826	-0.788022505
GPATCH8	-0.398414624	8.1710876	-3.863952079	0.000990642	0.016736826	-0.788125565
UBE2J2	0.311944128	9.107820101	3.863673203	0.000991283	0.016736826	-0.788740904
DYNLT1F	-0.431069583	6.11125876	-3.863110803	0.000992577	0.016736826	-0.789981828
TH	0.363623713	5.427429236	3.862756149	0.000993393	0.016736826	-0.790764354
SEC23A	-0.299548136	10.72914968	-3.861812541	0.00099557	0.016741227	-0.792846341
INHA	-0.669318647	7.580108898	-3.861534331	0.000996212	0.016741227	-0.793460177
PEG3	-0.581271693	10.17402055	-3.860784754	0.000997946	0.016748854	-0.795114004
CEP152	-0.291241067	5.558014987	-3.860137411	0.000999445	0.01675254	-0.796542242
2310033P09RIK	-0.369421589	7.641422932	-3.858861609	0.001002406	0.016780693	-0.799356984
RMDN1	-0.44168983	7.741289549	-3.857505555	0.001005564	0.01681205	-0.80234868
USP24	0.699371128	7.664073514	3.854861233	0.001011749	0.016890419	-0.808182218
RBBP7	0.760928106	12.02360971	3.854400078	0.001012832	0.016890419	-0.809199511
DCAKD	-0.650119838	7.624995322	-3.85179284	0.001018974	0.016951122	-0.814950773
STEAP4	0.253094446	4.557817015	3.851279494	0.001020188	0.016951122	-0.816083107
ETV3	1.338759631	7.624316175	3.851076943	0.001020667	0.016951122	-0.816529887
CNP	-0.782016892	10.31527149	-3.850661235	0.001021651	0.016951122	-0.817446836
TRAPPC2L	-0.515686367	10.77554	-3.849946406	0.001023346	0.016952807	-0.819023548
CDYL	1.225813699	7.135488931	3.849526611	0.001024343	0.016952807	-0.819949484
VAPA	0.387301975	11.27964782	3.847201891	0.001029879	0.01702292	-0.825076894
WASF1	-0.328104159	12.3319295	-3.845949428	0.001032875	0.0170509	-0.8278392
FOS	2.611325051	10.10033802	3.843411824	0.00103897	0.017116403	-0.833435594
NUDT2	-0.56451111	8.975414461	-3.843209507	0.001039458	0.017116403	-0.833881765
NFKBIE	0.379468272	4.12702268	3.842348774	0.001041534	0.017116997	-0.835779914
RIPOR1	-0.441152552	8.513073731	-3.842110917	0.001042109	0.017116997	-0.836304445
NUBP2	0.595123816	8.012229028	3.840668186	0.001045601	0.017121489	-0.839485937
GOLM1	-0.488633964	9.740564324	-3.84012635	0.001046915	0.017121489	-0.840680754
FGD1	-0.387896138	7.103471248	-3.840051373	0.001047097	0.017121489	-0.840846085
EEF1D	0.427937334	5.825169154	3.839396338	0.001048689	0.017121489	-0.842290494
UGDH	0.633574795	8.884472983	3.838338752	0.001051263	0.017121489	-0.844622506
KPNB1	0.437939343	8.84988541	3.838168877	0.001051677	0.017121489	-0.844997081
HK2	0.965581696	7.097455955	3.838041527	0.001051988	0.017121489	-0.845277886
TMEM19	-0.349331947	8.391207624	-3.837572389	0.001053133	0.017121489	-0.846312321
AQR	0.356705611	4.928581499	3.836676725	0.001055322	0.017121489	-0.848287196
CREB3L2	0.681912824	6.060104669	3.836619897	0.001055461	0.017121489	-0.848412497
DRG1	0.451078499	8.836771577	3.835784998	0.001057506	0.017133432	-0.85025334
NUP50	0.41655894	6.44933749	3.834983458	0.001059473	0.017144084	-0.852020594
3110070M22RIK	0.592230716	4.219818841	3.832931989	0.001064524	0.017178753	-0.856543536
CTPS2	-0.273196842	4.093999933	-3.832784262	0.001064889	0.017178753	-0.856869224
RABGEF1	0.549180721	8.225470137	3.832515588	0.001065552	0.017178753	-0.857461557
SCN8A	-0.439889688	10.94425772	-3.831408663	0.00106829	0.017194613	-0.859901895
PTGER2	1.089719567	4.269112185	3.831056439	0.001069163	0.017194613	-0.860678395
EIF3D	0.243468381	10.32904428	3.830186534	0.001071322	0.017204919	-0.862596124
SSBP3	1.041110965	8.45665125	3.829739465	0.001072433	0.017204919	-0.863581682
CLCN3	-0.3660748	10.09042441	-3.826197677	0.001081274	0.017307525	-0.871389061
KCNB1	-0.634846285	9.069529685	-3.826118645	0.001081472	0.017307525	-0.871563266
LCN2	1.888349868	5.145968668	3.825581379	0.00108282	0.017307936	-0.872747522
LRRC59	0.268592914	10.06471087	3.824904664	0.00108452	0.017313969	-0.87423913
NXPH1	-0.42268235	8.057955701	-3.822417992	0.00109079	0.017372514	-0.879719976
SDCBP2	0.977964126	6.163642196	3.821898206	0.001092105	0.017372514	-0.880865582
OXCT1	-0.280300198	11.16016016	-3.820973952	0.001094447	0.017372514	-0.88290259
ITGAV	1.671617056	5.725108448	3.820950825	0.001094506	0.017372514	-0.882953559
TTC4	-0.283475425	8.748623149	-3.82049737	0.001095657	0.017372514	-0.883952931
WDR4	0.295430629	6.823773092	3.820303438	0.00109615	0.017372514	-0.884380334
PPM1B	0.736102745	8.378188564	3.818941325	0.001099616	0.017373356	-0.887382201
MEA1	-0.341217882	9.79336887	-3.818735312	0.001100141	0.017373356	-0.887836209
CENPV	-0.346738938	8.401561786	-3.818718531	0.001100184	0.017373356	-0.887873189
COPS7B	0.360423176	7.627082551	3.816416336	0.001106071	0.017445271	-0.892946534
NFS1	-0.276717726	8.864974247	-3.814935596	0.001109874	0.017484184	-0.896209459
BANP	-0.526319899	7.91162892	-3.813299886	0.00111409	0.017514091	-0.899813707
IFTAP	-0.424726435	9.273080676	-3.813161148	0.001114448	0.017514091	-0.900119405
MAP4K5	0.582463952	6.369645099	3.811532587	0.001118663	0.017558766	-0.903707711
TADA2A	-0.342939427	8.341946593	-3.811027359	0.001119973	0.017558766	-0.904820874
WNT4	-0.393947313	7.221858634	-3.803971074	0.00113844	0.017826932	-0.920366156
GPRASP1	-0.336703773	11.77459623	-3.803081988	0.001140788	0.01784236	-0.922324614
PDZD3	-0.502805047	5.1277242	-3.801974448	0.00114372	0.017866868	-0.924764204
MYD88	0.653377434	6.798649804	3.798903196	0.001151889	0.017973039	-0.931528846
EXOC8	-0.53381415	8.577173776	-3.798058295	0.001154147	0.017976891	-0.933389685
NPR2	-0.346718262	8.45984564	-3.797783281	0.001154882	0.017976891	-0.933995376
PHIP	-0.741738335	8.603585235	-3.793551536	0.001166263	0.018132479	-0.943314712
RNPC3	0.744036796	6.10062697	3.791716365	0.001171233	0.018179395	-0.947355827
OIP5OS1	0.675148549	7.255282823	3.791254545	0.001172487	0.018179395	-0.948372735
SMAP2	0.729523743	9.870801686	3.790901424	0.001173447	0.018179395	-0.949150282
CAV1	0.885779157	8.246382614	3.788927902	0.001178825	0.018241128	-0.953495678
LHPP	-0.448480288	7.318473643	-3.785359025	0.001188613	0.01835254	-0.961353115
C80068	-0.437787283	6.126316209	-3.78528072	0.001188828	0.01835254	-0.961525505
USP53	0.722518561	8.098834033	3.783845959	0.001192787	0.018391959	-0.964684096
BLNK	2.698502123	8.584730714	3.780209949	0.001202877	0.018525724	-0.97268803
SLC22A6	-0.414050195	6.140790939	-3.77830902	0.001208186	0.018585623	-0.976872162
GIMAP6	0.499822604	5.485014305	3.776330851	0.001213736	0.018649076	-0.981226035
CEP19	-0.364341939	10.31835123	-3.774300414	0.001219458	0.018715034	-0.985694654
GM1976	-0.369343809	8.163988645	-3.772608731	0.001224246	0.018746479	-0.989417512
JMJD1C	0.524354651	10.18861344	3.772564726	0.001224371	0.018746479	-0.989514349
GPR84	1.23406064	5.59930945	3.770184089	0.001231141	0.018806229	-0.994753017
GDPD2	-0.319609786	6.027535654	-3.770182286	0.001231146	0.018806229	-0.994756984
KLHDC4	0.385009551	7.455916075	3.768697998	0.001235387	0.018849004	-0.998022998
CDK11B	0.750841718	9.489143384	3.768118186	0.001237047	0.018852363	-0.999298768
PTK2	0.510033207	10.36079017	3.76577699	0.001243773	0.018932832	-1.004449887
RPS24	0.524810515	6.821816246	3.764055389	0.001248743	0.0189864	-1.008237511
DPY30	-0.386433444	9.236714028	-3.762531898	0.001253157	0.019010914	-1.011589097
GGTA1	1.242501302	5.611074365	3.762430599	0.001253451	0.019010914	-1.011811944
FAS	0.354620696	4.778632521	3.76199651	0.001254712	0.019010914	-1.012766878
WASHC3	-0.528612107	8.435254675	-3.76030264	0.001259644	0.019063576	-1.016493018
RRP12	0.332876898	7.204530318	3.759282748	0.001262622	0.019086593	-1.018736453
PADI2	-0.530565546	7.868572222	-3.756334562	0.001271273	0.01919519	-1.025221076
MRPL57	-0.403913885	9.830993126	-3.754997591	0.001275215	0.019232531	-1.028161567
AP1G2	-0.291853132	5.651612555	-3.753077075	0.001280899	0.019296026	-1.032385253
MYO5B	-0.682492149	9.089047049	-3.749195654	0.001292463	0.019447859	-1.040920593
CAPN10	-0.373868221	7.227387507	-3.74853615	0.001294439	0.019455218	-1.042370743
WDR6	-0.563319107	10.54711094	-3.746413082	0.001300818	0.019528673	-1.047038826
DPF1	-0.367506634	5.230509273	-3.744863553	0.001305493	0.019576413	-1.050445626
P4HB	0.371977882	10.24106482	3.74172574	0.001315012	0.019670338	-1.057343857
ERGIC2	0.336360818	8.855139254	3.74142518	0.001315927	0.019670338	-1.058004574
EIF1AX	0.264516078	9.297215708	3.741314585	0.001316264	0.019670338	-1.058247692
MIDN	0.737049734	7.385339291	3.739903636	0.001320571	0.019712197	-1.061349258
GFPT2	0.600124081	7.611848753	3.737418719	0.00132819	0.019803344	-1.066811251
RRM2	0.363390818	4.54028074	3.736666952	0.001330504	0.019812911	-1.068463582
TAOK1	-0.652584697	9.383713752	-3.735807023	0.001333155	0.019812911	-1.070353593
TRH	1.477039743	6.496784162	3.735677968	0.001333553	0.019812911	-1.070637233
PSMB2	0.698809882	9.876232786	3.735246638	0.001334886	0.019812911	-1.071585213
RHOB	0.492516176	12.17979109	3.731488194	0.00134655	0.019963409	-1.079844921
PLXND1	0.742805389	6.866358502	3.730197203	0.00135058	0.020000505	-1.082681796
LYSMD3	0.620869986	7.33870599	3.72909206	0.00135404	0.020029077	-1.085110175
MAPK6	0.994820018	7.037543163	3.726972155	0.0013607	0.020104881	-1.089768057
ENG	0.321319427	7.427086835	3.72599827	0.001363771	0.020126445	-1.09190777
RNF126	0.524722533	9.07827768	3.724718865	0.001367815	0.020126445	-1.094718619
4930533N22RIK	-0.257016332	3.344746904	-3.724657286	0.00136801	0.020126445	-1.094853906
MIEN1	-0.324925867	10.39515858	-3.724562846	0.001368309	0.020126445	-1.095061383
CDCA4	0.460977869	7.134789077	3.723411516	0.00137196	0.0201575	-1.097590725
SH3BP2	0.543800338	5.572084612	3.720908543	0.001379931	0.020236248	-1.103089099
4930429B21RIK	0.615591491	6.382527371	3.720642126	0.001380782	0.020236248	-1.103674318
IL16	-0.731690901	7.229735941	-3.720274458	0.001381958	0.020236248	-1.104481937
CD200	-0.431427668	9.583056814	-3.719265806	0.001385187	0.020260878	-1.106697483
RASD2	-1.032472198	7.486662396	-3.717252399	0.001391657	0.020326727	-1.111119768
MRNIP	-0.485951625	6.294825298	-3.716899176	0.001392795	0.020326727	-1.111895559
SLC22A8	-0.685819426	6.776778362	-3.715095093	0.001398622	0.020389037	-1.115857742
KLF6	1.625198136	5.962525722	3.713765145	0.001402933	0.020414812	-1.118778441
VSTM2B	0.538569366	8.898622279	3.713587763	0.001403509	0.020414812	-1.119167979
MRPL27	-0.378853946	10.51504595	-3.711841299	0.001409192	0.020474731	-1.123003142
ADPGK	0.687338651	5.695204116	3.711185892	0.001411331	0.020483072	-1.124442323
PAXBP1	0.456085047	9.181618753	3.708954283	0.001418637	0.020552111	-1.129342352
TBK1	0.28705112	8.970323325	3.708257425	0.001420926	0.020552111	-1.130872384
MAP2K3	0.537862029	6.584901379	3.707570889	0.001423185	0.020552111	-1.132379713
PLXNC1	-0.345336587	9.016324045	-3.707532392	0.001423312	0.020552111	-1.132464235
TDO2	-1.628590448	5.792907109	-3.706887726	0.001425437	0.020552111	-1.133879597
UNC119B	0.384067191	8.401719746	3.706866324	0.001425507	0.020552111	-1.133926583
IQSEC1	-0.430501435	8.385371136	-3.703850993	0.001435487	0.020673225	-1.140546264
9430015G10RIK	-0.351586742	6.598013346	-3.701930086	0.001441881	0.020742484	-1.144762908
PPP1R18	0.385771119	7.80206776	3.700103235	0.001447987	0.020772098	-1.148772795
ANXA5	0.52074212	9.744205597	3.699361939	0.001450473	0.020772098	-1.150399836
RNF207	-0.5894898	6.492470266	-3.699291613	0.001450709	0.020772098	-1.150554189
PIPOX	0.582511943	5.384660382	3.69922491	0.001450933	0.020772098	-1.150700589
NCOA1	-0.32315772	10.16930443	-3.698944837	0.001451873	0.020772098	-1.151315296
HAP1	-0.760394067	8.914213846	-3.697877354	0.001455463	0.020800723	-1.153658153
PGK1	0.233416519	12.25453609	3.692374426	0.001474108	0.021044218	-1.165734134
VPS9D1	-0.397379591	8.557550109	-3.690356415	0.001481005	0.021119644	-1.170161927
WDR48	-0.339315164	9.260409319	-3.688756593	0.001486495	0.02117487	-1.173671906
LYL1	0.263556018	5.35496699	3.68793342	0.001489328	0.021192162	-1.175477842
HIPK1	0.399275029	5.299410233	3.686128055	0.001495559	0.021257727	-1.179438375
HTT	0.520981685	7.922922535	3.684079602	0.001502661	0.021335507	-1.183931838
SLC19A2	0.389475844	8.470758363	3.683212388	0.001505678	0.021355177	-1.185834034
SGK3	0.992438414	6.132180708	3.682010163	0.00150987	0.021391456	-1.188470955
RTN1	-0.278613989	12.88322906	-3.681362642	0.001512132	0.021400351	-1.189891153
HIPK3	1.059150681	5.210361189	3.679226767	0.001519619	0.021461548	-1.19457547
SIRT3	-0.303318341	9.340921967	-3.679193775	0.001519735	0.021461548	-1.194647823
CCL4	0.653053685	5.938378984	3.676812536	0.001528126	0.021556791	-1.199869772
TLR2	0.87644394	5.079425658	3.675123933	0.001534104	0.021617827	-1.203572494
SCOC	0.329192076	10.60705854	3.673547815	0.001539705	0.021673421	-1.207028327
PTPRJ	0.643720666	4.780968437	3.671526023	0.001546919	0.021751582	-1.211461028
SEC14L2	-0.416867033	8.224155392	-3.668802906	0.001556689	0.021865468	-1.217430769
PARP2	-0.353715646	8.669249848	-3.667898938	0.001559946	0.021872619	-1.219412339
CACNA1G	0.389297955	7.936790067	3.667511073	0.001561345	0.021872619	-1.220262546
CSF2RB	0.574257729	3.993837348	3.667195729	0.001562484	0.021872619	-1.220953776
CCL3	1.522092474	5.592865731	3.666808947	0.001563881	0.021872619	-1.221801586
KCNMB4	-0.29694368	9.729062232	-3.665227994	0.001569607	0.021929274	-1.225266822
ZEB1	-0.328415379	9.820534062	-3.664512759	0.001572205	0.021942144	-1.226834445
COPE	-0.331829433	10.02822667	-3.663875815	0.001574521	0.021951073	-1.228230433
MFAP4	0.777938518	6.70583834	3.6619148	0.001581675	0.022027344	-1.232528147
CCDC106	-0.263658847	7.925757086	-3.658545087	0.001594042	0.022175989	-1.239912297
ROCK1	-0.547578792	8.745099175	-3.656863002	0.001600251	0.022238738	-1.243597904
SIDT1	-0.746124667	7.978638051	-3.654804918	0.001607881	0.022321075	-1.248106995
DR1	0.38611577	8.739575	3.653683687	0.001612053	0.022355284	-1.250563352
NAT8F1	-0.504276699	6.816025924	-3.652116142	0.001617904	0.022412673	-1.253997281
RRP7A	0.424874544	8.26678063	3.651109677	0.001621671	0.022441116	-1.256201964
ZFP125	-0.392134157	6.476995162	-3.649795227	0.001626604	0.022441994	-1.259081147
KLHL22	-0.308583585	10.41414221	-3.649519488	0.001627641	0.022441994	-1.259685107
COL4A1	0.647807173	7.860115719	3.649432853	0.001627967	0.022441994	-1.259874864
BC029722	-0.354719166	9.223610241	-3.649266839	0.001628592	0.022441994	-1.260238487
THAP7	0.322899649	7.692915124	3.648261809	0.001632378	0.022470521	-1.262439752
PCSK1	1.441869879	6.75264763	3.647369697	0.001635747	0.022493238	-1.264393618
XPO1	0.371475044	10.08076092	3.645977911	0.001641016	0.022542013	-1.267441698
MRPL45	-0.485456202	8.894881184	-3.64543073	0.001643092	0.022546873	-1.268639999
MYOC	-0.961574983	7.749920431	-3.644435767	0.001646874	0.022553686	-1.27081885
ATXN7L3B	-0.329115059	10.46672487	-3.644393599	0.001647034	0.022553686	-1.270911192
GJA1	-0.613977465	11.18012025	-3.642480961	0.001654329	0.022621828	-1.275099369
LRRTM1	-0.514575379	6.882693366	-3.642183404	0.001655466	0.022621828	-1.275750908
ETV6	0.379092883	4.83768556	3.640524994	0.001661822	0.022666562	-1.279382058
STAU1	0.333181598	8.42506066	3.640425663	0.001662203	0.022666562	-1.27959954
CBLC	0.361969194	4.437931864	3.639752285	0.001664791	0.022678229	-1.281073842
LIN37	-0.36679254	7.501549307	-3.638878712	0.001668154	0.022700422	-1.282986389
ATP1A1	0.60487757	11.11264312	3.636571239	0.00167707	0.022774518	-1.288037875
CCN1	1.748741764	6.621851854	3.636569105	0.001677079	0.022774518	-1.288042545
EPB41L4B	0.361692169	4.310192596	3.635232698	0.001682264	0.022821263	-1.290967947
RND3	1.33139996	8.234787627	3.631534279	0.001696697	0.022952098	-1.299062898
SAP30L	-0.366707384	9.093206199	-3.631495684	0.001696849	0.022952098	-1.299147365
WRAP73	-0.348302355	7.350381218	-3.631414099	0.001697168	0.022952098	-1.29932592
TRAF3	-0.447178013	9.89893191	-3.629609793	0.001704256	0.023004194	-1.303274602
AOPEP	0.645342616	7.916525139	3.629116417	0.001706199	0.023004194	-1.304354288
MISP	0.285686148	5.420704705	3.62909281	0.001706292	0.023004194	-1.304405946
ERBB4	-0.281860682	3.326664102	-3.627981629	0.001710677	0.023015532	-1.306837523
PEX2	0.387468905	8.237596467	3.627771736	0.001711507	0.023015532	-1.307296814
PTCH1	-0.447062361	9.308151464	-3.627543838	0.001712408	0.023015532	-1.3077955
SEC22B	-0.319991363	9.198942894	-3.625348675	0.001721111	0.023090085	-1.312598676
FAM162A	-0.387924886	10.11824757	-3.625255353	0.001721482	0.023090085	-1.31280286
MRPL37	0.264743548	8.187640395	3.624057896	0.001726249	0.023120325	-1.315422771
AGFG1	0.55481779	7.916872097	3.623802236	0.001727269	0.023120325	-1.315982108
FOXRED1	-0.292917887	7.578388604	-3.622672411	0.001731782	0.02315705	-1.318453885
TOX4	0.338132062	8.734072724	3.618965764	0.001746668	0.023332278	-1.32656221
ELL2	0.676011497	8.577026068	3.617004597	0.001754596	0.02338492	-1.33085172
DOK5	0.792755622	6.056009118	3.616565841	0.001756374	0.02338492	-1.331811322
PPP3R1	-0.514782401	7.956126278	-3.616013406	0.001758616	0.02338492	-1.333019527
ITPRID2	0.553249846	9.092681536	3.615858704	0.001759244	0.02338492	-1.333357863
GMPPB	0.800465933	7.920255493	3.615785706	0.001759541	0.02338492	-1.333517509
COQ8B	0.615127963	7.73403373	3.615067699	0.00176246	0.023399963	-1.335087763
H2AW	-0.3809652	9.192966275	-3.612722496	0.001772029	0.023480299	-1.340216269
NCAPD2	-0.561236051	6.631070381	-3.612705582	0.001772098	0.023480299	-1.340253254
UBE2F	0.341047466	8.858828499	3.610991384	0.001779125	0.023537961	-1.344001516
PURG	-0.31941179	10.40771786	-3.610767211	0.001780046	0.023537961	-1.34449167
MYH9	0.630427173	7.837040844	3.60877089	0.001788268	0.023599264	-1.348856396
CYP7B1	-0.708091357	9.018961584	-3.608766295	0.001788287	0.023599264	-1.348866441
PFKP	0.246664197	10.76504857	3.608101696	0.001791033	0.02360412	-1.350319419
AR	-0.274227203	6.775332196	-3.607804677	0.001792261	0.02360412	-1.350968761
ZRSR1	-0.323941396	9.851050592	-3.605622461	0.001801312	0.023699478	-1.355739236
ETF1	0.417487351	6.343812472	3.604425407	0.001806297	0.023741192	-1.358355867
RUNX1T1	-0.5441315	6.211463682	-3.602409246	0.001814722	0.023788186	-1.362762646
ATPAF2	0.319882501	7.634660412	3.6019098	0.001816815	0.023788186	-1.363854231
RET	0.380109311	5.346572338	3.601737789	0.001817536	0.023788186	-1.364230172
BPTF	-0.715218212	9.218588953	-3.601693495	0.001817722	0.023788186	-1.364326978
PAFAH1B3	0.40886858	7.646284156	3.601399135	0.001818958	0.023788186	-1.364970311
METTL7A2	-0.316471808	7.115618135	-3.59992858	0.001825142	0.023845239	-1.36818412
KCNIP3	0.70595446	9.61521959	3.598616455	0.001830677	0.023893711	-1.371051499
PLEKHO1	0.534413527	6.422555099	3.597573676	0.001835088	0.023916679	-1.373330148
SLA	0.322753454	5.889965228	3.597336956	0.001836091	0.023916679	-1.373847404
RAI14	0.416453543	7.066913295	3.596540933	0.001839467	0.023936837	-1.375586754
NOLC1	0.611960121	8.275381276	3.592485591	0.001856761	0.024137897	-1.384446831
PCDH20	-0.498760599	9.924263463	-3.591156459	0.001862464	0.024188018	-1.387350327
PTK2B	-0.482100815	11.12772725	-3.590610204	0.001864813	0.024194522	-1.38854357
OAF	0.345290841	7.7455342	3.589627873	0.001869045	0.024222311	-1.390689301
ILF3	0.468464003	6.400308465	3.589254463	0.001870656	0.024222311	-1.391504922
WNT5A	-0.37912888	5.514289161	-3.588188489	0.001875262	0.024257963	-1.393833195
PEX26	-0.514120852	7.80798632	-3.58773098	0.001877243	0.02425961	-1.394832439
DRG2	0.269975189	9.126950028	3.586534877	0.00188243	0.024302658	-1.397444734
MAGI1	-0.493995946	6.456070825	-3.584862315	0.001889708	0.024372578	-1.401097359
CDK8	0.339901899	9.054262047	3.584309841	0.001892118	0.024379642	-1.402303814
ZFP329	-0.534410414	8.22690519	-3.582652029	0.001899368	0.024429485	-1.405923831
ZBED4	0.624371274	5.803192272	3.582490371	0.001900076	0.024429485	-1.406276813
RNF135	-0.520751742	5.414042078	-3.582146401	0.001901585	0.024429485	-1.407027867
WIPI2	0.367140445	7.509909439	3.580721362	0.001907846	0.024464609	-1.410139284
CLINT1	0.531766204	9.955911216	3.58067354	0.001908056	0.024464609	-1.410243695
SMIM8	-0.491622508	8.801956817	-3.58000975	0.00191098	0.02447491	-1.411692927
ZCCHC3	-0.378553779	7.14612321	-3.579377159	0.001913771	0.02447491	-1.413074
VTA1	-0.241120581	9.685145973	-3.578416465	0.001918016	0.02447491	-1.415171305
SPCS3	0.401851739	9.454223893	3.578232624	0.001918829	0.02447491	-1.415572639
LEFTY1	-0.886067389	7.703718312	-3.577665574	0.001921341	0.02447491	-1.416810515
PHXR4	-0.579069338	6.556826381	-3.577530813	0.001921938	0.02447491	-1.417104695
KIF18A	1.0205165	4.970993569	3.577528824	0.001921947	0.02447491	-1.417109038
ECI1	-0.362079842	8.110979172	-3.575527893	0.001930837	0.024552577	-1.421476781
SSR2	0.287366776	8.60059905	3.575017319	0.001933112	0.024552577	-1.42259122
TCF4	-0.320268902	11.79032323	-3.574891662	0.001933673	0.024552577	-1.422865489
GJC1	0.481680076	5.773612849	3.573394532	0.001940361	0.024613625	-1.426133115
ZFP932	-0.461690789	8.821728923	-3.57288383	0.001942647	0.024618776	-1.427247714
MSH2	-0.40887729	8.095982075	-3.572425037	0.001944704	0.024621003	-1.428248998
USP21	-0.332619461	8.294071512	-3.570835147	0.001951847	0.024687565	-1.431718642
E230006M18RIK	-0.387944398	3.705189264	-3.56981602	0.00195644	0.024708155	-1.433942552
GAL	1.219985119	6.74369177	3.569636457	0.00195725	0.024708155	-1.434334378
SENP2	0.781855409	8.343758598	3.568993386	0.001960154	0.024720983	-1.435737599
USP12	0.694941516	7.040901533	3.568234961	0.001963585	0.024740419	-1.437392468
CRYM	-0.502988554	10.85435188	-3.566932866	0.00196949	0.024790951	-1.44023347
2010204K13RIK	-0.486468455	9.755860498	-3.565218448	0.00197729	0.024865234	-1.443973816
PNRC1	-0.364682613	9.489889106	-3.563925528	0.001983194	0.024906747	-1.446794363
EXOC1	-0.281404403	8.637480829	-3.563662475	0.001984397	0.024906747	-1.4473682
ARHGDIB	0.632833863	7.908552671	3.560557336	0.001998653	0.02506166	-1.454141305
FAM131B	-0.447714683	8.000545443	-3.55845208	0.002008377	0.025159485	-1.458732791
ITGA6	0.576945807	7.172230832	3.556422875	0.002017793	0.025253281	-1.463157939
TBX18	-0.229178843	3.444763054	-3.555389603	0.002022605	0.025289322	-1.465411046
BACH1	0.796273726	8.541133612	3.554942601	0.00202469	0.025291236	-1.466385721
HARS2	-0.285222579	7.530271861	-3.553443172	0.002031699	0.025354602	-1.469655018
EPB41L2	-0.314450695	9.048223018	-3.55247566	0.002036235	0.025386838	-1.471764407
ANAPC13	-0.418185729	9.644939694	-3.552065452	0.002038161	0.025386838	-1.472658718
PDGFC	0.603473895	7.076768329	3.551387554	0.002041348	0.025402363	-1.474136591
SEC61A1	0.40045129	9.9415913	3.55028253	0.002046553	0.025437249	-1.476545517
ZDHHC14	0.599792166	8.651221731	3.549967946	0.002048038	0.025437249	-1.477231279
ANKRD24	-0.346468767	8.32876838	-3.548676769	0.002054141	0.02548887	-1.480045791
SF3B4	0.329623083	10.03731484	3.547488517	0.002059773	0.025493607	-1.482635778
4932438A13RIK	0.482712306	9.151470891	3.547034551	0.002061929	0.025493607	-1.483625227
EVI2A	-0.498124985	8.857663023	-3.547017668	0.00206201	0.025493607	-1.483662024
AKR1B10	-0.503617862	5.165085867	-3.546953985	0.002062312	0.025493607	-1.483800824
SLC25A36	0.729637034	7.01078348	3.544911884	0.00207204	0.025533407	-1.488251406
SLC1A5	0.293594118	4.461021155	3.544646038	0.002073309	0.025533407	-1.488830757
ALOX12B	-0.725544227	5.552856804	-3.544152287	0.00207567	0.025533407	-1.489906758
NDUFA3	-0.238444685	12.26067577	-3.543583954	0.002078389	0.025533407	-1.491145255
NRF1	0.291482218	6.3634998	3.543416984	0.002079189	0.025533407	-1.491509104
TM6SF1	0.516168119	6.919777187	3.543354353	0.002079489	0.025533407	-1.491645585
KIF4	0.270700568	5.720552647	3.543061781	0.002080892	0.025533407	-1.492283128
UBE2S	0.355077317	10.80097671	3.543010912	0.002081136	0.025533407	-1.492393974
EIF5B	0.267732147	9.086184462	3.540313061	0.002094112	0.025661628	-1.49827237
ZFP612	-0.457021868	8.414578077	-3.540024046	0.002095507	0.025661628	-1.49890206
ARHGEF12	0.228393457	10.75037049	3.538922642	0.002100831	0.025700409	-1.501301647
G0S2	-0.483353981	6.380646556	-3.538557273	0.0021026	0.025700409	-1.502097631
NAV2	0.71274388	8.893591932	3.536654039	0.002111839	0.025789261	-1.50624372
ADARB1	0.694485557	6.075684402	3.536179379	0.00211415	0.025793415	-1.507277674
UQCC3	-0.372098723	8.410750362	-3.535080081	0.00211951	0.025805447	-1.509672176
ATP2B2	0.607473941	7.117319896	3.534924015	0.002120272	0.025805447	-1.510012111
1810055G02RIK	0.453541399	8.211610182	3.534764891	0.00212105	0.025805447	-1.510358701
D2ERTD239E	0.224181187	3.647143739	3.533854878	0.002125501	0.025835587	-1.512340761
FHL1	-0.352961023	10.25443597	-3.531443518	0.002137339	0.025955385	-1.517592364
SESN3	-0.429697212	9.262955268	-3.529220383	0.002148311	0.026064447	-1.522433431
PHPT1	-0.317977105	10.23639573	-3.528410499	0.002152322	0.02608893	-1.524196876
ICA1	-0.242857235	9.428990334	-3.526361576	0.002162502	0.026186296	-1.528657862
PCF11	0.376882113	7.543381146	3.525530588	0.002166644	0.026186296	-1.530466975
1110032A03RIK	-0.451320896	9.046721769	-3.525266116	0.002167964	0.026186296	-1.53104273
ZCCHC18	-0.295055753	10.77067451	-3.525187677	0.002168356	0.026186296	-1.531213491
CMBL	-0.622375586	6.701291678	-3.522275139	0.002182947	0.026338214	-1.537553494
P4HA1	0.816114695	6.551057931	3.521473151	0.002186982	0.026338657	-1.53929908
PPIC	-0.523553859	5.330159167	-3.521080415	0.002188961	0.026338657	-1.54015387
IL15	-0.289994011	3.551401174	-3.521068676	0.00218902	0.026338657	-1.540179419
MYL9	-0.589709855	6.768766542	-3.519427802	0.002197306	0.026414076	-1.543750582
CLDND1	0.367421938	9.314450353	3.518276897	0.002203136	0.026459863	-1.546255191
RPGRIP1	-1.036174379	10.43515974	-3.51768812	0.002206124	0.026471469	-1.547536429
PPAN	0.353491943	7.430972643	3.516046901	0.002214476	0.026511816	-1.551107669
PAPOLA	0.530402435	9.030021392	3.51593197	0.002215062	0.026511816	-1.551357743
CAR11	-0.428754217	10.03685835	-3.515833801	0.002215562	0.026511816	-1.551571344
HNRNPM	0.391161133	9.020770197	3.51456886	0.002222023	0.02652866	-1.554323558
SPG7	-0.30634175	8.109302217	-3.514492146	0.002222416	0.02652866	-1.554490464
GEM	2.217848574	4.982950437	3.514368329	0.002223049	0.02652866	-1.554759848
ZFP467	-0.393982558	5.868808903	-3.513570192	0.002227138	0.026535568	-1.556496286
PINK1	-0.285796119	11.07313393	-3.513463963	0.002227682	0.026535568	-1.556727395
PIGS	-0.262764383	8.740858271	-3.510135401	0.002244816	0.026715349	-1.56396818
CLP1	0.310901243	7.11171937	3.509001678	0.002250681	0.026750396	-1.566434112
FAM234B	-0.361682345	10.47851188	-3.508776573	0.002251848	0.026750396	-1.566923715
HIRA	0.25760726	7.794629002	3.506776514	0.002262237	0.026828569	-1.571273552
GTPBP4	0.65784832	7.865574925	3.506720842	0.002262527	0.026828569	-1.571394623
ZRANB1	-0.73408232	9.237215993	-3.505304674	0.002269913	0.026891791	-1.574474273
STIMATE	0.346016152	6.183899983	3.504067725	0.002276383	0.026938199	-1.577163985
HMGB3	0.381713176	8.358824573	3.50376961	0.002277946	0.026938199	-1.5778122
RHOQ	0.543927346	9.555058541	3.502370865	0.00228529	0.026976709	-1.58085345
ACSS1	-0.74657733	7.844117373	-3.502364394	0.002285324	0.026976709	-1.580867519
NEK1	0.382606171	4.138268201	3.501069868	0.002292141	0.027012741	-1.583681952
ACR	-0.303403501	5.081227047	-3.501001292	0.002292503	0.027012741	-1.583831039
MRPL58	-0.36932595	9.330369179	-3.500568229	0.002294788	0.027015355	-1.584772512
PUM3	0.361248327	8.196208683	3.497708035	0.00230994	0.027150886	-1.590989946
PMVK	0.782002695	8.529791822	3.497612249	0.002310449	0.027150886	-1.591198146
CCDC50	0.509027444	6.089451194	3.496508374	0.002316324	0.027195515	-1.593597441
PAFAH1B2	0.476220918	8.802012243	3.495563243	0.002321366	0.027209283	-1.595651581
ACTR3	0.419865629	11.40493879	3.495509404	0.002321654	0.027209283	-1.595768591
VEGFA	0.878482271	8.6196094	3.492086563	0.002340006	0.027399844	-1.603206798
IKBKB	-0.30673733	8.605560503	-3.491323217	0.002344119	0.027423468	-1.604865432
SLC30A5	0.375693354	8.789869398	3.489246347	0.002355344	0.027516441	-1.609377774
ADAM9	0.305297456	9.457462324	3.489075404	0.00235627	0.027516441	-1.609749151
TAS1R3	0.218528869	6.191266088	3.48633147	0.002371187	0.027665963	-1.615709896
CLOCK	0.443746705	8.811155916	3.483372543	0.002387377	0.027822823	-1.622136602
SPATA5	0.418284261	6.519559945	3.483098554	0.002388882	0.027822823	-1.622731641
NOC3L	0.310999516	6.823076772	3.481274264	0.002398924	0.027890514	-1.626693321
ANGPTL4	0.741346046	6.344655944	3.481268684	0.002398955	0.027890514	-1.62670544
TOR3A	0.34103388	5.601198573	3.477378247	0.00242051	0.028094101	-1.635152588
SLC25A3	0.207510244	12.7438807	3.476981988	0.002422716	0.028094101	-1.63601286
DTD1	-0.614869178	9.909201701	-3.476691934	0.002424332	0.028094101	-1.636642549
SHROOM3	0.551958326	5.228026647	3.476300657	0.002426514	0.028094101	-1.63749197
PLK3	0.640242571	6.805782574	3.476178374	0.002427196	0.028094101	-1.637757428
BATF3	0.808687909	6.323024829	3.472775531	0.002446258	0.02828972	-1.645143743
PLPP3	-0.545971452	11.05795819	-3.471996986	0.00245064	0.028305403	-1.646833465
SRP68	0.278485093	9.906504598	3.471502791	0.002453425	0.028305403	-1.647906004
ROM1	0.356964622	5.837401996	3.471383031	0.002454101	0.028305403	-1.648165909
TFCP2	-0.310209925	7.628835784	-3.470591213	0.002458571	0.028316096	-1.649884294
TMPPE	-0.319840784	7.351558573	-3.470452764	0.002459354	0.028316096	-1.650184745
P2RY4	0.26903499	4.607279152	3.46973863	0.002463394	0.02833769	-1.651734455
GABRB3	0.840915774	7.6783092	3.469196418	0.002466466	0.028348117	-1.652911043
SP2	0.577296517	6.615268112	3.468383251	0.00247108	0.028370682	-1.654675523
ISCU	-0.340524737	10.96669506	-3.468086912	0.002472764	0.028370682	-1.655318522
DNASE2A	-0.537259634	7.887591311	-3.466946561	0.002479253	0.028420226	-1.657792763
RHBDL3	0.447352911	6.027783333	3.465464236	0.002487713	0.028492259	-1.661008734
FKBP1A	0.334848037	12.21348668	3.463002876	0.002501824	0.028628827	-1.666348123
CLCN2	-0.536456083	7.856000139	-3.462296106	0.00250589	0.028650316	-1.66788116
GRK5	0.531328601	6.769615893	3.459370136	0.002522794	0.028800279	-1.674227099
PDIA3	0.681113918	10.194083	3.459264468	0.002523407	0.028800279	-1.674456256
MYH14	-0.602580697	7.660918102	-3.458688536	0.002526748	0.028813294	-1.675705212
FLII	-0.370617582	8.280858332	-3.457666584	0.002532688	0.028815509	-1.677921294
SRI	-0.307153804	8.461311154	-3.457391137	0.002534291	0.028815509	-1.678518571
POLI	-0.354328072	6.576359874	-3.457213522	0.002535325	0.028815509	-1.678903705
AFG1L	-0.296030485	8.142036801	-3.456523266	0.002539349	0.028815509	-1.680400389
MSN	1.332030061	8.705122683	3.456492624	0.002539528	0.028815509	-1.680466828
CCT5	0.327190446	11.30738893	3.456386079	0.002540149	0.028815509	-1.680697843
DENND1A	-0.349302961	8.381387868	-3.455478473	0.002545451	0.028836988	-1.682665694
SNRK	-0.39084007	8.85535395	-3.455136538	0.002547452	0.028836988	-1.683407041
BRMS1	0.461625601	7.353707877	3.454892453	0.00254888	0.028836988	-1.683936232
LHX1	0.25262842	3.842662902	3.454555491	0.002550854	0.028836988	-1.68466677
MANEAL	-0.352117426	8.039526232	-3.451031289	0.002571588	0.029046293	-1.692306375
SACS	0.591340692	8.058138786	3.449197405	0.002582442	0.029136958	-1.696281123
SPRY1	0.543019108	7.593120118	3.448923702	0.002584066	0.029136958	-1.696874307
SERPINB1A	-0.636560106	6.147732559	-3.447227662	0.002594151	0.029212274	-1.700549822
UBE2G2	0.378938347	9.306160159	3.446976511	0.002595648	0.029212274	-1.701094062
KIF17	0.484926444	5.467991319	3.446675934	0.00259744	0.029212274	-1.701745396
ANKZF1	-0.345824957	7.56544703	-3.445889134	0.002602137	0.029227227	-1.703450291
HECTD3	-0.288395127	8.396396593	-3.445705527	0.002603235	0.029227227	-1.703848132
PAPPA	0.60605572	5.248090042	3.444227497	0.002612085	0.029301465	-1.707050568
MPP2	-0.678628784	8.659935794	-3.443341862	0.002617403	0.029316642	-1.708969324
GPR3	1.256560342	7.033123593	3.443256285	0.002617917	0.029316642	-1.709154724
DVL1	0.294183395	10.30178026	3.441811476	0.002626616	0.029385728	-1.7122847
SNRNP27	-0.506486593	10.69116802	-3.441486695	0.002628576	0.029385728	-1.712988254
RCAN3	-0.322986478	7.108903332	-3.439755098	0.002639047	0.02947325	-1.71673906
ALDH2	-0.563251268	5.434400448	-3.439448137	0.002640908	0.02947325	-1.717403925
BCL2L13	0.353194491	7.614836832	3.438844263	0.002644572	0.029489	-1.718711852
MAP3K4	-0.263797677	8.672640878	-3.437605452	0.002652103	0.029547817	-1.721394828
SV2A	-0.402994028	10.62370231	-3.436986521	0.002655874	0.029564669	-1.72273521
RBM43	-0.344902868	7.815816622	-3.432902001	0.002680893	0.029817812	-1.731579474
SERP1	0.310016954	9.836528722	3.432276153	0.002684746	0.029835327	-1.732934425
UBE2J1	0.317568245	10.05659892	3.431558214	0.002689174	0.029859183	-1.734488686
FYN	0.425772547	10.31195226	3.430379624	0.002696458	0.02990507	-1.73704005
CELSR1	-0.433318227	4.628333309	-3.430150634	0.002697875	0.02990507	-1.737535736
RIOK2	0.489055086	7.172249097	3.429523106	0.002701764	0.029922833	-1.738894084
FRZB	-0.603791134	7.758039966	-3.427933317	0.002711639	0.029968408	-1.742335097
OSGIN2	0.876709639	8.515429206	3.427591992	0.002713764	0.029968408	-1.743073832
NR2F1	-0.553153073	10.49179384	-3.427564651	0.002713934	0.029968408	-1.743133006
PTPN4	0.402265257	4.3979643	3.42738778	0.002715036	0.029968408	-1.743515803
ANXA9	-0.352912139	4.255757051	-3.42660378	0.002719925	0.02999708	-1.745212537
CTH	0.493839949	6.056617971	3.425363101	0.002727679	0.030057279	-1.747897442
LMNB1	0.510988741	4.292952148	3.42496167	0.002730193	0.030059675	-1.748766119
PCMTD2	-0.388630731	9.667996044	-3.423811826	0.002737405	0.030074825	-1.751254192
PPP1R21	-0.29757789	9.628413912	-3.423500599	0.002739361	0.030074825	-1.751927606
RBM39	-1.296399426	8.075818295	-3.423366777	0.002740202	0.030074825	-1.752217156
RBMS2	0.3817943	5.816633504	3.423278334	0.002740758	0.030074825	-1.752408519
VWA5A	0.8854318	7.532212762	3.421307815	0.002753177	0.030185799	-1.756671817
RNF138	0.371819522	4.913932611	3.417861904	0.002775028	0.030377151	-1.764125863
KRT84	0.338999524	5.604123565	3.417568939	0.002776893	0.030377151	-1.764759515
AAMDC	-0.407630408	8.869107993	-3.417130557	0.002779687	0.030377151	-1.765707664
UBN1	0.362857206	8.050709304	3.417095318	0.002779912	0.030377151	-1.765783879
SELENOH	-0.478364254	8.860260623	-3.415352349	0.002791048	0.030473404	-1.769553362
MVD	0.354257957	6.588647293	3.413678165	0.002801786	0.03054072	-1.773173674
U2SURP	0.410852182	7.124375852	3.413469469	0.002803128	0.03054072	-1.773624938
ZMYM1	-1.565807742	9.108598471	-3.413300745	0.002804212	0.03054072	-1.773989764
PER2	0.613576262	8.371799367	3.412858809	0.002807056	0.030546278	-1.774945332
ANKRD28	0.36561744	8.768158108	3.410487804	0.002822361	0.030642284	-1.780071509
ZNRF1	0.469270141	7.032769857	3.410442861	0.002822652	0.030642284	-1.780168667
TMCC2	-0.421153087	11.01776996	-3.410404435	0.002822901	0.030642284	-1.78025174
CEBPZOS	-0.405048887	8.548476764	-3.407946691	0.002838855	0.030789937	-1.785564563
TTI1	-0.336997337	7.670094326	-3.407334512	0.002842843	0.030799452	-1.786887755
EIF2S1	0.4098904	4.457717469	3.406972123	0.002845206	0.030799452	-1.787671012
PLS1	-0.362774713	7.890392549	-3.406673361	0.002847156	0.030799452	-1.788316735
IQGAP1	0.665097676	7.25554929	3.406369019	0.002849143	0.030799452	-1.788974505
WDR26	0.399786614	8.834016414	3.40551341	0.002854738	0.03083447	-1.790823645
SAT1	0.50457088	9.396700115	3.40363659	0.002867048	0.030924572	-1.794879456
CDHR1	-0.617170394	5.913270166	-3.403521547	0.002867805	0.030924572	-1.795128047
METTL27	-0.287840762	6.653184814	-3.4021881	0.002876585	0.030993721	-1.798009293
1700023D09RIK	-0.314435697	5.464167969	-3.400033348	0.002890829	0.031121577	-1.802664628
KDELR2	-0.449910097	8.954796351	-3.398987824	0.002897765	0.031156843	-1.804923233
USP9X	0.493676271	9.244214662	3.3987171	0.002899564	0.031156843	-1.805508041
SH3BP5L	-0.343748315	8.460495168	-3.398045642	0.00290403	0.031156843	-1.806958457
FGFR1	0.627043395	9.37972413	3.397930583	0.002904796	0.031156843	-1.807206989
LSS	0.362257864	6.733841508	3.397749053	0.002906005	0.031156843	-1.807599096
LRP4	-0.609307915	6.990521789	-3.396769895	0.002912534	0.031197851	-1.809714011
DDIT4L	-0.528967884	7.458539137	-3.396394167	0.002915043	0.031197851	-1.810525521
PPARGC1B	-0.580965243	8.888531843	-3.396104468	0.002916979	0.031197851	-1.811151208
IL17RA	0.487328005	6.078730996	3.395484641	0.002921125	0.031201631	-1.812489858
PIP4K2C	-0.309034676	10.50765956	-3.394914334	0.002924946	0.031201631	-1.81372151
HES6	-0.485500598	6.735536591	-3.394907311	0.002924993	0.031201631	-1.813736677
RERE	-0.403718845	9.731357227	-3.394627982	0.002926866	0.031201631	-1.814339905
SPP1	1.222045938	8.220353008	3.393431282	0.002934904	0.03126186	-1.816924129
HSD3B3	-0.351490069	7.2847145	-3.392536343	0.002940929	0.03130057	-1.818856573
SH3GL3	-0.376604787	9.409390255	-3.390549772	0.002954347	0.031417835	-1.823145755
TMEM101	-0.37888953	7.280887733	-3.390195036	0.002956749	0.031417859	-1.8239116
PIH1D1	0.414114545	7.970021282	3.388001431	0.002971647	0.031525517	-1.828646993
FLYWCH1	-0.354747636	9.990386224	-3.387858244	0.002972622	0.031525517	-1.82895607
TPR	-0.254113524	8.779896627	-3.387157314	0.0029774	0.031525517	-1.830469021
BEAN1	-0.413322789	5.615488645	-3.38697548	0.00297864	0.031525517	-1.830861495
NEDD4L	0.424396044	9.638590843	3.386736473	0.002980272	0.031525517	-1.831377366
CRTAC1	0.692176188	9.327876238	3.38646342	0.002982136	0.031525517	-1.83196671
UTP18	0.622353561	7.467797606	3.386229045	0.002983738	0.031525517	-1.832472565
DAP3	-0.272344544	10.06679783	-3.38439392	0.002996308	0.031632797	-1.836433062
NABP1	0.525033086	6.673412095	3.382972692	0.003006079	0.031710375	-1.839499956
TEX15	-0.403686365	4.930552169	-3.381334114	0.003017382	0.031803986	-1.843035497
PLEKHH3	-0.342624892	6.737134983	-3.379545551	0.003029768	0.031908844	-1.846894198
CHTOP	0.199022854	10.88076629	3.378064354	0.003040063	0.031948982	-1.850089412
ATP11A	0.335901872	6.005608117	3.377879733	0.003041349	0.031948982	-1.850487651
ABCB7	-0.499690927	5.000833667	-3.377388861	0.00304477	0.031948982	-1.851546465
RWDD1	0.346532868	9.871755067	3.377257989	0.003045682	0.031948982	-1.85182875
DYNC1I1	-0.29423248	10.76504346	-3.377160877	0.00304636	0.031948982	-1.852038216
RAB4A	-0.432738876	8.46398707	-3.376893947	0.003048222	0.031948982	-1.852613961
SAMSN1	0.662867737	4.301198815	3.376335134	0.003052126	0.0319643	-1.85381924
USP11	-0.531204834	9.650027296	-3.374942627	0.003061873	0.032040754	-1.856822466
NPC1	-0.244204735	7.438664595	-3.374392507	0.003065733	0.032055516	-1.858008833
PRPF19	-0.263061813	11.07856146	-3.373898855	0.0030692	0.032066157	-1.859073383
NBR1	-0.338114	10.77886762	-3.370689722	0.003091834	0.03226683	-1.865992905
MCMBP	0.460004745	7.770262357	3.37047742	0.003093337	0.03226683	-1.866450614
GCNT2	0.717199504	6.25826874	3.369504302	0.003100236	0.032313046	-1.868548506
INPP5E	-0.297455792	7.288004969	-3.369063528	0.003103366	0.032319935	-1.869498699
SF3A3	0.322202734	8.593165492	3.368524659	0.003107196	0.032334105	-1.870660319
PPP2CA	0.190729317	12.42149697	3.367744588	0.00311275	0.032366167	-1.872341808
PXMP4	-0.416173834	6.936622768	-3.366979696	0.003118204	0.032397153	-1.87399049
MMAB	-0.42798681	6.819190706	-3.366269123	0.00312328	0.032424156	-1.875522008
SEMA4G	-0.346790698	7.230084649	-3.364361806	0.003136945	0.032540209	-1.879632522
NLRX1	-0.324102943	6.000916432	-3.363961593	0.003139819	0.032544241	-1.88049496
DAB2	0.496649265	7.306967661	3.363370792	0.003144068	0.032560425	-1.881768063
RYR1	-0.772188765	6.401830621	-3.363053008	0.003146355	0.032560425	-1.882452825
SRSF11	0.369626002	9.178718828	3.361718519	0.003155979	0.03263422	-1.885328216
NAP1L1	0.296464079	9.814525514	3.359108851	0.003174882	0.032803777	-1.89095041
CADPS2	-0.399604769	10.18267313	-3.358630511	0.003178359	0.032813802	-1.891980817
CD47	-0.289691206	10.91491258	-3.357651718	0.003185485	0.032861458	-1.894089155
EPHA6	0.475158567	7.86153044	3.356760847	0.003191985	0.032902581	-1.896007977
FAM241B	-0.554182072	8.360709916	-3.355432309	0.003201702	0.032967656	-1.898869249
SRM	0.412321591	9.873674923	3.355209446	0.003203335	0.032967656	-1.899349203
GAD2	0.54767073	7.196649922	3.354737648	0.003206794	0.032977334	-1.900365231
GRAMD3	-0.359119367	8.200260544	-3.353956965	0.003212527	0.032996895	-1.902046374
CHST11	0.776239599	5.816009711	3.353740698	0.003214117	0.032996895	-1.902512072
SRSF7	0.27362439	10.23315853	3.353449518	0.003216258	0.032996895	-1.903139074
GSK3B	-0.286693423	8.753487995	-3.35047411	0.003238223	0.033196227	-1.909545285
CNMD	-0.623972778	4.949814852	-3.34861973	0.003251987	0.03330163	-1.913537157
SLC35E4	0.289293842	6.589479572	3.348403875	0.003253593	0.03330163	-1.914001789
BCL3	0.773542892	5.427086034	3.347074183	0.003263502	0.03337696	-1.916863801
FAR1	0.391610439	9.123720665	3.346582394	0.003267175	0.03338023	-1.917922253
ACTR10	0.226650367	10.29527319	3.346348645	0.003268922	0.03338023	-1.918425324
CIAPIN1	0.405359857	8.78757026	3.345812315	0.003272934	0.033395147	-1.919579573
LSG1	0.630826177	7.111649563	3.345364617	0.003276286	0.03340332	-1.920543041
SNRPD3	0.377608882	9.942030363	3.344019103	0.003286382	0.033440817	-1.923438461
SLCO2A1	-0.236789333	6.503218419	-3.34368532	0.003288891	0.033440817	-1.924156688
LTK	-0.50442362	7.302420443	-3.343416259	0.003290916	0.033440817	-1.924735632
BCLAF1	0.39538277	7.858223234	3.343276306	0.003291969	0.033440817	-1.925036769
GSTM6	-0.463538711	6.832246425	-3.343174336	0.003292736	0.033440817	-1.925256174
FAM189B	-0.417733408	8.701014804	-3.342820004	0.003295405	0.033441977	-1.926018568
PRPSAP1	-0.259837397	9.101131612	-3.340762555	0.003310944	0.033552285	-1.930445058
TSPYL4	-0.256453558	12.21950328	-3.340702163	0.003311401	0.033552285	-1.930574978
PTPRG	0.501473327	8.039370555	3.339115421	0.003323436	0.033648178	-1.93398829
SOS1	0.321543593	6.973239672	3.338547112	0.003327756	0.033665886	-1.935210708
ARHGAP1	0.412573481	7.39752701	3.337683709	0.003334331	0.033704703	-1.937067765
ZFP24	0.673286467	5.921150449	3.337367433	0.003336742	0.033704703	-1.937748001
PBX2	-0.436796814	8.152626372	-3.336640791	0.003342289	0.033734704	-1.939310776
ABR	0.73862601	10.55232891	3.335138259	0.003353788	0.033790401	-1.942541975
USP14	0.338209544	10.10837623	3.334899121	0.003355622	0.033790401	-1.943056208
SNX21	0.339205606	7.3780393	3.334331858	0.003359975	0.033790401	-1.944275994
AMIGO1	0.384745692	6.136798399	3.334236737	0.003360706	0.033790401	-1.944480526
ZC3H12A	0.245783738	3.872799041	3.333947627	0.003362927	0.033790401	-1.945102174
TRIM25	0.433945452	6.400066754	3.333634274	0.003365337	0.033790401	-1.945775936
PDCL3	0.378213638	9.138920059	3.333564173	0.003365876	0.033790401	-1.945926662
SNW1	-0.335246963	9.525771903	-3.332946648	0.00337063	0.033795023	-1.947254389
PGPEP1	0.667763469	7.456715038	3.332506297	0.003374024	0.033795023	-1.948201141
CXCL1	0.84196934	4.229002222	3.332409658	0.003374769	0.033795023	-1.948408909
NISCH	-0.476088829	7.972758737	-3.331762584	0.003379763	0.033795023	-1.949800048
TUBGCP2	-0.563783118	8.531633622	-3.331346138	0.003382981	0.033795023	-1.950695324
SDR42E1	-0.395090279	6.008732782	-3.331088138	0.003384977	0.033795023	-1.951249962
ZFP239	-0.421227218	8.214622322	-3.330980044	0.003385813	0.033795023	-1.951482332
LIMCH1	-0.329248343	9.637845883	-3.33031714	0.003390946	0.033795023	-1.952907349
MFSD14A	0.305878276	9.571645334	3.330272855	0.003391289	0.033795023	-1.953002544
CREB1	0.4496829	5.268386691	3.329877991	0.003394351	0.033795023	-1.953851331
ST3GAL6	0.330109764	6.405978437	3.329828633	0.003394733	0.033795023	-1.953957427
TMEM185A	-0.225480444	9.389523979	-3.327890258	0.003409803	0.033910013	-1.958123708
COL16A1	0.620363183	7.51860729	3.327676997	0.003411465	0.033910013	-1.958582049
CCT8	0.278142492	10.52566327	3.326356912	0.00342177	0.03398664	-1.961419002
POLDIP2	-0.308563806	9.513804851	-3.325048862	0.003432011	0.034062516	-1.964229813
SMIM19	-0.422681034	7.901793679	-3.323626168	0.003443184	0.034123813	-1.967286661
GNAI3	0.312481169	8.940859959	3.323598657	0.003443401	0.034123813	-1.967345768
UQCR11	-0.333990835	11.51277958	-3.322816047	0.003449562	0.034159016	-1.969027166
IGFBP7	0.689230431	8.591689401	3.320716194	0.003466148	0.034272048	-1.973538098
TIA1	-0.387042183	9.693310957	-3.320708035	0.003466213	0.034272048	-1.973555623
SPSB3	0.434405925	8.763204389	3.319953521	0.003472192	0.034305253	-1.975176303
SLC14A1	1.128736226	8.07619295	3.319247454	0.003477796	0.034331943	-1.976692833
PDLIM1	0.716445975	8.044211798	3.318835061	0.003481073	0.034331943	-1.977578558
LRRC41	0.579130577	8.28364021	3.318293725	0.003485379	0.034331943	-1.978741179
1700030K09RIK	-0.258585406	6.757775103	-3.31829325	0.003485383	0.034331943	-1.978742198
CTPS	0.317734794	9.168125931	3.317453858	0.003492071	0.03435555	-1.980544854
RRM2B	-0.263637089	8.829631533	-3.317333832	0.003493029	0.03435555	-1.980802608
LAMTOR2	-0.389347135	9.454686277	-3.315443409	0.003508141	0.034478284	-1.98486197
ICE1	0.388744532	9.19322772	3.314282214	0.003517456	0.034543894	-1.987355145
BSCL2	-0.357622377	8.755627727	-3.313410249	0.003524466	0.034586794	-1.989227175
GCC1	0.29090072	4.620020739	3.312445378	0.003532239	0.034627468	-1.99129852
BRAF	0.707015673	6.780064161	3.311894377	0.003536686	0.034627468	-1.992481315
BORCS5	-0.304278626	8.987499221	-3.311782007	0.003537593	0.034627468	-1.992722527
CHD8	-0.276217841	9.087614598	-3.311410624	0.003540594	0.034627468	-1.993519713
NUP93	0.425013261	8.078562723	3.311256971	0.003541836	0.034627468	-1.993849527
SFXN2	-0.345931268	6.664630031	-3.309817555	0.003553495	0.034692397	-1.996939033
STARD4	0.543640748	6.872174192	3.309782688	0.003553778	0.034692397	-1.997013866
SSBP2	-0.262568074	9.811123062	-3.309413162	0.003556777	0.034695802	-1.997806944
SMYD2	-0.267521138	9.424950877	-3.309014811	0.003560013	0.034701511	-1.998661862
NFIL3	1.768503126	7.356160108	3.307936425	0.003568788	0.034743537	-2.000976097
FASTKD1	-0.396453379	7.577050424	-3.307832741	0.003569632	0.034743537	-2.001198594
F3	0.580909293	8.642748734	3.307235524	0.003574502	0.034765086	-2.002480138
CLIC4	0.548458189	8.584780975	3.306772126	0.003578285	0.034769017	-2.003474484
PYCR2	-0.327057997	8.299085053	-3.306051952	0.003584172	0.034769017	-2.005019743
CSE1L	0.314382181	9.598109527	3.30573356	0.003586778	0.034769017	-2.005702881
YTHDF3	0.386505783	9.506988744	3.305486648	0.0035888	0.034769017	-2.006232638
HSPB11	-0.315605886	3.380975789	-3.305363706	0.003589807	0.034769017	-2.006496411
DDR2	-0.341566662	6.241891011	-3.305237404	0.003590842	0.034769017	-2.00676739
LST1	-0.300625421	6.783097382	-3.304322605	0.003598347	0.034774498	-2.008730001
STX2	-0.422942654	7.469560536	-3.304245572	0.00359898	0.034774498	-2.00889526
CAR7	0.397452803	6.897511156	3.303887761	0.00360192	0.034774498	-2.009662866
SH3GLB1	0.288086246	9.015967367	3.30387398	0.003602033	0.034774498	-2.009692428
ZFP281	0.330518724	8.141512081	3.302971377	0.003609461	0.034818036	-2.011628668
SCUBE1	0.315935636	6.840332936	3.302670667	0.003611939	0.034818036	-2.012273712
INVS	-0.318224892	6.358969781	-3.302069045	0.003616901	0.034818036	-2.013564188
CNBP	0.286475031	11.9620936	3.301836834	0.003618819	0.034818036	-2.014062263
ARAP2	-0.322454693	9.704636377	-3.301712974	0.003619842	0.034818036	-2.01432793
CAMK2G	-0.490456624	10.24295489	-3.29982224	0.003635493	0.03494291	-2.018383035
EDNRB	0.482863383	6.467460703	3.299151624	0.003641061	0.034955937	-2.019821177
PRKAR2A	0.861377443	6.791658943	3.299015826	0.003642189	0.034955937	-2.020112387
MYCBP2	-0.244800431	11.64137074	-3.297826087	0.00365209	0.035025279	-2.022663581
ARC	2.440536196	9.58409291	3.295984777	0.003667464	0.035146979	-2.026611483
DST	0.339563303	4.497909463	3.295242894	0.003673677	0.035180761	-2.028201972
DNAAF5	0.381858473	6.809437146	3.293073494	0.003691902	0.035329451	-2.032852311
TEAD4	0.230553249	3.711177484	3.292577332	0.003696083	0.035334377	-2.033915775
DNAJC11	0.248728818	8.240195799	3.292371906	0.003697815	0.035334377	-2.034356068
MPRIP	0.345233596	10.27976182	3.291167382	0.003707988	0.035405449	-2.036937603
SRP9	0.363162507	10.34045577	3.290754748	0.00371148	0.035405449	-2.037821905
KCNK13	0.397569267	6.630805633	3.290518175	0.003713483	0.035405449	-2.038328882
ADCY9	-0.394657997	10.08252571	-3.290212713	0.003716071	0.035405449	-2.038983475
SRSF1	0.380429806	10.67279607	3.289746569	0.003720024	0.035417333	-2.039982372
PALS2	0.491284879	8.655605459	3.288768219	0.003728333	0.035447238	-2.042078752
GALM	0.284017622	6.403654769	3.28868939	0.003729004	0.035447238	-2.042247656
NAA60	-0.34338034	9.196634262	-3.28842085	0.003731288	0.035447238	-2.042823044
MED29	0.333028274	4.792958672	3.287753151	0.003736974	0.03547551	-2.044253636
AGBL5	-0.287955562	6.246026356	-3.286945498	0.003743863	0.035497319	-2.045983987
PFN1	1.26252159	9.866908575	3.286848108	0.003744695	0.035497319	-2.046192632
LPAR1	-0.445305243	7.908611238	-3.283215585	0.00377584	0.035762782	-2.053973662
NEK3	-0.416165044	5.791277631	-3.282945815	0.003778163	0.035762782	-2.054551431
NRBP2	-0.4319061	9.21102284	-3.281998715	0.003786329	0.03581419	-2.056579743
GYPC	-0.239641007	4.781550076	-3.280938342	0.003795493	0.03587495	-2.05885046
MS4A6D	0.93625647	4.436904708	3.275223206	0.00384526	0.036319117	-2.071085669
RILPL1	-0.390261991	6.436010684	-3.273751024	0.003858182	0.036414898	-2.07423646
GRHL1	-0.51133405	7.844679057	-3.270385626	0.003887882	0.036668782	-2.081437721
GPALPP1	0.53730437	6.807693642	3.269056114	0.003899677	0.036753544	-2.084282057
EIF3K	-0.257726722	10.68402502	-3.26740329	0.003914389	0.036865656	-2.087817647
FYCO1	-0.494105684	7.953323404	-3.26661375	0.003921435	0.036897047	-2.089506398
TRIM16	0.247178317	5.059212138	3.266398503	0.003923359	0.036897047	-2.089966772
ATL2	0.205174974	9.591293371	3.266073019	0.003926269	0.036897906	-2.090662909
IGDCC4	-0.329114449	8.704357832	-3.265418425	0.003932127	0.036926457	-2.092062877
SMAD6	0.528016984	4.901988456	3.264396135	0.003941294	0.03698601	-2.094249079
ID1	0.571924627	8.280651652	3.263185166	0.00395218	0.036994506	-2.09683854
SCIN	-0.317755858	3.497552149	-3.263176031	0.003952262	0.036994506	-2.096858072
ZMYND11	-0.243022398	10.98812015	-3.263063807	0.003953273	0.036994506	-2.097098032
SLC48A1	-0.508870468	9.518109897	-3.263038171	0.003953503	0.036994506	-2.097152847
FHL2	0.392799303	8.457755221	3.262348586	0.003959717	0.037026187	-2.098627278
CMIP	0.506676424	10.27626717	3.261400792	0.003968274	0.03707971	-2.10065366
LARP4B	-0.367038271	10.46868935	-3.260062523	0.003980386	0.037151814	-2.103514604
ZBTB21	0.580410016	7.588370483	3.259921292	0.003981666	0.037151814	-2.103816509
UNK	0.249308072	7.047336903	3.259342027	0.003986922	0.037174356	-2.105054744
TMEM205	-0.300972089	9.083737	-3.258057085	0.003998604	0.03721638	-2.107801223
DVL3	0.359084016	5.02891742	3.257879331	0.004000223	0.03721638	-2.108181137
CDR2L	-0.39590384	7.704615096	-3.257800528	0.004000941	0.03721638	-2.10834956
RSL24D1	0.590075782	8.534393823	3.257596426	0.004002801	0.03721638	-2.108785778
PRRC1	0.366925361	6.572461588	3.256196327	0.004015581	0.037286619	-2.111777945
CSTB	0.543089525	10.91589049	3.256144848	0.004016052	0.037286619	-2.111887956
ZFP36L1	0.562049326	5.49613203	3.255439667	0.004022505	0.037320061	-2.113394866
AFF1	0.735222576	7.845819015	3.25397912	0.004035902	0.03740769	-2.116515646
SMTN	0.44143406	5.346061047	3.253787292	0.004037665	0.03740769	-2.116925502
PAKAP	0.449701743	7.985777111	3.253316186	0.004041997	0.037421345	-2.117932024
FMOD	-0.627786435	6.663149894	-3.252481666	0.004049683	0.037444672	-2.119714889
KPNA1	0.282499941	9.331909943	3.252421503	0.004050237	0.037444672	-2.119843417
PLPBP	0.679121386	10.0659477	3.252031879	0.004053831	0.037451447	-2.12067576
HTRA3	0.266439695	6.397031944	3.250964894	0.004063688	0.037516038	-2.122954994
EIF4EBP1	0.54903946	6.288384013	3.249800308	0.004074474	0.037589103	-2.125442481
PI4K2A	0.442544833	7.736388239	3.24858081	0.004085798	0.037655309	-2.128046997
MKRN2	-0.340922391	8.768522711	-3.248275056	0.004088642	0.037655309	-2.128699962
GSPT2	-0.283753632	9.105049564	-3.24787262	0.004092388	0.037655309	-2.129559374
YY1	0.324208852	9.381631906	3.247790202	0.004093156	0.037655309	-2.129735377
BLVRB	0.762363086	7.793972581	3.246533547	0.004104878	0.037736627	-2.13241879
STIP1	0.38001947	9.312900264	3.245118935	0.004118112	0.037831726	-2.135439154
RAB22A	-0.292554365	8.679919701	-3.244292345	0.004125865	0.037876366	-2.137203855
CLASP1	-0.350875091	5.159776973	-3.24087635	0.004158055	0.038107987	-2.144495398
VASH2	0.46101976	5.326131427	3.240847258	0.00415833	0.038107987	-2.144557487
PURA	-0.315547669	11.4439729	-3.240688865	0.004159828	0.038107987	-2.144895529
ELMO1	0.638783499	9.188022005	3.239622632	0.00416993	0.038173815	-2.147170963
OSTF1	0.471152923	7.120489002	3.239110282	0.004174793	0.038191622	-2.148264289
NUF2	-0.502517769	5.992136488	-3.238381569	0.004181718	0.038206792	-2.14981924
NDUFV3	-0.350729871	11.71939961	-3.238321666	0.004182288	0.038206792	-2.149947058
BCL11A	-0.454019777	9.809793539	-3.236818369	0.004196613	0.038310917	-2.153154513
TOLLIP	0.441279423	10.19397507	3.235239327	0.00421171	0.038421952	-2.156523134
TTC14	-0.302528962	8.575432908	-3.234704931	0.004216832	0.038441885	-2.157663076
FHDC1	0.481904972	6.064090823	3.231104569	0.004251496	0.03873092	-2.165341773
H2-D4	0.229395059	4.178874421	3.227944068	0.004282154	0.038983085	-2.172080382
HFE	0.49285401	6.329429084	3.227603724	0.004285468	0.038986146	-2.172805929
BLOC1S4	0.414206265	7.978649103	3.226279335	0.004298389	0.039076535	-2.175629069
FAM81A	-0.711442278	10.2797748	-3.225099118	0.004309935	0.039132425	-2.178144609
NDFIP2	0.378318214	10.75177203	3.224582082	0.004315003	0.039132425	-2.179246549
CPLX2	-0.52915138	10.70357591	-3.224338896	0.004317389	0.039132425	-2.179764824
UBQLN1	0.355972544	8.617230124	3.224217732	0.004318578	0.039132425	-2.180023044
ATP1A2	-0.40121793	11.37777517	-3.224125508	0.004319483	0.039132425	-2.180219587
CFAP20	-0.249704895	9.536715692	-3.22381374	0.004322545	0.039133081	-2.180883995
PRKAR1A	0.723555187	10.92115788	3.222888892	0.00433164	0.039181838	-2.182854834
PORCN	-0.352195967	9.447397103	-3.222657683	0.004333917	0.039181838	-2.183347511
NCS1	0.755988973	6.970438419	3.221635431	0.004343996	0.039245863	-2.185525687
TMEM191C	-0.525402302	9.481938771	-3.22096111	0.004350658	0.039270873	-2.186962396
MMP14	0.303746279	5.720751752	3.220624407	0.004353988	0.039270873	-2.187679744
APH1A	-0.355375462	6.950686088	-3.220168633	0.004358499	0.039270873	-2.18865074
MCM3AP	-0.240040225	8.169925689	-3.22014192	0.004358764	0.039270873	-2.188707649
GDI2	0.308189881	10.96515508	3.21715045	0.004388491	0.039511507	-2.195079795
ZDHHC20	0.414397393	8.622026117	3.216233006	0.004397647	0.039566733	-2.19703371
AUTS2	-0.308924018	6.778883135	-3.215900126	0.004400974	0.03956947	-2.197742619
RAP2B	-0.371149512	8.257180185	-3.214922396	0.00441076	0.039606231	-2.199824692
GFAP	1.279198459	11.88447303	3.214887089	0.004411113	0.039606231	-2.199899875
RABEPK	-0.400631842	7.927209278	-3.214245507	0.004417547	0.039636809	-2.20126602
PTDSS2	-0.238258455	8.698267782	-3.21382387	0.00442178	0.039647614	-2.202163784
SHBG	0.307544371	5.261514471	3.213348598	0.004426556	0.039663272	-2.20317571
PSMD2	0.563735029	10.69260166	3.212444169	0.004435658	0.039717649	-2.20510126
HNRNPC	0.269764011	9.784887974	3.211718466	0.004442975	0.039755974	-2.206646187
NELFB	-0.273830566	8.669722775	-3.210435113	0.004455944	0.039844782	-2.20937803
CDH22	0.477768403	7.991380196	3.208357856	0.004477013	0.039994991	-2.213799179
VNN3	0.212530564	5.353158138	3.208026637	0.004480382	0.039994991	-2.214504056
PNKD	-0.272041217	10.75857034	-3.207876665	0.004481908	0.039994991	-2.21482321
NME4	-0.344967447	6.092213384	-3.207045443	0.004490375	0.040043253	-2.216592042
DAB2IP	-0.352879584	9.073473534	-3.205481887	0.004506344	0.040136719	-2.219918918
RNASE1	-0.353627809	4.827035444	-3.205418955	0.004506988	0.040136719	-2.220052813
CFAP95	0.246720155	4.84958581	3.205052719	0.004510737	0.040142798	-2.220832004
EPN2	-0.348451193	8.345923663	-3.204686141	0.004514492	0.040148927	-2.221611899
ARIH2	0.523867687	6.848324088	3.202894204	0.004532895	0.040271197	-2.225423869
CTCF	0.34946404	8.955491857	3.202533885	0.004536604	0.040271197	-2.226190298
DRC3	0.830062237	7.144756236	3.202449809	0.00453747	0.040271197	-2.226369131
TBCEL	-0.262503591	8.480968462	-3.200831551	0.004554167	0.04039201	-2.22981097
PAQR4	-0.465759774	8.440586995	-3.200374277	0.004558897	0.040406578	-2.230783444
WDR61	0.248956582	6.787592264	3.199780997	0.00456504	0.040433649	-2.232045102
UBE2G1	0.316682065	10.34267685	3.199038014	0.004572744	0.040465505	-2.233625018
SESN1	-0.477551086	9.44270949	-3.198621444	0.004577069	0.040465505	-2.234510787
PTHLH	1.215379295	6.016258495	3.198132937	0.004582146	0.040465505	-2.235549476
SIX2	-0.274127427	5.443305948	-3.197350176	0.004590293	0.040465505	-2.237213727
BTBD2	-0.273426875	8.846295874	-3.197205661	0.004591799	0.040465505	-2.237520971
LAMTOR5	-0.384024066	10.37924807	-3.197109314	0.004592803	0.040465505	-2.237725808
RANBP2	0.816362423	8.891193221	3.196861143	0.00459539	0.040465505	-2.238253415
GDAP1	-0.441237695	10.77230262	-3.196742883	0.004596623	0.040465505	-2.238504829
WWOX	-0.532660483	7.25965197	-3.196604456	0.004598067	0.040465505	-2.238799115
NANS	0.3435739	7.291481556	3.196462663	0.004599547	0.040465505	-2.239100553
IGSF8	-0.501185022	10.28008585	-3.195396024	0.004610693	0.040536321	-2.241367991
ARL4D	1.57590263	7.977664624	3.194937945	0.004615488	0.04054294	-2.2423417
MAD2L2	0.248150167	6.940763366	3.19452952	0.004619767	0.04054294	-2.243209826
BCL7B	0.256716565	7.984098935	3.194436995	0.004620737	0.04054294	-2.243406489
PPIG	0.32171259	8.274860986	3.193017922	0.004635638	0.040627285	-2.24642252
DNAJC4	-0.377206584	8.127600085	-3.192696421	0.00463902	0.040627285	-2.247105769
IL18	-0.423837591	9.248796815	-3.192533693	0.004640733	0.040627285	-2.247451589
UBC	0.268509168	12.38960817	3.19234089	0.004642764	0.040627285	-2.247861317
DDX42	0.320759607	7.964319476	3.191953765	0.004646843	0.040635818	-2.248683975
MRPS35	-0.21365007	8.037172727	-3.191418734	0.004652486	0.04065801	-2.249820893
MITF	0.31376976	3.673018935	3.190647114	0.004660637	0.040702069	-2.251460455
PRKAG2	0.58591406	8.798418491	3.190024977	0.004667219	0.040718297	-2.252782308
ATP5A1	-0.97783027	7.221860934	-3.189611488	0.004671599	0.040718297	-2.253660804
HOMER1	1.298918828	7.317153331	3.189589979	0.004671827	0.040718297	-2.2537065
STAM	0.356144069	9.501667913	3.188311793	0.004685391	0.04079897	-2.256421913
C2CD3	-0.345901436	7.423520296	-3.188130679	0.004687316	0.04079897	-2.256806649
MEDAG	0.938901236	4.890179227	3.186962267	0.004699753	0.040880048	-2.259288535
INO80	0.381878837	7.829488648	3.185702422	0.0047132	0.040969793	-2.261964339
RBMX2	-0.332015824	6.36163729	-3.183303505	0.004738909	0.041145474	-2.267058575
SLC37A4	-0.406954617	8.013659591	-3.18320977	0.004739916	0.041145474	-2.267257605
BTBD10	0.205232922	10.09944404	3.182937813	0.00474284	0.041145474	-2.267835045
FGFR3	0.288149982	10.15500343	3.181196776	0.004761599	0.041280856	-2.271531404
CNTN3	1.213699352	6.121998138	3.18085362	0.004765305	0.041285643	-2.272259882
ABCF2	0.236107036	8.786512215	3.180385698	0.004770363	0.041302128	-2.273253183
WSB1	0.342964438	9.652786456	3.177652225	0.004800014	0.041531379	-2.279054923
SRSF2	0.499033662	8.609072834	3.176373368	0.004813947	0.041624427	-2.281768763
MPC2	-0.232461318	11.5371775	-3.175669041	0.004821638	0.041658905	-2.283263266
DOC2B	-0.478536903	7.909296475	-3.175093079	0.004827936	0.041658905	-2.284485319
ID2	0.637662855	9.850630662	3.175055751	0.004828344	0.041658905	-2.284564519
LPL	-0.541654605	9.640464213	-3.174843852	0.004830664	0.041658905	-2.285014098
SVIL	0.388058531	7.208322388	3.172918353	0.004851788	0.041812305	-2.289098974
CEMIP2	1.018840026	6.515485941	3.172640907	0.00485484	0.041812305	-2.289687503
NCF4	0.392626123	5.267464231	3.172226684	0.004859398	0.041824054	-2.290566142
GAR1	0.418651359	8.869906041	3.171616037	0.004866127	0.041854446	-2.29186137
ARXES2	-0.274737529	9.827543057	-3.17045568	0.004878937	0.041937077	-2.294322366
CCSER2	-0.280849971	8.82571984	-3.168096424	0.004905085	0.042134164	-2.299325278
TUBGCP3	0.394286968	8.02038899	3.167151943	0.004915591	0.042181153	-2.301327783
CHFR	0.538650417	8.843442671	3.167025448	0.004916999	0.042181153	-2.301595965
TRMT10C	0.396718576	7.455455651	3.166540145	0.004922408	0.042199895	-2.30262483
TBC1D1	0.609141416	5.458836951	3.166199012	0.004926213	0.042203734	-2.30334802
AMPD2	-0.280220261	8.248237632	-3.165843147	0.004930185	0.042203734	-2.304102417
ACP2	-0.346511198	8.117502254	-3.165633476	0.004932527	0.042203734	-2.304546885
MLX	0.364813658	7.583546106	3.164842195	0.004941375	0.042251825	-2.306224194
CCT6A	0.272590358	11.25458218	3.162940054	0.004962708	0.042406538	-2.310255721
ARID5A	0.765332445	7.084950737	3.162362704	0.004969201	0.042434321	-2.311479251
PEX5	0.772103643	7.35212381	3.161740396	0.004976209	0.042466462	-2.312797983
NLN	0.90373765	5.854295196	3.161067857	0.004983793	0.042503477	-2.314223071
HCK	0.651374773	5.656020639	3.160421989	0.004991087	0.042537971	-2.315591559
PARP3	1.090244475	4.672097347	3.159387343	0.005002793	0.04261	-2.317783625
CDA	1.650349178	6.238451469	3.158172171	0.005016576	0.042694248	-2.320357891
GATC	-0.223539738	7.598236814	-3.157940549	0.005019208	0.042694248	-2.320848534
ADCY2	-0.285346002	10.14383617	-3.157604794	0.005023024	0.042698969	-2.321559742
PPP1R37	0.389848488	9.397806204	3.155981126	0.005041521	0.042828394	-2.324998729
PCLO	-0.331779759	10.50138619	-3.153132394	0.005074134	0.043077493	-2.331031151
NKD2	-0.359386079	6.297060297	-3.150899098	0.005099845	0.043267709	-2.335759182
ACRBP	-0.458415748	4.723623422	-3.149325356	0.005118039	0.043393945	-2.339090285
THEM4	-0.358273571	7.956005788	-3.146191569	0.005154457	0.043674427	-2.345721986
TTPA	-0.36433914	6.734953703	-3.145193982	0.005166102	0.043744789	-2.347832653
MTOR	-0.21443515	9.397938115	-3.144145306	0.005178372	0.043820339	-2.350051189
CHRNA1	0.334608544	5.182141504	3.143754474	0.005182952	0.043830764	-2.350877961
PLPP2	-0.50849734	6.406631885	-3.143151553	0.005190025	0.043862244	-2.352153325
SEMA4A	0.5000637	7.705888633	3.140968515	0.005215714	0.044050908	-2.3567705
PTPRS	-0.295484674	11.76986883	-3.139472124	0.005233394	0.044171733	-2.359934834
KRT86	0.304412064	4.015255527	3.138615315	0.005243543	0.044228882	-2.361746471
RUFY3	-0.430907148	10.18139489	-3.137456195	0.005257304	0.044316401	-2.364197072
XDH	0.961231451	6.329408537	3.136522105	0.005268419	0.044381518	-2.366171713
RNF227	0.493861577	9.568695033	3.135321586	0.005282738	0.044473523	-2.368709313
SELENOT	0.220499568	11.42471506	3.134630905	0.005290993	0.044503991	-2.370169106
MAPK1	0.388038826	7.77226618	3.134450084	0.005293157	0.044503991	-2.370551265
RRP8	0.442120604	7.082555987	3.132943232	0.005311217	0.04458874	-2.373735678
ZFP869	0.279499851	6.808053699	3.132754459	0.005313484	0.04458874	-2.374134576
SPECC1	-0.322604541	8.93604033	-3.132666166	0.005314545	0.04458874	-2.374321148
TRIP12	0.346468516	10.06359254	3.132473423	0.005316861	0.04458874	-2.374728423
MYT1	-0.335460989	5.987957224	-3.13119515	0.005332244	0.044689125	-2.377429289
GRWD1	0.320954113	6.468226368	3.129241864	0.005355836	0.044852521	-2.381555728
IRF7	0.376237934	4.925041053	3.128816358	0.005360988	0.044852521	-2.38245453
ITGB7	0.25358879	5.173622983	3.128544771	0.005364279	0.044852521	-2.383028186
SQLE	0.521598299	9.780723789	3.127893387	0.005372181	0.044852521	-2.384404004
DDT	-0.439922171	9.391034416	-3.127766956	0.005373716	0.044852521	-2.384671034
ATP5H	-0.207821217	12.51264707	-3.127712371	0.005374379	0.044852521	-2.38478632
PCCA	-0.296246839	8.736532446	-3.127601621	0.005375724	0.044852521	-2.385020228
GYG	-0.290402962	8.442325413	-3.123896556	0.005420914	0.045200755	-2.392843937
CALHM2	-0.394358494	5.461858245	-3.122328564	0.005440149	0.04533227	-2.396154077
CHRNB1	0.291014395	3.906687864	3.121837172	0.005446191	0.045333646	-2.397191333
SPIB	-0.281565867	3.765750294	-3.121751881	0.005447241	0.045333646	-2.397371365
PCNA	0.286504964	10.79694958	3.121213428	0.00545387	0.045336387	-2.398507891
AKIRIN1	0.421416803	8.924354796	3.121162572	0.005454496	0.045336387	-2.398615231
POU1F1	-0.282046244	4.011462946	-3.119499928	0.005475018	0.045461396	-2.402124211
NDUFS7	-0.363735232	11.18155236	-3.119381539	0.005476482	0.045461396	-2.402374049
THAP12	-0.224507737	9.716507002	-3.119045189	0.005480643	0.045467111	-2.403083829
NMT2	0.353705718	5.293858373	3.117829902	0.005495706	0.045536833	-2.405648183
NUPL1	0.348162244	8.274485155	3.117805808	0.005496005	0.045536833	-2.40569902
FAM174B	-0.239432804	7.935105924	-3.116320939	0.005514464	0.045638526	-2.408831781
RAB3B	-0.279936898	8.964082638	-3.116257717	0.005515251	0.045638526	-2.408965155
MTERF2	-0.590532819	8.087732263	-3.115734051	0.005521776	0.045663657	-2.410069862
ECM1	0.668500657	6.177824918	3.114008279	0.005543333	0.045812988	-2.413710072
ETHE1	-0.319760636	6.947278812	-3.112723816	0.005559431	0.045917039	-2.416419007
PLEKHO2	-0.377690998	6.711200015	-3.111521078	0.005574545	0.045989838	-2.418955263
NIT1	-0.254557497	8.623420488	-3.111463405	0.005575271	0.045989838	-2.419076874
COX7A2L	-0.263394299	10.61390845	-3.110548555	0.005586796	0.046055885	-2.421005832
ABCD3	-0.204590606	10.10315178	-3.109989316	0.005593852	0.046080864	-2.422184897
NOCT	0.652086938	10.84688866	3.109490975	0.005600148	0.046080864	-2.423235514
YAP1	0.393933067	6.218342311	3.109208988	0.005603713	0.046080864	-2.423829984
BORCS7	-0.427849751	8.848175443	-3.109193701	0.005603906	0.046080864	-2.423862208
NRIP3	-0.263264926	9.331339606	-3.108158748	0.005617011	0.046159629	-2.426043889
EML6	-0.614037171	6.793780786	-3.107028446	0.005631357	0.046248489	-2.428426302
TBL2	0.26585467	5.679238916	3.106141	0.005642645	0.046312143	-2.430296636
GM9798	-0.490994468	5.664478621	-3.105545107	0.005650237	0.0463454	-2.431552416
SOX11	1.770097229	6.802939215	3.105166214	0.00565507	0.046355993	-2.43235085
CRYL1	-0.591074953	6.974112633	-3.103888308	0.005671399	0.046432069	-2.435043533
FCHO1	-0.479227684	5.721967078	-3.103884726	0.005671444	0.046432069	-2.43505108
MARK3	0.306902696	9.461164395	3.102607002	0.005687817	0.046533436	-2.437743028
PSPN	0.219806796	3.725786852	3.102297587	0.005691788	0.046533436	-2.438394859
ECE2	-0.345968073	7.06132527	-3.102087236	0.00569449	0.046533436	-2.438837984
CAST	0.29048407	4.600067179	3.100610307	0.005713493	0.0466596	-2.441949015
SMAD3	0.618065496	5.952097623	3.100034497	0.005720919	0.046691114	-2.443161786
MTSS1	-0.340533345	7.777699931	-3.099108981	0.005732874	0.046759532	-2.445110953
ARMCX5	0.607837097	6.811171501	3.093420333	0.005806888	0.04733373	-2.457087352
DNAJB6	0.595793709	8.381765268	3.093023403	0.005812087	0.047339713	-2.457922752
SULT2B1	1.685881375	8.131528205	3.092812251	0.005814854	0.047339713	-2.458367139
ATP5G2	-0.31889563	10.97661277	-3.091972557	0.005825872	0.047399935	-2.460134251
ZFP113	-0.369146212	5.79418016	-3.088757982	0.00586824	0.047670142	-2.466897803
D12ERTD216E	-0.195355732	5.424391375	-3.088702905	0.005868968	0.047670142	-2.467013666
CDC42SE2	-0.206602707	10.22925502	-3.088291941	0.005874407	0.047670142	-2.467878177
UIMC1	-0.278180711	8.593901327	-3.088106907	0.005876857	0.047670142	-2.468267407
NDUFA13	-0.247318617	12.61999353	-3.088074197	0.00587729	0.047670142	-2.468336213
ST6GALNAC3	-0.290217347	4.458393923	-3.086452602	0.005898808	0.047815045	-2.471746987
MBIP	-0.301689098	7.653746166	-3.085688071	0.00590898	0.047860933	-2.47335486
ARPC4	1.04583282	8.970551356	3.085377242	0.00591312	0.047860933	-2.474008522
LINGO1	0.822646187	10.9450402	3.085203341	0.005915437	0.047860933	-2.47437422
LSM10	-0.396763254	7.669789403	-3.084640482	0.005922944	0.047863792	-2.475557817
NCF1	0.41580734	4.746638358	3.084628591	0.005923103	0.047863792	-2.475582821
TFPI2	0.274861753	3.326741435	3.08398421	0.005931709	0.047903766	-2.476937759
NIBAN1	0.215859042	4.090335076	3.083569067	0.00593726	0.047919032	-2.477810627
DHX16	0.316069166	7.422412833	3.082504939	0.005951511	0.047977739	-2.480047866
ERO1A	0.501092773	7.08546897	3.082455989	0.005952168	0.047977739	-2.480150773
YPEL3	-0.2999694	10.53314971	-3.082205424	0.005955529	0.047977739	-2.480677524
SPIN1	-0.274305001	11.19118566	-3.081210078	0.005968898	0.048055867	-2.48276986
CRLF2	0.220781778	8.386178678	3.079770971	0.005988279	0.048166227	-2.485794649
DLC1	-0.515006758	4.657499425	-3.079646033	0.005989964	0.048166227	-2.486057227
SEH1L	-0.66031712	6.325350162	-3.078630521	0.006003681	0.048246889	-2.488191376
PRCC	0.622250432	5.363257322	3.077762319	0.006015432	0.048311666	-2.490015766
TDRD3	-0.337149531	7.980017986	-3.074406217	0.006061066	0.048648325	-2.497066503
TRAM1	0.360530635	8.465858783	3.073085929	0.006079111	0.048763258	-2.499839568
RARS	0.329863319	9.314172092	3.071318555	0.006103347	0.048927688	-2.50355106
USO1	0.357931037	9.958880614	3.068060151	0.006148276	0.049257696	-2.510391885
CYP1B1	0.737847061	6.627810005	3.06740975	0.006157282	0.049299681	-2.51175708
YTHDF1	0.226026584	9.416795278	3.06597584	0.006177183	0.049428792	-2.514766523
EXTL1	-0.595770638	7.501424564	-3.065465029	0.006184288	0.049455412	-2.515838485
WTAP	-0.732532134	9.190077127	-3.063253967	0.006215131	0.049671725	-2.520477825
FGFR1OP2	-0.251902359	10.77126674	-3.061950144	0.006233389	0.049787247	-2.523213042
NDUFS6	-0.337161939	10.6635387	-3.061235991	0.006243412	0.049836892	-2.52471106
ZFP62	0.536651679	5.813569127	3.060800585	0.00624953	0.049855329	-2.525624318
TMEM94	0.4061057	7.050567365	3.059895236	0.00626227	0.04992654	-2.527523136
CRY1	0.787331439	7.600440598	3.05804868	0.006288333	0.050065704	-2.531395401
RARB	-0.447697862	5.743605917	-3.057610147	0.006294538	0.050065704	-2.5323149
KAZN	0.625963151	5.849195423	3.057599521	0.006294689	0.050065704	-2.53233718
MYNN	0.754381746	5.987191758	3.057575908	0.006295023	0.050065704	-2.53238669
RNF20	-0.539634005	4.760109991	-3.056923255	0.00630427	0.0501088	-2.533755061
KCNJ4	0.567564985	8.515572537	3.054874152	0.006333386	0.050309681	-2.53805064
CMTR2	0.538340722	4.949288688	3.054466733	0.006339191	0.050325254	-2.538904607
ALKBH5	0.471630296	8.090987686	3.053661895	0.006350672	0.050385851	-2.540591468
ALDH1A3	0.296434387	4.692459365	3.052699084	0.006364435	0.050464453	-2.542609232
MYO9A	0.312327682	7.803059513	3.051719716	0.006378463	0.050527395	-2.544661478
GLRX3	0.253422269	8.919275028	3.05151126	0.006381453	0.050527395	-2.545098263
P2RY2	0.294750731	4.393458263	3.05133709	0.006383952	0.050527395	-2.545463203
MRPL34	-0.30938767	8.729299361	-3.049929075	0.006404189	0.050656944	-2.548413158
EIF1	0.184711766	12.35592732	3.047882496	0.006433716	0.050859766	-2.552700171
LCLAT1	0.227662229	9.030858001	3.047379446	0.006440994	0.050871173	-2.553753771
CDK2	0.32537866	5.66532012	3.047245643	0.006442931	0.050871173	-2.554034004
FIG4	-0.262636434	9.059431356	-3.044861409	0.006477543	0.051090615	-2.559026743
SLC22A21	0.51153398	4.125781927	3.044793661	0.006478529	0.051090615	-2.559168593
FADS2	-0.428337917	9.110168582	-3.043821391	0.006492697	0.051171522	-2.561204198
CC2D1A	-0.303563778	7.681822629	-3.04316832	0.006502231	0.051215825	-2.562571384
TBCC	0.294141805	8.279340688	3.041731412	0.006523254	0.051327769	-2.565579165
DMKN	0.584310846	4.902054912	3.041661131	0.006524284	0.051327769	-2.565726268
LTBR	0.403925603	6.460521479	3.041020053	0.006533687	0.051370867	-2.567068028
LYN	0.477244673	5.958817293	3.039784972	0.006551838	0.051467587	-2.569652754
HAS3	0.253607646	4.452877143	3.039648201	0.006553851	0.051467587	-2.569938961
RRAD	1.292508041	4.857404998	3.038616987	0.006569048	0.051556003	-2.572096738
CROCC	-0.527934272	7.562953635	-3.038059637	0.006577276	0.051584334	-2.57326287
ASB5	0.50568795	4.257187671	3.037838812	0.006580539	0.051584334	-2.573724878
OSBPL2	-0.233987356	9.687884856	-3.036949326	0.006593697	0.051656548	-2.575585734
ITM2A	-0.555378832	9.738360134	-3.036241824	0.006604181	0.051707739	-2.577065738
ARF6	0.359762864	9.97811429	3.035483998	0.006615429	0.051764845	-2.578650885
ARHGEF28	-0.423021407	8.300139226	-3.034298418	0.006633063	0.051871822	-2.581130496
FUBP1	0.434395093	8.044094642	3.032798589	0.006655436	0.052015711	-2.584266882
METTL6	0.3419378	7.351555401	3.031150901	0.006680099	0.052177313	-2.587711858
CD244A	0.24401763	4.269833086	3.030177957	0.006694704	0.052260207	-2.589745784
CACNB3	-0.480297259	9.58176084	-3.029515307	0.006704668	0.052306801	-2.591130918
FOSB	2.929581756	7.157295553	3.029101034	0.006710905	0.052324276	-2.591996819
SLC47A1	-0.689780692	5.111036986	-3.027106746	0.006741008	0.052497649	-2.596164653
COL18A1	0.347065968	5.919168239	3.027096582	0.006741162	0.052497649	-2.596185891
KRT75	2.261934395	6.271148549	3.02666593	0.006747679	0.052517165	-2.597085781
GGNBP2OS	-0.426537451	7.741992684	-3.026032583	0.006757276	0.052560606	-2.598409143
RBM19	0.366194426	6.81506353	3.02425938	0.006784214	0.052707037	-2.602113699
IER5L	0.397155006	7.385522563	3.024139074	0.006786045	0.052707037	-2.602365013
ITGB1	0.485112457	7.387891198	3.023998883	0.00678818	0.052707037	-2.602657862
ACSM3	-0.289512014	3.862521001	-3.023616624	0.006794004	0.052720988	-2.603456354
RABL6	-0.261094694	9.741105819	-3.022160594	0.006816232	0.052862142	-2.606497499
GNG3	-0.398316838	11.76630441	-3.019842691	0.006851763	0.053106234	-2.611337766
JDP2	0.24658237	4.256169379	3.019437008	0.006858	0.053123124	-2.612184786
TRPS1	-0.380420298	8.40958896	-3.017814771	0.006882996	0.053268665	-2.615571441
DPYSL2	0.23702469	5.429737218	3.017689648	0.006884927	0.053268665	-2.615832628
ATXN2	0.189228988	9.569311799	3.015826164	0.006913756	0.053401917	-2.619722092
ZFP330	0.253095926	9.07305507	3.015675562	0.006916091	0.053401917	-2.620036394
SLC25A18	-0.40827753	7.556994796	-3.015542523	0.006918155	0.053401917	-2.620314037
CCL7	0.275600537	4.762821837	3.015522389	0.006918467	0.053401917	-2.620356054
KATNBL1	0.614993159	7.282374392	3.012266415	0.006969152	0.053761446	-2.627149702
TM9SF4	0.504018188	7.043707111	3.011950866	0.006974083	0.053767346	-2.627807966
DCAF5	0.336714499	5.691433866	3.011691986	0.006978132	0.053767346	-2.628347996
TMEM80	-0.274265417	7.850949407	-3.011404772	0.006982625	0.053770323	-2.628947111
ELP3	-0.272959148	9.143969735	-3.009968111	0.007005146	0.053906317	-2.631943629
DKK1	0.255613786	3.625152775	3.009753159	0.007008521	0.053906317	-2.632391922
TLE2	-0.388695337	6.893215113	-3.007766072	0.0070398	0.054115103	-2.636535572
UROS	-0.31188979	8.796118159	-3.006992121	0.007052019	0.05417722	-2.638149226
COL4A2	0.310146053	8.103705101	3.006449781	0.007060594	0.054211281	-2.639279895
MMP17	-0.390345491	9.434611389	-3.005827139	0.007070451	0.054255141	-2.640577892
ZDHHC5	0.389718983	7.78237513	3.005428746	0.007076764	0.054271777	-2.641408356
NAMPT	0.324236822	7.721609939	3.004240691	0.007095625	0.054384561	-2.64388467
MNT	0.239897209	8.963946619	3.002926742	0.007116541	0.054507558	-2.646622994
NTSR1	-0.560197457	5.866693295	-3.002709797	0.00712	0.054507558	-2.647075076
TNFRSF10B	-0.21392284	3.735821773	-3.001996418	0.007131386	0.054562817	-2.648561576
SMPD1	0.267223467	10.46255835	3.001074939	0.00714612	0.054627047	-2.650481521
DCP1A	0.423934092	5.212339739	3.000636935	0.007153134	0.054627047	-2.651394051
GNPTAB	0.413591412	8.693091009	3.00062429	0.007153336	0.054627047	-2.651420395
SLC25A29	-0.235648571	7.217713278	-3.000428541	0.007156473	0.054627047	-2.651828199
TMOD4	0.328510228	4.171109036	2.999932267	0.007164431	0.054655925	-2.652862045
TMEM267	0.846770233	8.999957379	2.999606752	0.007169656	0.054663927	-2.653540133
NDUFAF1	0.265508984	8.810460882	2.998655814	0.00718494	0.054748571	-2.655520902
ETFB	-0.293260643	9.130361438	-2.997814071	0.007198495	0.05481995	-2.657274037
ALCAM	-0.349323241	7.845899332	-2.996627219	0.007217649	0.054933865	-2.659745658
EOLA1	-0.436599242	7.436850701	-2.993888345	0.00726204	0.055213862	-2.665448051
JAK2	0.450673525	7.37697874	2.99383711	0.007262873	0.055213862	-2.665554707
NAF1	0.440987362	9.335444109	2.993382852	0.007270262	0.055229818	-2.666500298
B4GALT4	-0.385467908	7.10264542	-2.993189451	0.00727341	0.055229818	-2.66690287
SLC25A30	0.308021767	6.92921658	2.991952401	0.007293576	0.055350844	-2.669477624
FAM220A	0.59309608	7.623122381	2.991159543	0.00730653	0.055417022	-2.671127656
TASP1	0.44204507	6.731102226	2.989931066	0.007326644	0.055537406	-2.673683956
NASP	0.297301311	7.799062287	2.989132284	0.007339752	0.055604567	-2.675345919
GM9706	-0.277709951	4.800951525	-2.988761261	0.007345848	0.055618562	-2.676117825
SLC30A1	0.420392106	6.294612581	2.98814371	0.007356005	0.055663274	-2.677402552
INTS11	0.220186624	8.094487811	2.987494939	0.007366691	0.055689261	-2.678752125
ZEB2	-0.656396989	9.753324709	-2.987418686	0.007367948	0.055689261	-2.67891074
GNPDA2	-0.468443271	7.472748568	-2.986839462	0.007377502	0.055729299	-2.680115544
CCDC127	0.301505546	8.489358701	2.986044943	0.007390627	0.055796248	-2.681768036
GLO1	-0.292545834	9.96957197	-2.985084029	0.00740653	0.055884086	-2.683766398
CUEDC1	-0.375243638	5.291285429	-2.984656236	0.007413621	0.055905367	-2.684655983
IBTK	0.402890707	4.497059329	2.983080742	0.007439792	0.05604365	-2.687931794
LAMC3	0.201702941	4.973101004	2.983036942	0.007440521	0.05604365	-2.688022857
TMED2	0.785791846	8.012565376	2.982460437	0.007450121	0.056047516	-2.689221383
DMD	-0.345158786	8.635048479	-2.982419809	0.007450798	0.056047516	-2.689305844
MCRIP1	0.26601005	8.901336863	2.982234972	0.007453879	0.056047516	-2.689690092
NFKB2	0.355182064	5.680705636	2.980092827	0.007489671	0.056254969	-2.69414267
CRYAB	-0.519278508	10.46047886	-2.980036813	0.007490609	0.056254969	-2.694259082
ZFP143	0.494148771	6.285574666	2.979561247	0.007498579	0.056254969	-2.695247416
TMEM100	0.528681719	7.120315254	2.979499512	0.007499614	0.056254969	-2.69537571
BRCC3	1.001145952	4.333405631	2.979300339	0.007502954	0.056254969	-2.695789616
KRT19	0.245250518	4.192063932	2.977730422	0.007529336	0.056420456	-2.699051754
SLC39A14	0.280582685	6.687045419	2.976826808	0.007544561	0.056502203	-2.7009291
PROM1	-0.541795225	7.651132041	-2.975881171	0.007560526	0.056560736	-2.702893533
WDR43	0.392817338	7.681584932	2.97585207	0.007561018	0.056560736	-2.702953985
HSP90AA1	0.29220748	12.88203086	2.974113416	0.007590459	0.056727901	-2.706565213
MVP	0.596955087	5.270050793	2.974007992	0.007592247	0.056727901	-2.706784157
SLAIN2	0.480326332	4.684490757	2.973517495	0.007600575	0.056727901	-2.707802783
EPB41L4A	0.337037448	6.284511743	2.973510235	0.007600698	0.056727901	-2.707817861
PPARG	0.448936898	4.740511792	2.97256273	0.00761681	0.056815757	-2.709785393
CUL4A	-0.755542266	9.286093858	-2.972059825	0.007625374	0.056847253	-2.710829606
SEC13	0.27502243	9.251095175	2.971444543	0.007635866	0.056893067	-2.712107066
IL1RAP	0.470855472	6.194795574	2.971160345	0.007640716	0.056896825	-2.71269709
TBATA	-0.339509968	4.565646128	-2.970504832	0.007651916	0.056947829	-2.71405793
LDLRAP1	0.362651191	4.570456897	2.968887278	0.00767962	0.057121536	-2.717415494
GREM2	0.841737359	7.802015527	2.967856749	0.00769732	0.05722068	-2.719554227
S100A11	0.987282563	7.619167821	2.96633283	0.007723567	0.057359906	-2.72271644
INTS6L	-0.239373498	9.309969343	-2.966038089	0.007728653	0.057359906	-2.723327976
VIPR1	0.352315906	4.027839999	2.966006792	0.007729194	0.057359906	-2.723392911
RAB14	-0.257358152	10.42767869	-2.96458831	0.007753719	0.057509314	-2.726335696
PILRB1	0.281547462	5.146646167	2.96368623	0.007769355	0.057592656	-2.728206887
PTGS1	0.381076463	7.43506779	2.96282166	0.00778437	0.057602254	-2.730000081
NEK7	-0.314369651	9.612449641	-2.962806542	0.007784633	0.057602254	-2.730031434
GRB14	-0.594101542	9.250026669	-2.962742826	0.00778574	0.057602254	-2.730163579
C4BP	0.3724895	4.258764315	2.962463306	0.007790601	0.057602254	-2.730743283
HNRNPUL1	-0.226158615	9.973503428	-2.962051987	0.00779776	0.057602254	-2.731596291
MED14	0.606120838	4.728411856	2.961910949	0.007800216	0.057602254	-2.731888771
FDFT1	0.352048345	10.17207562	2.961840026	0.007801451	0.057602254	-2.732035846
P3H3	-0.357856548	6.531211452	-2.961243534	0.007811848	0.057646508	-2.733272763
MERTK	-0.438997785	8.527856809	-2.959892879	0.00783544	0.057783675	-2.736073222
TIMM23	0.195598549	10.839129	2.959489148	0.007842505	0.057783675	-2.736910233
RHBG	0.228927902	5.267179609	2.959422172	0.007843678	0.057783675	-2.737049082
CHIC1	0.374399755	6.547109083	2.958134624	0.007866255	0.057890198	-2.739718111
XRCC4	-0.264131797	7.155469612	-2.958093198	0.007866982	0.057890198	-2.739803978
CBS	0.382801945	8.180554411	2.957696956	0.007873943	0.05790887	-2.740625282
TMEM109	-0.668239968	7.247252483	-2.957002401	0.007886159	0.057966149	-2.742064811
RBM17	0.212302888	9.505848271	2.955794908	0.007907441	0.058089958	-2.74456716
PHOSPHO2	0.377857304	8.037075221	2.955133736	0.007919117	0.058143107	-2.745937185
QDPR	-0.288681566	11.26661707	-2.95354288	0.007947279	0.058283563	-2.749233164
SLC35C1	0.524175177	5.690180549	2.953401399	0.007949789	0.058283563	-2.749526255
TRP53	0.591212634	6.296905883	2.952988648	0.007957114	0.058283563	-2.750381284
PDPK1	0.355939034	9.828463354	2.952829281	0.007959943	0.058283563	-2.750711407
BTRC	0.302703636	6.763688561	2.952797493	0.007960508	0.058283563	-2.750777253
BBS2	-0.386104549	7.594269208	-2.951531615	0.007983023	0.058415734	-2.753399233
SORBS3	0.3878566	7.404775407	2.950614222	0.007999377	0.058492856	-2.75529915
CTTNBP2NL	0.378618673	5.474351003	2.950439363	0.008002498	0.058492856	-2.755661257
HLCS	-0.231938532	5.927383	-2.948281497	0.008041109	0.058742279	-2.76012924
ACSL5	0.321264811	10.0721782	2.946253414	0.008077562	0.058975663	-2.764327413
GOSR2	0.226037309	9.738599967	2.945490512	0.008091315	0.05904315	-2.765906365
RRP36	0.601473775	7.885914723	2.945238755	0.008095859	0.059043393	-2.766427384
ZFP219	0.240290789	8.28002568	2.944701333	0.008105566	0.059062965	-2.76753954
ACYP2	-0.415511444	9.611659775	-2.944590702	0.008107566	0.059062965	-2.767768475
ERBB3	-0.493722551	7.216323796	-2.943379093	0.008129498	0.059189795	-2.770275508
SLC37A3	-0.235945867	7.68615647	-2.942882466	0.008138504	0.059204844	-2.771303008
ALG2	-0.261057194	10.93383892	-2.942766412	0.008140609	0.059204844	-2.771543109
PGAM5	0.259823096	9.734972755	2.941689105	0.008160184	0.059314249	-2.77377176
CLVS1	0.41669492	9.406165819	2.940742082	0.008177428	0.059406609	-2.775730643
ADNP2	0.680276969	6.374156961	2.939986026	0.00819122	0.059426448	-2.777294352
B4GALT6	0.358335312	8.538155656	2.939860923	0.008193505	0.059426448	-2.777553081
MTA2	0.374976534	7.997296332	2.939845984	0.008193777	0.059426448	-2.777583977
EVI5	-0.307866956	8.571574337	-2.939116815	0.008207104	0.059490146	-2.779091909
PROKR1	0.263130592	5.171681628	2.938846981	0.008212041	0.05949299	-2.779649895
TNC	0.8032452	6.531333359	2.93833253	0.008221462	0.059528296	-2.780713668
TCF7	0.292373512	5.071194063	2.936071324	0.008262993	0.05979593	-2.785388544
PROCR	0.481287271	4.663819033	2.9351172	0.008280577	0.059883625	-2.787360725
DHX8	0.294642278	7.660812894	2.934710206	0.008288089	0.059883625	-2.788201914
2310061I04RIK	-0.255552618	10.29657444	-2.934669854	0.008288834	0.059883625	-2.788285311
CLCF1	1.51065808	4.055085456	2.933984323	0.008301503	0.059942071	-2.789702086
RASSF8	0.56425562	8.163524809	2.933254591	0.008315009	0.059978933	-2.791210072
ENY2	-0.333434907	9.024028428	-2.933213432	0.008315771	0.059978933	-2.791295124
P2RY12	-0.680978347	7.891368911	-2.932758057	0.008324211	0.060006744	-2.792236078
GM11767	0.214619968	4.513414473	2.931435179	0.008348775	0.060106003	-2.794969276
H2-Q10	-0.252017706	3.8364385	-2.931316396	0.008350984	0.060106003	-2.795214671
3830406C13RIK	-0.237842679	7.650175401	-2.93127499	0.008351755	0.060106003	-2.79530021
HOOK2	-0.441417817	6.324475579	-2.930257237	0.008370707	0.060206951	-2.797402634
CINP	0.532901321	9.101888516	2.930028112	0.00837498	0.060206951	-2.797875913
RHBDD1	0.294599849	7.042078959	2.928851354	0.008396955	0.060331802	-2.800306396
AGGF1	0.238614224	9.402811452	2.928136211	0.008410338	0.060394806	-2.801783279
CNR1	0.658097732	6.399983732	2.92785014	0.008415697	0.060400156	-2.802374023
CELSR2	-0.479347235	8.773295353	-2.92624207	0.008445882	0.060583582	-2.805694333
NPRL3	-0.335476822	8.027937932	-2.925834606	0.008453547	0.06058614	-2.806535549
LARP7	0.296597398	7.209723551	2.925731124	0.008455494	0.06058614	-2.806749182
SF3B1	0.526545979	9.490566995	2.924420054	0.008480209	0.060729984	-2.809455574
DCTN4	-0.323187752	9.629120499	-2.923216353	0.00850296	0.060859622	-2.811939932
PRSS35	-0.418467733	5.339212843	-2.922611023	0.008514424	0.060908372	-2.813189149
AGTPBP1	-0.303429485	10.74056391	-2.921539705	0.008534749	0.06097055	-2.815399786
ABT1	0.444671786	8.337686203	2.921497966	0.008535541	0.06097055	-2.815485906
AA408650	0.362325671	6.449448598	2.921203296	0.008541141	0.06097055	-2.816093894
HDGFL2	-0.267884326	7.342518755	-2.92112981	0.008542537	0.06097055	-2.816245513
ZFP106	0.429053775	6.082728675	2.920926521	0.008546403	0.06097055	-2.816664938
RABGAP1	-0.277755623	9.716423213	-2.9205826	0.008552946	0.060983997	-2.81737449
ACAN	1.29794196	6.652976568	2.919909425	0.008565768	0.061042169	-2.818763245
ABHD8	-0.342755722	9.608791334	-2.917665856	0.008608633	0.061314264	-2.823390847
BCL6B	0.230397707	4.438987413	2.915926337	0.00864201	0.061518519	-2.826977873
FUT1	0.246115908	4.780428365	2.913822521	0.008682544	0.061773467	-2.831315041
ARFGAP1	0.226395468	9.449071456	2.912936087	0.008699677	0.061861744	-2.833142136
TNRC6A	-0.241340172	8.908448308	-2.911951512	0.008718745	0.061956258	-2.835171272
PCBD1	-0.282151286	7.4912504	-2.911644184	0.008724705	0.061956258	-2.835804599
KDM1A	0.26405066	8.894411297	2.911517326	0.008727167	0.061956258	-2.836066014
NAGA	0.405450634	7.215131662	2.910555502	0.008745851	0.062036436	-2.838047902
CHST2	-0.502761397	9.476303028	-2.910304942	0.008750724	0.062036436	-2.838564153
BTN1A1	0.204012905	4.349248886	2.910128434	0.008754159	0.062036436	-2.838927819
LATS2	0.587089476	7.007630602	2.909961111	0.008757416	0.062036436	-2.839272553
COA3	-0.325605185	10.77505129	-2.90838225	0.008788209	0.062220897	-2.842525092
TGFB2	0.364431894	8.769739574	2.907864257	0.008798334	0.062239904	-2.843592042
B4GALT1	0.386580019	6.80237237	2.907616993	0.008803171	0.062239904	-2.844101324
PPRC1	0.308850795	7.854690228	2.907515535	0.008805156	0.062239904	-2.84431029
PTPRR	-0.465225034	7.709042768	-2.90622545	0.008830441	0.062384945	-2.846967141
AGAP2	-0.59675763	6.878242515	-2.905540151	0.008843901	0.062446334	-2.848378292
SNTB2	0.270657861	6.434215659	2.903276053	0.008888509	0.062727479	-2.853039573
CD5	0.245563131	3.820882741	2.90173902	0.008918916	0.062886297	-2.856203202
TIPARP	1.140899245	9.097581528	2.901652954	0.008920621	0.062886297	-2.856380329
UBQLN4	-0.312722108	9.549904812	-2.900867475	0.008936202	0.062962226	-2.857996796
SCG5	-0.26821113	11.31940386	-2.900323902	0.008946999	0.062979463	-2.859115337
WNT2	0.862196081	6.666191492	2.900259966	0.00894827	0.062979463	-2.859246896
GSTM1	-0.286074675	10.88063638	-2.898432496	0.008984667	0.063201653	-2.863006768
TNPO2	0.620163503	6.361231129	2.896429972	0.009024714	0.063449265	-2.867125768
ERO1B	0.431243991	5.494825249	2.895437279	0.00904463	0.063494151	-2.86916724
COMMD4	-0.239323602	9.214879242	-2.895407241	0.009045233	0.063494151	-2.869229009
ACADM	-0.229442474	9.182037605	-2.895386523	0.009045649	0.063494151	-2.869271611
BCL2L2	-0.196944298	10.18303489	-2.894367406	0.009066141	0.063603887	-2.871367134
MS4A6C	0.463642425	4.886573167	2.892710983	0.009099543	0.063780731	-2.874772492
SLC7A2	0.267425012	4.468297852	2.892634263	0.009101093	0.063780731	-2.874930198
PEAK1	0.549177408	5.272019012	2.892014464	0.009113623	0.063817715	-2.876204209
BAG4	0.412522964	6.346014756	2.891891074	0.00911612	0.063817715	-2.876457826
NEO1	0.190754798	7.800222416	2.890391451	0.009146515	0.063983528	-2.879539852
SYNGR3	-0.279847696	10.05396887	-2.890175515	0.0091509	0.063983528	-2.879983593
JAK3	0.270547106	6.107720239	2.88999983	0.009154469	0.063983528	-2.880344611
OSBPL6	0.862012715	4.926675674	2.888628187	0.009182378	0.06414435	-2.883162929
DHRS7	-0.488409965	8.472879991	-2.887968285	0.009195835	0.064200388	-2.884518649
MEMO1	0.446683955	6.531068063	2.887753999	0.009200208	0.064200388	-2.884958858
ENTS15	0.205365184	7.77430786	2.886767391	0.009220371	0.064251064	-2.886985494
ANAPC5	-0.243741032	10.98604152	-2.886509649	0.009225646	0.064251064	-2.887514889
MYOM1	0.184566217	4.28704995	2.886501217	0.009225818	0.064251064	-2.887532208
TSPAN12	0.350772295	6.824149738	2.886438485	0.009227103	0.064251064	-2.887661055
MADD	-0.24309909	5.78560388	-2.883451899	0.009288441	0.064628365	-2.893794043
DIS3	0.347322246	7.374854225	2.883319915	0.009291161	0.064628365	-2.894065016
ARPC2	0.207904881	12.65688511	2.882500467	0.009308063	0.064711555	-2.895747305
AKR1D1	0.271608233	4.24448546	2.882029889	0.009317783	0.064744746	-2.896713297
HDAC3	0.48951021	9.133393015	2.881326502	0.00933233	0.064811425	-2.898157081
SYN2	-0.375675455	10.30357776	-2.879827911	0.009363396	0.064963005	-2.90123266
ZFP830	0.243640312	7.436967808	2.879589566	0.009368346	0.064963005	-2.901721763
PRPF40A	0.389453373	7.304689108	2.87920113	0.009376418	0.064963005	-2.90251883
SLC11A1	0.376045401	6.120753267	2.8787517	0.009385767	0.064963005	-2.903441004
SNTB1	-0.284805671	4.695350846	-2.878745173	0.009385903	0.064963005	-2.903454395
TMEM121B	-0.429821504	8.128417094	-2.878491245	0.009391189	0.064963005	-2.9039754
GRIN2A	0.451698569	6.32174847	2.878387783	0.009393343	0.064963005	-2.904187675
ZFP568	0.266259178	5.886925473	2.878220787	0.009396822	0.064963005	-2.904530298
SRSF3	0.371150317	10.68807226	2.878124956	0.009398818	0.064963005	-2.904726912
STAG2	-0.306243552	9.560107047	-2.877506179	0.009411721	0.065017858	-2.905996365
SOWAHC	0.474205727	7.72013601	2.876824238	0.009425961	0.065081884	-2.907395283
TPP2	0.404713805	8.031148656	2.876047512	0.009442205	0.065155109	-2.908988483
SPIN4	0.311088017	4.17010792	2.87584137	0.00944652	0.065155109	-2.909411289
HPN	0.256464724	4.745502148	2.875243772	0.009459042	0.065207118	-2.91063692
ERBIN	0.419688827	9.434372342	2.874203601	0.009480875	0.065323227	-2.912770001
FSTL1	-0.301924114	8.886399118	-2.873944948	0.009486311	0.065326303	-2.913300374
HDAC11	-0.355936333	9.865360138	-2.873052226	0.009505098	0.065355934	-2.91513078
IK	-0.206369199	9.872866999	-2.873001029	0.009506177	0.065355934	-2.915235744
FAM126A	-0.459126237	8.381019244	-2.872873775	0.009508858	0.065355934	-2.915496642
PSG28	-0.3938355	4.83607704	-2.872743914	0.009511595	0.065355934	-2.915762879
EHBP1	-0.320960973	8.746284873	-2.872555057	0.009515576	0.065355934	-2.91615006
FURIN	0.654082351	7.669881982	2.872067532	0.009525862	0.06539227	-2.917149505
EMP2	0.273202986	6.046001204	2.871570044	0.009536369	0.065430086	-2.918169304
INHBB	-0.415387355	6.142296742	-2.870612677	0.00955662	0.065534681	-2.920131617
SDC1	1.276187462	5.683183322	2.869907839	0.009571555	0.065602736	-2.921576158
COL6A1	-0.494003388	7.178210676	-2.869290151	0.009584662	0.065658196	-2.922841976
FMC1	-0.380828938	9.110842344	-2.868765907	0.0095958	0.065700114	-2.923916216
TINAGL1	0.639713257	6.831868378	2.867119979	0.009630849	0.065905618	-2.927288431
GPR83	-0.354012979	7.77063942	-2.866657759	0.009640714	0.065938657	-2.928235303
PLET1	1.511282576	5.094605725	2.866095719	0.009652722	0.065986313	-2.929386579
C1QA	0.382562192	9.755779915	2.865612429	0.00966306	0.066022502	-2.930376473
FOXF2	0.217976785	3.869510896	2.864946028	0.009677331	0.066085518	-2.931741317
TAF7L	0.220261904	3.717170985	2.863771247	0.009702539	0.066223114	-2.934147063
PARP1	0.28008389	9.99610343	2.862935137	0.009720518	0.066311254	-2.935859033
DCAF8	-0.443332818	7.133835114	-2.862423858	0.009731528	0.066351785	-2.936905803
FBXO16	-0.445100388	6.120510092	-2.861868431	0.009743502	0.066398845	-2.938042877
GRCC10	-0.27723597	11.6490589	-2.86091738	0.009764038	0.066481936	-2.939989674
NDUFAF3	-0.37477577	9.720784197	-2.860833467	0.009765852	0.066481936	-2.940161431
AGRP	0.271506986	3.908468819	2.858660325	0.00981294	0.066767777	-2.94460884
SLC24A3	-0.289290902	11.01410994	-2.858243292	0.009822002	0.066794714	-2.945462161
PLAAT3	-0.367742635	8.376779448	-2.857779528	0.009832088	0.066828589	-2.946411045
6430548M08RIK	0.492159422	8.553192238	2.857213473	0.009844412	0.066877634	-2.947569139
0610012G03RIK	-0.222797926	10.72079465	-2.856334474	0.009863579	0.06697309	-2.949367306
APOBEC3	0.264571688	6.727656546	2.855678734	0.009877902	0.067035567	-2.950708612
TRIP10	0.56098922	7.901871069	2.853356482	0.009928783	0.067330374	-2.955457767
GUK1	-0.222523606	10.20994172	-2.85322693	0.009931629	0.067330374	-2.955722664
MLF1	0.697338936	4.921285189	2.852829801	0.009940358	0.06735306	-2.956534651
KRT10	-0.414982293	7.983469943	-2.852606676	0.009945265	0.06735306	-2.956990843
DAPK2	0.269180866	4.534593328	2.851385068	0.009972174	0.06750038	-2.95948824
ZYG11B	-0.201872534	10.38177265	-2.849893701	0.010005121	0.067649599	-2.962536548
PRRX2	0.286296531	4.971175089	2.849755105	0.010008188	0.067649599	-2.962819802
GNG13	-0.247380611	9.292610777	-2.849685774	0.010009722	0.067649599	-2.962961495
MAP3K6	0.638439808	6.045083012	2.849345245	0.010017263	0.067656525	-2.963657418
RWDD4A	0.469612664	9.226670276	2.848955108	0.010025909	0.067656525	-2.964454681
TPD52L1	-0.363015359	8.667186825	-2.848840558	0.010028449	0.067656525	-2.964688762
NIPSNAP2	-0.390967744	8.924469666	-2.848706599	0.01003142	0.067656525	-2.964962498
THRAP3	0.725745832	6.681232095	2.84747671	0.010058737	0.06780583	-2.967475468
TMEM218	-0.302941213	7.691673651	-2.845721248	0.010097851	0.068034463	-2.971061566
ARHGAP39	-0.305483991	8.774575945	-2.845355303	0.010106023	0.068054497	-2.971809018
SYT4	0.501220272	10.1384488	2.844322967	0.01012911	0.068174901	-2.973917382
METTL9	0.300841694	10.40576847	2.842486558	0.010170306	0.068416994	-2.977667174
ITIH5	-0.48619805	8.366848365	-2.841908361	0.010183309	0.068469287	-2.978847604
PLEK2	0.272149292	3.4267088	2.839658135	0.010234069	0.06872941	-2.983440692
TMEM144	-0.351065616	7.418528728	-2.839184386	0.010244786	0.06872941	-2.984407509
TNXB	-0.340730216	5.423177073	-2.839125314	0.010246123	0.06872941	-2.984528056
KARS	0.349630688	9.070394208	2.83905328	0.010247754	0.06872941	-2.984675057
AGTRAP	0.215537733	5.67082346	2.839031472	0.010248248	0.06872941	-2.984719558
SLC16A11	-0.288279963	8.446926571	-2.83864852	0.010256922	0.068752361	-2.985501015
COG6	-0.216075704	8.896685972	-2.837511169	0.010282725	0.068868668	-2.98782166
CUL3	0.241640959	9.666736236	2.837420043	0.010284795	0.068868668	-2.988007577
CCN4	0.492196406	6.222094925	2.836652691	0.010302242	0.068950229	-2.989573047
DNAAF4	-0.400025913	4.598696056	-2.835706747	0.010323789	0.069027615	-2.99150263
F11	-0.190728152	4.043203816	-2.835647524	0.010325139	0.069027615	-2.991623428
CAPRIN1	0.408962826	10.18343455	2.835272046	0.010333705	0.069027615	-2.99238927
PPP4R2	0.643309726	10.74374124	2.835014537	0.010339583	0.069027615	-2.992914473
EFNB3	-0.605102966	9.327168153	-2.834842989	0.010343501	0.069027615	-2.993264343
PHOX2A	0.4660503	4.163497941	2.834758044	0.010345442	0.069027615	-2.993437584
GMPPA	-0.272770492	8.014652956	-2.832791278	0.01039047	0.069292736	-2.997448133
VIP	0.376521189	9.016677658	2.832497043	0.010397222	0.069301787	-2.998048029
SCD3	0.274718077	4.08384366	2.832119226	0.010405899	0.069301787	-2.998818298
WIPF1	0.246011133	6.971089949	2.832040475	0.010407709	0.069301787	-2.998978846
DDX49	0.366303859	6.035408724	2.831560765	0.010418737	0.069311516	-2.999956778
CLEC5A	0.512231504	4.258598924	2.831516352	0.010419759	0.069311516	-3.000047314
MDN1	-0.317633101	8.103557791	-2.831085267	0.01042968	0.069342276	-3.000926058
MRPL3	0.258032115	7.893004585	2.829605515	0.010463805	0.069507881	-3.003942044
DTX3	-0.409770196	9.770239687	-2.829544777	0.010465208	0.069507881	-3.004065826
DAZAP1	0.255336476	8.718159664	2.829140868	0.010474542	0.069534598	-3.004888943
TRPT1	-0.32805329	6.766155257	-2.828828731	0.010481761	0.069547253	-3.005525009
IL1R2	0.390703979	6.097720386	2.828139037	0.010497729	0.069617915	-3.006930353
ICOSL	-0.394998726	6.836476757	-2.827062722	0.010522694	0.069721211	-3.009123212
RIC8A	0.319957035	8.54199332	2.826801159	0.010528769	0.069721211	-3.009656065
LAGE3	-0.374636321	8.458802885	-2.826764995	0.01052961	0.069721211	-3.009729736
CACNA1A	-0.788793313	9.187488551	-2.826549929	0.010534608	0.069721211	-3.010167848
ATP6V1F	-0.221660044	10.98524658	-2.825616888	0.01055632	0.069816011	-3.012068396
AP3D1	-0.21130027	10.71398857	-2.825410377	0.010561131	0.069816011	-3.012489012
TRHR	-1.004755411	6.23615985	-2.825247315	0.010564931	0.069816011	-3.012821123
POFUT2	0.435895823	6.099980447	2.824537189	0.010581497	0.069875487	-3.014267361
RTL8C	-0.391109096	10.35126689	-2.824404008	0.010584607	0.069875487	-3.014538579
LAP3	0.307208838	9.145315929	2.822544732	0.010628111	0.070127318	-3.018324403
RSPH9	-0.330698703	8.26795635	-2.821883243	0.01064363	0.07019301	-3.019671072
B4GAT1	-0.402034272	9.698689092	-2.821663465	0.010648791	0.07019301	-3.020118471
UBA7	-0.196725329	5.652002147	-2.820806585	0.010668935	0.070290403	-3.021862675
RASA2	0.589711996	9.114946624	2.8183501	0.010726887	0.070574721	-3.026861738
EGFL8	-0.286237411	6.637743806	-2.81814868	0.010731652	0.070574721	-3.027271559
RALBP1	-0.526132801	9.557076628	-2.818020002	0.010734698	0.070574721	-3.027533369
KDM7A	0.892781789	7.164513346	2.817877788	0.010738064	0.070574721	-3.027822714
KRT31	-0.219622174	5.053389607	-2.81783635	0.010739045	0.070574721	-3.02790702
MGME1	0.363899287	5.572007881	2.816886769	0.010761552	0.070656305	-3.029838848
FUT9	-0.549143711	5.919558695	-2.816744835	0.01076492	0.070656305	-3.030127577
IDUA	-0.2126594	7.555093847	-2.816629763	0.010767652	0.070656305	-3.030361656
WDR75	-0.2817813	5.781659477	-2.816330958	0.010774747	0.070667443	-3.030969469
PPA2	-0.195114346	8.862499859	-2.815856179	0.010786031	0.070690597	-3.031935184
PRSS8	0.237304323	4.147271832	2.815728059	0.010789077	0.070690597	-3.032195772
[truncated: 11,093 more rows]
