# Supplementary material for: Identification of ferroptosis-related genes in acute phase of temporal lobe epilepsy based on bioinformatic analysis
Source: BMC Genomics. 2023 Nov 9;24:675. doi: 10.1186/s12864-023-09782-8 (PMC10636915; doi:10.1186/s12864-023-09782-8)
Supplement: Supplementary file 3 — Supplementary Material 3 [file 12864_2023_9782_MOESM3_ESM.csv]

Supplementary Table S4. List of differently expressed genes in GSE143272.
	logFC	AveExpr	t	P.Value	adj.P.Val	B
FOXC2	-0.318679153	4.323505139	-6.594563148	2.99E-09	2.27E-05	10.81429774
FAR2	0.518967325	5.40634206	6.480312005	5.00E-09	2.27E-05	10.33445442
HLA-B	0.26864792	11.36575102	6.240854351	1.46E-08	3.79E-05	9.337714468
TNFSF14	0.521979385	6.801056399	6.210799938	1.67E-08	3.79E-05	9.2135313
MRPS31	-0.265026204	8.584146904	-6.111138693	2.59E-08	4.70E-05	8.803298069
TSHZ1	-0.306554969	5.649879472	-6.060494277	3.23E-08	4.70E-05	8.595779387
DYRK1A	0.453205833	4.726003899	6.034885676	3.62E-08	4.70E-05	8.491096796
FBXO30	0.360626102	5.906121795	5.979906834	4.61E-08	5.23E-05	8.266934862
SLAIN1	-0.376352755	5.932102889	-5.883775159	7.00E-08	7.07E-05	7.876939199
TBXAS1	0.273536318	7.524043285	5.779282619	1.10E-07	9.34E-05	7.455962663
PSEN1	0.351526417	3.964926481	5.773194406	1.13E-07	9.34E-05	7.431532029
PHAX	-0.242651014	6.686937684	-5.744984173	1.28E-07	9.67E-05	7.318473589
NMT2	-0.47157759	7.084182139	-5.605717726	2.32E-07	0.0001554	6.763868554
RPS4X	-0.371735144	10.0049763	-5.597207004	2.40E-07	0.0001554	6.730171582
MLX	0.270446608	4.861136347	5.581836517	2.56E-07	0.0001554	6.669372778
NUCKS1	-0.514810444	6.595246195	-5.548577925	2.95E-07	0.000167791	6.538076083
BRMS1	0.250672268	3.711681372	5.503289256	3.58E-07	0.000191304	6.359865953
NLRC3	-0.332759936	5.18101898	-5.476875577	4.00E-07	0.000197874	6.256241035
USP15	0.367269667	8.098463524	5.46221246	4.26E-07	0.000197874	6.198815939
MTR	-0.263391354	6.366740743	-5.456764762	4.35E-07	0.000197874	6.177499553
ADCY7	-0.247897517	6.507266192	-5.439563185	4.68E-07	0.000202165	6.110257028
ACTB	0.298902511	9.527707302	5.415883165	5.17E-07	0.000202165	6.017854215
SDF2L1	-0.337471295	8.606295407	-5.408725698	5.33E-07	0.000202165	5.98996252
PRKCZ	0.303367287	4.959353148	5.408279952	5.34E-07	0.000202165	5.988226091
CDC25B	-0.465889008	7.115292715	-5.371168682	6.24E-07	0.000226714	5.843897799
MYBL1	-0.465957286	5.012027652	-5.349252362	6.83E-07	0.000238897	5.758889116
RFX7	-0.299121923	7.387428593	-5.309825074	8.05E-07	0.00026515	5.60638613
RPN2	-0.277363009	7.721264508	-5.298546948	8.44E-07	0.00026515	5.562864774
EPOR	0.360040196	4.772296754	5.291054124	8.71E-07	0.00026515	5.533975844
CD160	-0.657643713	6.324951118	-5.289837312	8.75E-07	0.00026515	5.52928628
H2BC18	0.673326924	4.471421705	5.28100838	9.08E-07	0.000266176	5.495275784
BECN1	0.191067749	7.30037139	5.227330671	1.13E-06	0.000312952	5.289111101
TMBIM6	0.217720936	10.12813422	5.222014823	1.16E-06	0.000312952	5.26875164
CAPRIN1	0.223450015	5.027452314	5.21820736	1.18E-06	0.000312952	5.254175657
FAM91A1	0.282846656	5.419236393	5.212539742	1.21E-06	0.000312952	5.232488462
PANK2	0.249838313	8.721964218	5.173491607	1.42E-06	0.000357325	5.083396251
ARMT1	0.268788598	5.322336008	5.135159381	1.66E-06	0.000393673	4.937596934
ZNF101	-0.329691209	6.197163933	-5.131379425	1.68E-06	0.000393673	4.923249939
SBK1	-0.450380812	7.84157706	-5.128251347	1.70E-06	0.000393673	4.911381316
TSPAN14	0.259537471	6.169194996	5.124172051	1.73E-06	0.000393673	4.895909207
PCTP	0.325054893	5.722549038	5.110291841	1.83E-06	0.000396912	4.843311775
PSME3	0.222471487	5.683777173	5.110234312	1.83E-06	0.000396912	4.843093931
SIAH1	0.271499279	8.208571186	5.096639167	1.94E-06	0.00040981	4.791649179
ZNF341	0.256150356	4.812131159	5.029335064	2.55E-06	0.000505506	4.5380312
RPL36	-0.343677004	7.919136213	-5.026728381	2.58E-06	0.000505506	4.528244587
ZNF544	-0.25811496	6.103744975	-5.023425987	2.61E-06	0.000505506	4.51584986
SKAP1	-0.395867425	8.507448437	-5.022264174	2.62E-06	0.000505506	4.511490315
HS1BP3	0.239718831	5.228695537	5.017955013	2.67E-06	0.000505506	4.495325481
DDX27	-0.268644728	6.508439687	-5.012401732	2.73E-06	0.000506449	4.474504563
EXOC6	0.328960462	7.132340997	4.998186598	2.89E-06	0.000525693	4.421264113
ORAI2	0.360852699	3.917175269	4.984229249	3.06E-06	0.000538964	4.369068322
CD37	0.232797832	7.218314397	4.982302522	3.08E-06	0.000538964	4.361869198
UBE2W	0.280383305	5.487506537	4.962219767	3.34E-06	0.000573388	4.286920628
NCR3	-0.376807386	4.227964529	-4.951315838	3.49E-06	0.000584908	4.246296162
CD96	-0.405956749	7.941817311	-4.948073341	3.54E-06	0.000584908	4.234225065
PDCD2	-0.205573961	5.574339737	-4.936439011	3.71E-06	0.000601964	4.190948562
MALT1	-0.243054683	5.861212836	-4.910925886	4.11E-06	0.000655141	4.096242229
PHF12	0.244437975	4.775230082	4.887690068	4.51E-06	0.000688679	4.0102247
TMEM106B	-0.237627648	5.630456729	-4.884417123	4.57E-06	0.000688679	3.998126597
UBA3	0.219570695	6.99715221	4.878878362	4.67E-06	0.000688679	3.977663383
GADD45A	0.385179625	5.315762341	4.875840858	4.73E-06	0.000688679	3.966446652
CHD2	0.274358581	5.28893093	4.874113843	4.76E-06	0.000688679	3.960070955
RPL13P5	-0.397243282	7.511596053	-4.873412471	4.77E-06	0.000688679	3.957482028
TMED4	-0.247685412	7.145368173	-4.819201573	5.92E-06	0.000841148	3.758007765
ACVR1B	0.269855273	7.004688396	4.795524463	6.51E-06	0.000892859	3.671279893
RPF2	-0.261164121	7.363787195	-4.794453143	6.53E-06	0.000892859	3.667361431
NECAP1	0.219222596	7.174407744	4.792585369	6.58E-06	0.000892859	3.660531049
NRBP2	-0.244248474	5.847176541	-4.772174375	7.13E-06	0.000952655	3.585987466
RGS19	0.220148037	9.241300483	4.768738843	7.23E-06	0.000952655	3.573458296
PELP1	-0.213942406	4.707513746	-4.751968326	7.73E-06	0.000993083	3.512371376
FAM50A	-0.201684636	9.744911407	-4.750951229	7.76E-06	0.000993083	3.508670546
ARL4C	-0.321191967	5.652334051	-4.746622759	7.89E-06	0.000996126	3.492925982
ACOT9	0.305918446	6.710029323	4.740091673	8.10E-06	0.001008062	3.469185132
RAE1	0.199486656	7.461888353	4.722855735	8.66E-06	0.001064145	3.406622015
TRIQK	0.276688677	4.747717531	4.718417176	8.82E-06	0.001064161	3.390532214
C11orf1	-0.268216718	5.887163095	-4.71605807	8.90E-06	0.001064161	3.381984006
NR2C2	0.276402383	4.370188568	4.71034463	9.10E-06	0.001074147	3.361291639
MTMR10	0.270374665	7.852042839	4.704537049	9.31E-06	0.001084794	3.340273225
RPL14	-0.464977778	8.821808207	-4.697592948	9.57E-06	0.001100597	3.315161365
LTBP4	-0.291621598	4.284889814	-4.69028888	9.84E-06	0.001118361	3.288771038
OTUD1	0.299913914	6.839327449	4.681922083	1.02E-05	0.001141293	3.258570381
FARS2	-0.2315245	5.610241663	-4.668683446	1.07E-05	0.001187204	3.210848769
RNF145	0.276366271	7.416545342	4.660711956	1.10E-05	0.00120995	3.182151935
IL25	-0.227614183	5.270568943	-4.656360523	1.12E-05	0.001211799	3.166499203
MANF	-0.227832373	9.061222702	-4.654211862	1.13E-05	0.001211799	3.158773329
TAGAP	0.374508447	6.142655358	4.647571241	1.16E-05	0.001217193	3.134909106
RPS7	-0.317214982	10.21164888	-4.645269811	1.17E-05	0.001217193	3.1266432
MMP23B	-0.373377725	4.788314538	-4.6441646	1.18E-05	0.001217193	3.122674537
RB1	0.220615955	4.876051843	4.637035719	1.21E-05	0.001224853	3.09708907
SWSAP1	0.276642901	4.598122895	4.635915709	1.22E-05	0.001224853	3.093071477
NPIPB9	-0.260169215	5.74372802	-4.633933927	1.23E-05	0.001224853	3.08596402
CD47	-0.228496266	8.056420417	-4.615112271	1.32E-05	0.001303407	3.018551738
TRMT11	-0.288084119	5.690204231	-4.611099641	1.34E-05	0.001305012	3.004201003
CSF2RA	0.304908523	7.11407436	4.609248867	1.35E-05	0.001305012	2.997584407
ATP6V0D1	0.244599827	7.635169643	4.606080925	1.37E-05	0.001307227	2.986262547
DLST	-0.290235092	5.919407343	-4.592950307	1.44E-05	0.001361081	2.939384644
SERPINA1	0.272519517	9.129823141	4.583313615	1.49E-05	0.001398192	2.905031285
BCL9L	-0.265346695	4.30789717	-4.574540852	1.54E-05	0.001431624	2.873795232
DNAJC9	-0.221504602	6.88689686	-4.566773483	1.59E-05	0.001453638	2.846168894
MKRN1	0.176676775	9.840502568	4.561716122	1.62E-05	0.001453638	2.828196439
DUSP18	0.224312457	6.647475327	4.558626818	1.64E-05	0.001453638	2.817223798
DUSP6	0.299177448	4.559644286	4.554773676	1.67E-05	0.001453638	2.803544413
TRIP4	0.166422453	6.615519661	4.554550169	1.67E-05	0.001453638	2.802751136
DNAH1	-0.25388946	5.394606649	-4.552770693	1.68E-05	0.001453638	2.796436195
PTPN4	-0.328625553	7.646104084	-4.55268934	1.68E-05	0.001453638	2.79614753
RAB7A	0.210104231	10.38194071	4.547983429	1.71E-05	0.001466247	2.779454708
FKBP8	0.217751798	4.570799004	4.544287308	1.73E-05	0.001473349	2.766351117
KLHL6	0.229048701	5.830773922	4.530954201	1.83E-05	0.001536465	2.719135706
KLF12	-0.304902669	5.21008252	-4.527256466	1.85E-05	0.001544139	2.706056097
ADGRG3	0.454931763	3.586411039	4.503833316	2.03E-05	0.00167385	2.623354522
CD3G	-0.392269154	7.600750877	-4.498323754	2.07E-05	0.001694115	2.603939506
NUDT16L2P	0.322344413	4.501911093	4.488869158	2.15E-05	0.001726785	2.570656485
FBXO31	-0.246746585	5.338705266	-4.488273718	2.15E-05	0.001726785	2.568561789
BUD23	-0.194601102	6.200627891	-4.485926609	2.17E-05	0.001726785	2.56030656
TMEM181	-0.275213826	7.858867325	-4.484064127	2.18E-05	0.001726785	2.553757737
VPS18	0.230609449	4.056191598	4.477556483	2.24E-05	0.001754958	2.530888765
MAGEH1	-0.274593588	6.192653349	-4.471255405	2.29E-05	0.001762602	2.508765107
PHF14	-0.24259862	4.894528311	-4.470502394	2.30E-05	0.001762602	2.506122498
SF3A3	-0.244800717	8.923436812	-4.469722099	2.31E-05	0.001762602	2.503384423
CLIC3	-0.411016764	5.551884457	-4.46616004	2.34E-05	0.001771805	2.490888807
FDPS	-0.214827022	7.005554306	-4.461788086	2.38E-05	0.001786672	2.475560471
ZNF831	-0.329495716	4.694118847	-4.457499885	2.42E-05	0.001801195	2.460534752
RNF103	0.227600549	6.906785096	4.452174577	2.47E-05	0.001815521	2.441887434
BEX4	-0.315037416	8.744771731	-4.450091189	2.49E-05	0.001815521	2.4345959
ZNF266	-0.287816555	5.942664695	-4.448429739	2.50E-05	0.001815521	2.42878259
LINC02969	-0.319234103	5.511394284	-4.446936137	2.52E-05	0.001815521	2.423557713
COX14	-0.222878628	7.038575166	-4.444006038	2.55E-05	0.001821396	2.413310869
HAUS4	0.353190292	8.20879623	4.432813225	2.66E-05	0.001885631	2.37420696
UBC	0.155390685	12.3363247	4.427094348	2.71E-05	0.001889989	2.35425071
RSL24D1	-0.187220038	10.02883852	-4.425992344	2.73E-05	0.001889989	2.35040706
HMGB2	0.317068921	8.585887957	4.425263848	2.73E-05	0.001889989	2.347866484
RPS6KA3	-0.334291815	7.378470474	-4.423640738	2.75E-05	0.001889989	2.342206938
RSAD1	-0.240495129	4.493646926	-4.42209947	2.77E-05	0.001889989	2.336833958
ZNF322	0.299597025	5.312315436	4.418809014	2.80E-05	0.001899417	2.325367063
PGD	0.286794622	8.298104595	4.414836603	2.84E-05	0.001913924	2.311530696
NSG1	-0.603970039	4.900760142	-4.411262586	2.88E-05	0.001925727	2.299088595
CWC27	-0.202011519	7.178900206	-4.40905354	2.91E-05	0.001927717	2.291401457
RETREG1	-0.272745552	4.98702743	-4.406473634	2.93E-05	0.001932516	2.28242682
CLYBL	-0.35521153	5.873410982	-4.399317739	3.01E-05	0.001971223	2.257550972
KLRD1	-0.461136181	8.042513143	-4.395361618	3.06E-05	0.001973043	2.243809246
LRSAM1	0.191825602	6.210442895	4.393323072	3.08E-05	0.001973043	2.236731299
KLHL21	0.314841443	4.535388033	4.389238877	3.13E-05	0.001973043	2.222556921
LINC00857	-0.331648328	9.089208068	-4.387940847	3.15E-05	0.001973043	2.218053779
HSP90B1	-0.239842611	10.21282484	-4.38684127	3.16E-05	0.001973043	2.21423976
PLEKHB1	-0.275803385	4.40347552	-4.386227781	3.17E-05	0.001973043	2.21211206
KLHDC8B	0.458909631	6.579059452	4.384948808	3.18E-05	0.001973043	2.207676931
TAF15	-0.421348208	8.121206943	-4.384249696	3.19E-05	0.001973043	2.205252943
GTF3C6	-0.280928221	7.549718985	-4.37824091	3.26E-05	0.002004611	2.184429031
MICU1	0.268521079	6.148433454	4.367876359	3.39E-05	0.002070414	2.148552005
CYBA	0.226989158	8.528242708	4.360086885	3.50E-05	0.002117762	2.121623824
DACH1	0.463286686	6.02506197	4.355626449	3.55E-05	0.002139304	2.106217746
PGRMC2	-0.20005537	8.109891008	-4.333785648	3.86E-05	0.002306729	2.030924688
BCL11B	-0.408258666	7.720009169	-4.323614681	4.01E-05	0.00238061	1.99594352
GZMM	-0.405695278	4.580612569	-4.315859175	4.13E-05	0.002434758	1.969304954
ZNF217	0.249159048	8.567141621	4.311766606	4.19E-05	0.002449396	1.955260082
TRIP11	-0.223291914	6.62290757	-4.310802093	4.20E-05	0.002449396	1.951951302
ATP6V0C	0.206717802	5.044163275	4.306155065	4.28E-05	0.002476399	1.936016193
FRAT1	0.386334422	5.434028456	4.302873837	4.33E-05	0.002491048	1.924771143
KHSRP	-0.210097139	7.584247971	-4.294962422	4.46E-05	0.002545335	1.897680539
FADD	0.262472012	7.256135613	4.293720194	4.48E-05	0.002545335	1.893429743
TRPV2	-0.197313456	6.329449717	-4.290526456	4.53E-05	0.00255808	1.882504652
ECHDC3	0.499645078	5.343209969	4.289045698	4.56E-05	0.00255808	1.877441061
CCDC167	-0.34746791	6.244995807	-4.284785814	4.63E-05	0.002583037	1.862880226
GNAQ	0.340221711	5.225279483	4.28057408	4.71E-05	0.002607845	1.848493084
TRAT1	-0.407482951	7.043373042	-4.271516732	4.87E-05	0.002680823	1.817584227
BORA	-0.234317984	6.051295712	-4.267555956	4.94E-05	0.002704174	1.804081001
TFRC	-0.253982547	7.255363958	-4.262376903	5.03E-05	0.002720153	1.78643653
KLHL29	-0.213276943	5.154657814	-4.261155085	5.06E-05	0.002720153	1.782275937
SUZ12	-0.158908816	9.454467689	-4.261144626	5.06E-05	0.002720153	1.782240326
HIRIP3	-0.235892801	6.20771255	-4.259113773	5.10E-05	0.002724605	1.77532648
CPT1B	0.362387068	4.219333875	4.245817525	5.35E-05	0.002825323	1.730113159
MID2	-0.286741224	4.156606218	-4.244368852	5.38E-05	0.002825323	1.72519252
GRB2	0.190790374	6.89249215	4.243314478	5.40E-05	0.002825323	1.721611862
ST3GAL6	0.260177181	7.104357604	4.243043287	5.41E-05	0.002825323	1.720690989
ZNF18	0.205806547	5.813005098	4.238153	5.51E-05	0.002859118	1.704091752
HOPX	-0.391000753	7.990175196	-4.236741344	5.54E-05	0.002859118	1.699302429
ZNF200	0.332523121	6.848851636	4.231959665	5.64E-05	0.002893677	1.683087319
STX10	0.238632653	6.774502659	4.227926456	5.72E-05	0.002917686	1.669419558
CCDC126	0.279228943	5.73125311	4.225483139	5.77E-05	0.002917686	1.661143739
TENT5A	0.26584273	8.863210225	4.22517418	5.78E-05	0.002917686	1.66009748
PTGER2	-0.288494848	6.982537542	-4.215922857	5.98E-05	0.002997691	1.628791729
TSC22D3	0.264756646	10.85463254	4.214849505	6.00E-05	0.002997691	1.625162476
NCALD	-0.333587767	5.948870922	-4.210692687	6.10E-05	0.00302735	1.611112981
CRK	0.218541507	5.854975822	4.208553178	6.14E-05	0.003034729	1.603885238
MAD2L1BP	0.245362742	6.996261001	4.204558298	6.23E-05	0.003047028	1.590396035
C19orf53	-0.211222115	8.578846237	-4.204520198	6.24E-05	0.003047028	1.590267429
PRKAB1	0.170928404	5.678153638	4.196353133	6.43E-05	0.003123215	1.562716485
CD1A	0.289548209	4.656816707	4.188301362	6.62E-05	0.003199934	1.535588713
YME1L1	0.152198917	6.529410904	4.185734132	6.68E-05	0.003213164	1.526946442
NFE2L2	0.247369984	8.177008027	4.181142586	6.80E-05	0.003250595	1.511498204
PEBP1	-0.275834525	7.320840202	-4.170922276	7.05E-05	0.003357097	1.477151898
CD3D	-0.394117685	9.204678744	-4.165004703	7.21E-05	0.003394085	1.457290555
SLC25A4	-0.218050443	4.6556676	-4.162128045	7.29E-05	0.003394085	1.447642225
CTSD	0.264931694	4.242566805	4.162106212	7.29E-05	0.003394085	1.447569013
HNRNPF	0.215982797	3.982448146	4.161009254	7.32E-05	0.003394085	1.443890976
KTN1	-0.236006977	4.92339035	-4.160875669	7.32E-05	0.003394085	1.443443119
NAA10	-0.149253025	7.026055542	-4.157682407	7.41E-05	0.003410583	1.432740149
FGR	0.203558526	10.15926097	4.156404863	7.44E-05	0.003410583	1.428459676
RAB27A	0.255354481	6.836511062	4.155398714	7.47E-05	0.003410583	1.425089133
C3AR1	0.473420593	6.077624712	4.148944313	7.65E-05	0.003474556	1.403480034
RUNX3	-0.323058042	9.642110213	-4.14645503	7.72E-05	0.003488855	1.395151926
KLRF1	-0.427212751	6.746732025	-4.143703103	7.79E-05	0.00350665	1.38594895
TMEM140	0.439996437	9.750308043	4.139175647	7.92E-05	0.003542577	1.370817045
BNIP3	-0.253610394	6.668452101	-4.138087657	7.95E-05	0.003542577	1.367182335
CRIPT	0.26601658	7.584030192	4.136547831	8.00E-05	0.003542577	1.362039231
SLC25A19	-0.203250264	7.553242436	-4.134548074	8.06E-05	0.003542577	1.355361818
FEZ1	-0.404883719	4.196180864	-4.134208817	8.07E-05	0.003542577	1.354229215
FKBP11	-0.266634827	7.961606138	-4.129392241	8.21E-05	0.003587992	1.338155769
ZSCAN9	0.225923201	4.878340899	4.123809976	8.38E-05	0.003609428	1.319542659
SNORD4A	-0.249307944	5.007452483	-4.123573579	8.39E-05	0.003609428	1.318754801
LINC00402	-0.366167324	5.189354319	-4.122658665	8.41E-05	0.003609428	1.315705884
MED10	-0.193741346	7.918653051	-4.121372493	8.45E-05	0.003609428	1.311420521
ZDHHC12	0.248559065	4.878465798	4.121234265	8.46E-05	0.003609428	1.310960016
LOC441455	0.25920497	5.709625827	4.115724657	8.63E-05	0.003648454	1.292613144
WTAP	0.265829575	4.809776655	4.115709799	8.63E-05	0.003648454	1.292563689
PAK1	0.268394841	8.054385457	4.11258785	8.73E-05	0.003673022	1.282174925
PPP1R3D	0.323677184	6.472037948	4.110467113	8.80E-05	0.003684388	1.275120834
LAS1L	-0.202747558	5.926019441	-4.109083376	8.84E-05	0.003685974	1.270519489
LSP1	0.303217182	5.320511529	4.10052856	9.12E-05	0.003729453	1.242095018
NPRL2	-0.193960744	8.474989848	-4.10019127	9.13E-05	0.003729453	1.240975137
HLA-E	0.189567286	11.77533133	4.099980519	9.14E-05	0.003729453	1.240275425
HERPUD1	0.14976089	7.602840718	4.099833325	9.14E-05	0.003729453	1.239786742
LLGL1	-0.207572232	5.963057312	-4.099608584	9.15E-05	0.003729453	1.239040627
XPOT	-0.173647493	5.124655769	-4.09529449	9.29E-05	0.003771362	1.224723603
GLG1	-0.137052405	9.886034301	-4.093317046	9.36E-05	0.003781617	1.218164488
ERBB2	-0.325586276	3.818069035	-4.087299562	9.57E-05	0.003835038	1.198217709
IMMP1L	-0.197367956	5.424724207	-4.086892015	9.58E-05	0.003835038	1.196867481
SRPRB	-0.213866265	7.249229272	-4.085790045	9.62E-05	0.003835038	1.193217032
ZFPL1	0.157730833	4.882810888	4.083397128	9.70E-05	0.003851517	1.18529238
ACAA1	0.157070094	7.087416178	4.080694145	9.80E-05	0.003872471	1.176344617
CCDC65	-0.314905488	5.435492634	-4.077662499	9.91E-05	0.00388669	1.166313579
LYL1	0.212389265	9.019427241	4.07728789	9.92E-05	0.00388669	1.165074431
KLRC2	-0.752344783	6.341784473	-4.07304994	0.000100741	0.003926338	1.151061233
NAA20	-0.204744437	9.32390793	-4.072106619	0.000101085	0.003926338	1.147943376
MYL6	0.164894624	11.95955516	4.059670418	0.000105728	0.004051848	1.106884639
SRBD1	0.292706721	7.703999861	4.059618402	0.000105748	0.004051848	1.10671308
RTL8C	0.202125517	5.490408653	4.058977152	0.000105993	0.004051848	1.104598266
ADGRE2	0.335595664	8.733554286	4.058697638	0.0001061	0.004051848	1.10367651
NKTR	-0.268932048	7.95585749	-4.04772225	0.000110381	0.004184388	1.067516642
RBM23	0.20432675	8.788068755	4.046442996	0.000110891	0.004184388	1.063306257
TRAPPC2L	-0.223156302	8.648841959	-4.046165721	0.000111001	0.004184388	1.062393786
ASAH1	0.336464928	4.447080574	4.042475941	0.000112485	0.004184388	1.050255264
GBGT1	0.25133694	6.341710965	4.041930071	0.000112707	0.004184388	1.048460114
SCYL3	0.188605169	4.43050738	4.041871001	0.000112731	0.004184388	1.048265865
MPRIP	-0.202782287	6.18756007	-4.041050644	0.000113064	0.004184388	1.045568366
NFYC	0.175693113	7.002787809	4.040584955	0.000113253	0.004184388	1.044037253
RPS28	-0.286281869	11.03401204	-4.036058758	0.000115112	0.00423584	1.029162005
ROCK1P1	0.231969696	5.548523239	4.03433935	0.000115826	0.004244916	1.02351416
DHRS3	-0.269893559	5.092339149	-4.029506273	0.000117855	0.004301927	1.007647349
SGF29	-0.159437708	6.250361522	-4.02455875	0.000119967	0.004361511	0.991418136
TMIGD3	0.451296749	4.423338837	4.019774886	0.000122044	0.004419339	0.975738593
ALDH3B1	0.332716031	6.373087649	4.018149681	0.000122757	0.004427531	0.970414711
RPS2P32	-0.266025818	7.663094304	-4.016047055	0.000123686	0.0044434	0.963529046
PLCG2	0.169580614	9.469046548	4.013988659	0.000124602	0.004458678	0.956790592
ZNF428	-0.260972438	9.281684982	-4.009245839	0.000126737	0.004517293	0.941273208
MFAP1	0.181823625	6.493862974	4.005744923	0.000128335	0.004543029	0.929827025
RASGRP1	-0.36048817	7.694351307	-4.004933778	0.000128708	0.004543029	0.927175967
CMSS1	-0.204114334	5.411761274	-4.004391368	0.000128958	0.004543029	0.925403421
COLQ	-0.305459231	4.791819013	-4.003123927	0.000129544	0.004546058	0.921262168
ZNF225	-0.183334235	4.525013269	-4.00204523	0.000130045	0.004546082	0.917738323
ATPAF1	-0.167067212	6.77375062	-3.995945538	0.000132913	0.004612343	0.897824233
NUP214	0.259776941	9.670475548	3.995567622	0.000133092	0.004612343	0.896591104
BTBD10	0.231335117	6.982375559	3.994788882	0.000133463	0.004612343	0.894050347
SVIL	0.268134894	8.583950597	3.992506582	0.000134556	0.00463249	0.886605944
RPSA	-0.309940233	10.12418234	-3.990301668	0.00013562	0.004651494	0.879416708
H1-0	0.400670256	4.946463929	3.988055543	0.000136711	0.004671317	0.87209588
AKAP8L	0.221073379	3.448080401	3.980338956	0.000140527	0.004771112	0.846966518
RRP36	-0.143732799	8.509427704	-3.978946776	0.000141226	0.004771112	0.842436366
LCK	-0.299465713	5.260630489	-3.977435498	0.000141989	0.004771112	0.837519893
ARRDC5	-0.217667305	5.473859172	-3.977390341	0.000142012	0.004771112	0.837373008
ALKBH2	-0.174886301	4.760309146	-3.976907457	0.000142257	0.004771112	0.835802377
STX3	0.307286324	9.121607076	3.975310252	0.000143069	0.004780701	0.830608226
ELL	0.27905893	6.81294675	3.972439488	0.000144539	0.004812146	0.82127601
TMEM33	0.222487473	5.66405752	3.967836591	0.000146927	0.004868198	0.806322639
INPP5A	0.235940588	5.662513192	3.96642659	0.000147666	0.004868198	0.80174436
FGL2	0.203884067	11.74283742	3.96611565	0.00014783	0.004868198	0.800734884
EIF4E3	0.316227926	7.615337373	3.964730102	0.00014856	0.004874591	0.796237331
TBC1D31	-0.241302483	6.084288931	-3.959855631	0.000151157	0.004941974	0.78042312
PDSS2	-0.187346924	5.597323803	-3.957748091	0.000152294	0.004952531	0.773589772
SERGEF	-0.176684874	5.752769523	-3.957238	0.00015257	0.004952531	0.771936261
HSPBAP1	0.250689493	7.225775431	3.955505783	0.000153512	0.004965368	0.766322198
ANKRD13C	-0.189971279	5.237544037	-3.953491879	0.000154614	0.004983276	0.759797315
BRI3	0.240950995	10.05809551	3.949347482	0.000156905	0.005039263	0.74637699
TMEM14B	-0.195377835	8.181191768	-3.947777972	0.000157781	0.005049562	0.741297147
ABCC5	0.289704173	5.966458973	3.943330756	0.00016029	0.00511184	0.72691092
PRMT1	-0.229145897	7.104427948	-3.93780869	0.000163458	0.005194638	0.709063196
RPL31	-0.287668689	9.3174407	-3.93663858	0.000164137	0.005198038	0.705283522
ERI3	-0.161292746	5.784779806	-3.934147231	0.000165591	0.005225891	0.697238582
H2BC21	0.391052413	7.960965264	3.93281676	0.000166373	0.005230161	0.692943726
MIS18BP1	0.191559669	7.92116454	3.931366964	0.000167229	0.005230161	0.68826482
CASP4LP	-0.305470654	6.855680365	-3.930261535	0.000167884	0.005230161	0.684698085
ZFAS1	0.226758065	9.037097725	3.930019352	0.000168028	0.005230161	0.683916758
PELO	0.276276537	7.340646422	3.928280037	0.000169065	0.005244483	0.678306389
GNL3	-0.190495255	6.589071085	-3.92526174	0.000170879	0.005273078	0.668574573
RRM2B	0.313165486	5.513553687	3.92464753	0.000171251	0.005273078	0.666594823
CD247	-0.335947854	9.819428289	-3.922969407	0.00017227	0.005273078	0.66118691
FBL	-0.242635408	8.948248653	-3.922907297	0.000172308	0.005273078	0.660986786
SNORD16	-0.303303587	4.839812147	-3.920876027	0.000173549	0.005293243	0.654443033
RNF19B	0.331231314	5.664394607	3.919924765	0.000174133	0.0052933	0.651379337
PRSS30P	-0.344158802	4.640537062	-3.916695364	0.000176131	0.005336174	0.640982356
PPP1R18	0.208263622	9.819713971	3.91483232	0.000177293	0.005339772	0.634987022
CXCL8	-0.944806024	9.075535194	-3.913663249	0.000178026	0.005339772	0.631225923
TRPC4AP	0.27020367	7.285200722	3.913004627	0.00017844	0.005339772	0.629107369
ARHGEF40	0.339798112	4.719196842	3.912752088	0.000178599	0.005339772	0.628295105
C7orf25	0.223779336	6.152777163	3.910779035	0.000179847	0.005359445	0.621950244
RPL29	-0.224236299	10.9655386	-3.908822015	0.000181093	0.005371826	0.615659125
TTC16	-0.304843322	5.142074461	-3.908271768	0.000181445	0.005371826	0.613890672
NR1H2	0.20130231	4.237102045	3.905271173	0.000183374	0.005411329	0.604250012
RBM5	0.132198785	8.791317778	3.903411335	0.00018458	0.005429286	0.598277082
RAB11FIP1	0.226916599	10.49272969	3.9012923	0.000185963	0.005434532	0.591474138
MIR21	0.368688735	5.107792916	3.900838286	0.000186261	0.005434532	0.590016903
LRFN3	-0.303533854	4.574267665	-3.900394605	0.000186552	0.005434532	0.588592951
NDUFB9	-0.22311994	7.889648892	-3.897779678	0.000188278	0.005467282	0.580202864
RP2	0.287039312	6.289297884	3.893194778	0.000191341	0.005491936	0.565501473
TIMM21	-0.185971903	6.211835338	-3.891863658	0.000192239	0.005491936	0.56123551
MAPK1IP1L	0.174540653	4.798383943	3.890691654	0.000193033	0.005491936	0.557480323
ANTXR2	0.22210605	8.294756716	3.890093859	0.000193439	0.005491936	0.555565244
PTTG1IP	0.186717932	7.342188607	3.889898591	0.000193572	0.005491936	0.554939736
NDUFAF2	-0.230954532	6.457281001	-3.889799009	0.00019364	0.005491936	0.554620749
RPS8	-0.33314591	8.892800678	-3.889703193	0.000193705	0.005491936	0.554313829
RAB24	0.195346868	10.51364631	3.889327594	0.000193961	0.005491936	0.553110762
SIRT7	0.19484357	3.954776349	3.885891387	0.000196318	0.00554141	0.542108109
POMGNT1	-0.216999411	5.741764769	-3.882992202	0.000198328	0.005548349	0.53283025
PPA2	-0.180088685	7.431659072	-3.882901519	0.000198391	0.005548349	0.532540126
POLD4	0.170863496	5.926493787	3.882875839	0.000198409	0.005548349	0.532457969
GANAB	-0.17932565	6.998450787	-3.882020864	0.000199006	0.005548349	0.529722889
CARD8	0.282490044	8.689317932	3.876702828	0.000202756	0.005635618	0.512719803
CPNE1	0.212982501	6.402692113	3.874633806	0.000204233	0.005659369	0.506109011
ARMC7	0.15967773	5.397708421	3.869740638	0.000207767	0.005739813	0.490484495
FAM120AOS	0.172682041	5.896352103	3.866191386	0.000210368	0.005777704	0.479159894
FAM241A	0.217785148	6.492335162	3.866133463	0.00021041	0.005777704	0.478975139
SNORA25	0.293647277	5.83255834	3.862724963	0.000212937	0.005829477	0.468106578
PHOSPHO1	0.323435489	4.382402747	3.861472021	0.000213873	0.005837522	0.464113048
SERPINB6	-0.191378138	9.263069674	-3.857477645	0.000216884	0.005901971	0.451387733
TPCN2	0.313968819	5.994183727	3.85500014	0.000218772	0.005935567	0.443499501
SAMSN1	0.274086609	7.25081275	3.850562111	0.000222192	0.00599901	0.429377944
OTULIN	0.149048397	5.942021937	3.850256021	0.00022243	0.00599901	0.428404403
POLR2H	-0.222647476	8.556427566	-3.848980021	0.000223424	0.006007988	0.424346575
NABP1	0.239155055	9.599910468	3.847322866	0.000224721	0.006025043	0.419078038
FRS3	0.192577382	5.242693314	3.842876052	0.000228237	0.006101322	0.404948287
AKIRIN2	0.182509826	8.835651072	3.838339231	0.000231879	0.006180492	0.390544346
EIF4G1	-0.187374754	5.722307506	-3.837212371	0.000232792	0.006186686	0.386968533
LAT2	0.220060498	8.523471566	3.835661358	0.000234054	0.0062021	0.382047976
FICD	0.230138568	5.175886774	3.833972508	0.000235436	0.006220584	0.376691727
CLEC12A	0.667145041	10.04503812	3.832145426	0.00023694	0.006231492	0.370898932
ZFAND5	0.135274595	9.846389071	3.831806232	0.00023722	0.006231492	0.369823727
HBA2	-0.803247347	11.21023503	-3.826469734	0.00024167	0.006330094	0.352916437
PDK3	0.257734569	6.836612795	3.825184724	0.000242754	0.006338224	0.348847694
TMSB15B	-0.266653	5.063961363	-3.824449797	0.000243376	0.006338224	0.346521119
ATP6V1H	0.14386894	6.211853248	3.822433968	0.000245089	0.006343394	0.340141179
DIS3L	-0.228986223	7.939886584	-3.821991842	0.000245466	0.006343394	0.338742199
GDAP2	0.181231383	4.907431142	3.821755437	0.000245668	0.006343394	0.337994212
DOP1B	0.172561548	4.802545571	3.818194451	0.000248729	0.006399039	0.326731164
CTSW	-0.360173856	6.143503202	-3.817614583	0.000249231	0.006399039	0.324897799
GBE1	0.20263852	5.427155307	3.810394457	0.000255562	0.006543102	0.302086406
HHEX	0.199577504	8.58080857	3.80906309	0.000256746	0.006554952	0.297883385
RBM4B	0.147790741	6.320778551	3.806820874	0.000258752	0.006587659	0.290807232
WBP2	0.178415491	10.13353252	3.802876583	0.000262317	0.006659764	0.278366681
SNORA3B	-0.303280587	4.623616781	-3.80177747	0.000263318	0.006666574	0.274901629
CACNA2D2	-0.335320776	3.870165986	-3.798993045	0.000265872	0.006666589	0.26612665
LDHB	-0.32561788	8.769834695	-3.796793123	0.000267907	0.006666589	0.259196919
ATP6V1B2	0.208393501	10.53382581	3.795876381	0.000268759	0.006666589	0.256310031
MRPS28	-0.205080599	6.36922591	-3.795343984	0.000269255	0.006666589	0.254633696
PAK1IP1	-0.162985925	6.930137005	-3.794899463	0.00026967	0.006666589	0.253234183
NPM1	-0.236456346	7.367691666	-3.794439366	0.0002701	0.006666589	0.251785753
CORO1A	0.181868791	8.834084102	3.794263387	0.000270265	0.006666589	0.251231786
QKI	0.238063779	5.399151439	3.794116683	0.000270402	0.006666589	0.25076999
LCMT1	-0.148362646	5.488245515	-3.793567475	0.000270917	0.006666589	0.249041294
LILRA2	0.243584686	10.17173122	3.793495294	0.000270985	0.006666589	0.248814109
RPL35	-0.265746751	10.19421429	-3.793066558	0.000271387	0.006666589	0.247464758
VPS29	-0.119278974	9.737572504	-3.790444009	0.000273862	0.006687982	0.239213202
SPG21	0.198040675	6.230636127	3.790277399	0.00027402	0.006687982	0.238689119
FBXL20	0.262559167	6.469609082	3.789808154	0.000274466	0.006687982	0.237213165
DDX24	-0.210155429	6.014064794	-3.786041291	0.000278066	0.006746082	0.225369636
MGRN1	0.27586478	4.78435822	3.785415338	0.000278668	0.006746082	0.223402362
TRIM23	0.223187031	5.786371328	3.784992066	0.000279077	0.006746082	0.222072214
PPP3CC	-0.247160398	6.917581137	-3.783483271	0.000280536	0.006748654	0.217331631
GALC	0.17593277	6.667345667	3.783347449	0.000280668	0.006748654	0.216904948
MZB1	-0.396533806	6.037975408	-3.781720751	0.000282251	0.0067688	0.211795549
SOS2	0.286521579	5.041590149	3.774265614	0.000289613	0.006921266	0.188399179
JARID2	0.215197645	8.031489716	3.773747677	0.000290131	0.006921266	0.186774961
MARCKSL1	0.245651633	6.181655383	3.771526232	0.000292364	0.006956271	0.179810445
BBS10	0.19241291	4.517067169	3.767498256	0.000296454	0.007023455	0.167189655
PWWP2B	0.194972115	4.790892758	3.76692302	0.000297043	0.007023455	0.16538806
FUT7	0.332477505	5.19756742	3.766231213	0.000297752	0.007023455	0.163221636
PTP4A3	0.298157032	3.225359075	3.765327211	0.000298681	0.007023455	0.160391134
POTEM	0.229050929	4.620358888	3.76406171	0.000299987	0.007023455	0.156429567
ZNF383	-0.176054417	5.711890937	-3.763895433	0.000300159	0.007023455	0.155909119
SARM1	-0.232856209	4.028238202	-3.763196624	0.000300883	0.007023455	0.153722017
RSRC2	-0.127617491	9.063447434	-3.76272724	0.00030137	0.007023455	0.152253124
MRPL22	-0.197394064	6.676147863	-3.759525331	0.000304712	0.007066453	0.142236519
DDX46	-0.161098147	7.567374335	-3.758806776	0.000305467	0.007066453	0.139989482
CPSF4	-0.186164656	8.273239914	-3.75873038	0.000305547	0.007066453	0.139750597
RPL36A	-0.268666956	7.175029948	-3.757193431	0.000307168	0.007085912	0.134945407
GCDH	-0.19629728	5.523706145	-3.754723215	0.00030979	0.007110117	0.127225339
OSBPL9	0.172221289	7.452999693	3.754134636	0.000310418	0.007110117	0.125386409
MGMT	-0.267515308	6.993435048	-3.753998284	0.000310564	0.007110117	0.124960426
IRF9	0.232344416	10.12147486	3.750559227	0.000314259	0.007176642	0.114219986
MPHOSPH10	-0.186188243	7.368351544	-3.749007954	0.00031594	0.007196937	0.109377541
MPZL1	0.420785223	5.249489166	3.744713536	0.000320637	0.007285671	0.095979564
EPB41L5	0.25738336	5.801250081	3.739276085	0.000326679	0.007387257	0.079031221
SH3KBP1	-0.329067781	5.638667698	-3.738571948	0.00032747	0.007387257	0.07683774
CYB5A	-0.239645972	6.337194063	-3.738504265	0.000327546	0.007387257	0.076626913
YIPF3	0.187303938	8.410171545	3.737390877	0.0003288	0.007397178	0.073159204
S1PR4	0.266376539	6.523642716	3.735617547	0.000330806	0.00740301	0.067637597
SSR4	-0.208666575	9.687494065	-3.735166757	0.000331318	0.00740301	0.066234273
ZFP90	-0.252082018	6.530127634	-3.735004369	0.000331502	0.00740301	0.065728783
MSL1	0.300987126	5.648046269	3.732285645	0.000334607	0.00745403	0.057268143
ADGRE5	0.204616623	11.02504041	3.728196745	0.000339329	0.007522732	0.044551833
NEU1	0.176743242	5.819113576	3.728181507	0.000339346	0.007522732	0.044504464
GADD45B	0.307706123	8.031443379	3.724617407	0.000343514	0.007596589	0.03342844
VSIR	0.178475616	9.863026398	3.721273012	0.000347469	0.007637099	0.023042091
PSMC5	-0.203942122	9.596928529	-3.721235503	0.000347513	0.007637099	0.022925642
KLF2	0.144939697	11.80568001	3.720938638	0.000347867	0.007637099	0.022004028
CD46	0.241206436	10.08479248	3.719469861	0.000349619	0.007647142	0.017445003
DPH5	-0.220380188	6.178334855	-3.718591433	0.000350671	0.007647142	0.014719016
ENTPD1	0.319267895	7.212181507	3.718443832	0.000350848	0.007647142	0.014261019
ABI1	0.15006543	8.190719304	3.716381891	0.000353331	0.007682828	0.007864286
PIK3R1	-0.219366553	8.303905013	-3.7139648	0.000356262	0.007728081	0.000369017
TRAPPC14	0.224745067	6.07068824	3.712169845	0.000358454	0.007734948	-0.005194774
TSC22D4	0.218383374	3.790983109	3.71215032	0.000358478	0.007734948	-0.005255284
MANBA	0.166225681	7.83659769	3.711616922	0.000359132	0.007734948	-0.00690827
ACYP1	-0.222095467	6.132117035	-3.70788291	0.000363741	0.007801144	-0.018475091
ACSS2	0.15945047	8.03489807	3.70773724	0.000363922	0.007801144	-0.01892616
C1RL	0.299214378	7.645939007	3.706698303	0.000365215	0.007807747	-0.022142889
RAB21	0.148021022	7.453398292	3.704986704	0.000367354	0.007807747	-0.02744088
HCST	-0.210924798	10.56316779	-3.704887118	0.000367479	0.007807747	-0.02774908
SF3A2	-0.166707154	7.7733242	-3.704738325	0.000367666	0.007807747	-0.028209553
STX2	0.331658589	5.68657136	3.702752425	0.000370165	0.007842504	-0.0343541
CLEC4A	0.211755615	10.00068061	3.701190936	0.000372142	0.007855898	-0.039183814
SNRPD2	-0.225632041	10.97949033	-3.700888384	0.000372526	0.007855898	-0.040119445
LSM2	-0.192123881	9.048097451	-3.699709325	0.000374027	0.007869287	-0.043765108
CD320	-0.277037576	4.672472961	-3.69699277	0.000377507	0.007898157	-0.052161549
AFF4	0.262260335	5.906048582	3.696769269	0.000377794	0.007898157	-0.052852158
PHACTR4	-0.172139283	7.761147263	-3.696604622	0.000378006	0.007898157	-0.053360889
EI24	-0.198856474	7.562459501	-3.695762488	0.000379092	0.007902686	-0.055962692
CFAP298	-0.154391998	6.334248643	-3.694996937	0.000380082	0.007905194	-0.058327519
GPR160	0.345823095	7.167007695	3.694266473	0.000381029	0.007906796	-0.060583631
CNPPD1	0.150354243	4.983826155	3.690425235	0.000386046	0.007992649	-0.072442391
MRPS16	-0.156738246	6.813624924	-3.688378928	0.000388744	0.008030217	-0.078756163
SEPTIN6	-0.254750468	4.622036876	-3.687390145	0.000390054	0.008031824	-0.081806094
RMI1	0.238004171	6.081124869	3.686987246	0.000390589	0.008031824	-0.08304868
ARHGAP15	0.184459735	10.60918165	3.685330164	0.000392797	0.008058993	-0.088158276
NCF1B	0.309800495	5.033687381	3.684484476	0.000393929	0.008059661	-0.090765308
USP4	0.268535153	4.587056219	3.683981224	0.000394603	0.008059661	-0.092316494
LONRF1	0.236880578	4.938156651	3.680968057	0.000398666	0.008107285	-0.101600858
PGM2	0.269418043	6.318123817	3.680879932	0.000398786	0.008107285	-0.101872312
ATF7IP2	-0.205392543	5.31884145	-3.680271499	0.000399611	0.008107285	-0.103746357
CHRNA10	0.209060732	4.338082349	3.679387533	0.000400813	0.008113563	-0.106468675
KLHL3	-0.287696847	5.227512055	-3.676751508	0.000404418	0.008159101	-0.114583943
LOC728392	0.214776132	7.033853708	3.676431493	0.000404858	0.008159101	-0.115568852
URI1	-0.229980678	8.868430036	-3.675520842	0.000406112	0.008166264	-0.11837123
FLOT2	0.247404076	11.22486144	3.673566257	0.000408816	0.008185724	-0.124384442
CSPP1	-0.161479304	5.376670733	-3.672745301	0.000409956	0.008185724	-0.126909396
TRAF3IP3	-0.191529132	7.616152415	-3.672639421	0.000410104	0.008185724	-0.127235013
NPEPPS	0.165787749	7.579626189	3.672224152	0.000410682	0.008185724	-0.128512044
STMN3	-0.385505743	9.120871266	-3.670085809	0.000413673	0.008188294	-0.135086191
BET1L	0.200917365	3.976960784	3.66958392	0.000414377	0.008188294	-0.136628802
TM9SF1	0.207783167	5.440322548	3.669396841	0.000414641	0.008188294	-0.137203771
NCF1C	0.278856502	8.133241766	3.669155588	0.00041498	0.008188294	-0.137945208
RAN	-0.19325966	7.898978008	-3.667000719	0.000418024	0.008188294	-0.144566143
SSH3	0.241433264	5.455068115	3.666777878	0.00041834	0.008188294	-0.145250671
LSS	-0.222559411	4.530529525	-3.666744155	0.000418387	0.008188294	-0.14535426
PSTPIP1	0.190961192	7.008556285	3.666324637	0.000418983	0.008188294	-0.146642856
RPL23AP64	-0.317471131	9.153124873	-3.665737874	0.000419817	0.008188294	-0.148444983
GTF3A	-0.193764784	9.551053673	-3.665112284	0.000420708	0.008188294	-0.15036613
EPRS1	-0.193899095	8.228122153	-3.665103373	0.000420721	0.008188294	-0.150393492
MAPRE1	0.127262044	8.910029128	3.661699635	0.000425601	0.008255025	-0.160841971
ITK	-0.298048547	7.513037276	-3.66108247	0.000426492	0.008255025	-0.162735734
RPS3	-0.174299752	11.48581748	-3.660389451	0.000427494	0.008255025	-0.164861975
RPL13AP6	-0.282695325	9.467589124	-3.659524124	0.000428749	0.008255025	-0.167516467
ZBTB48	0.146175372	7.238157129	3.659131444	0.000429319	0.008255025	-0.168720906
GRK2	0.168402913	9.968756332	3.658939089	0.000429599	0.008255025	-0.169310869
RNASE4	0.411774597	5.81923744	3.657187586	0.000432154	0.008286599	-0.174681789
TRMT1	-0.163110922	6.925798709	-3.654381552	0.000436277	0.00834805	-0.183282496
ITPRIP	0.250718	8.871231092	3.651611143	0.000440385	0.008408942	-0.191769307
MAL	-0.500620895	6.208939528	-3.649648529	0.000443317	0.008447181	-0.197778708
EP300	0.219811504	5.692115342	3.648968422	0.000444337	0.008448911	-0.199860604
DIP2B	0.240881537	6.4443054	3.648347003	0.000445271	0.008448999	-0.201762603
PRDX2	-0.241956997	5.769928269	-3.647169327	0.000447047	0.008456501	-0.205366512
PSME1	0.225956853	4.924547941	3.645831128	0.000449073	0.008456501	-0.209460625
MAP4K4	0.258361669	5.805720399	3.645696406	0.000449277	0.008456501	-0.209872733
CLEC10A	0.298810059	4.305327802	3.645623219	0.000449388	0.008456501	-0.210096607
RBM7	0.237335056	6.317477791	3.640920749	0.000456581	0.008560705	-0.224474167
RPS27	-0.221802978	10.81619487	-3.640161779	0.000457752	0.008560705	-0.226793413
NRIP3	0.201477739	4.666016757	3.639911267	0.000458139	0.008560705	-0.227558845
UBE2G2	-0.235479428	8.071854315	-3.639148798	0.00045932	0.008560705	-0.229888314
FGGY	0.228537733	4.730922585	3.638924008	0.000459668	0.008560705	-0.230575015
ANO10	0.212579414	4.334993268	3.638135576	0.000460893	0.008560705	-0.232983322
CDC34	0.223928161	4.027965226	3.637733175	0.000461519	0.008560705	-0.23421233
MIIP	0.210939214	3.758026449	3.635675896	0.000464733	0.008602759	-0.240494099
ANXA2R-AS1	0.214059222	4.674596725	3.633025108	0.000468905	0.008650611	-0.248584294
MSRB3	0.25454981	4.614201602	3.632447111	0.000469819	0.008650611	-0.250347768
HTATIP2	0.1846636	8.71412024	3.632223775	0.000470173	0.008650611	-0.251029112
FLT3LG	-0.286899235	5.991398683	-3.631598576	0.000471165	0.008651344	-0.252936282
MORC3	0.203980977	5.530921434	3.629676104	0.000474227	0.008687749	-0.258799289
LUC7L	-0.199107403	5.683664683	-3.629155493	0.000475059	0.008687749	-0.260386619
CMTM3	0.211599418	4.402809401	3.627011665	0.000478501	0.008733132	-0.266921345
SNHG5	-0.431329547	9.09740237	-3.62345855	0.000484259	0.008820503	-0.277745596
SNORD48	0.426811896	4.861656061	3.622367956	0.000486039	0.008827738	-0.281066439
FBXO3	0.157202562	5.295499316	3.621599956	0.000487297	0.008827738	-0.283404552
NIPSNAP3A	0.206480794	5.093595157	3.620943642	0.000488374	0.008827738	-0.285402358
CIB1	-0.181101873	10.25463302	-3.619974181	0.000489969	0.008827738	-0.288352892
SMG8	0.158693771	6.75909866	3.619899138	0.000490093	0.008827738	-0.288581261
ITPR3	-0.318480985	6.875593297	-3.619061087	0.000491476	0.008827738	-0.291131349
MRPL36	-0.179947643	8.04079281	-3.618893297	0.000491753	0.008827738	-0.291641862
RRS1	-0.184673863	6.189823983	-3.618486505	0.000492426	0.008827738	-0.292879482
ASH2L	0.13852665	7.901486852	3.617296277	0.000494401	0.008845687	-0.29650004
SNHG8	-0.643074302	7.430610311	-3.609299887	0.000507861	0.00906867	-0.320801696
CREG1	0.232819095	7.769614879	3.606623486	0.000512444	0.009118984	-0.328926697
DEGS1	0.193191452	7.121866185	3.606482835	0.000512686	0.009118984	-0.329353564
OSGIN2	0.291455437	6.627194267	3.604884789	0.000515442	0.009150098	-0.334202657
CLK1	0.285718387	5.536057934	3.604144272	0.000516724	0.009154972	-0.336449142
ELP2	-0.163065738	5.822907987	-3.603208836	0.000518347	0.00916587	-0.339286461
SMC2	-0.184762925	4.609217577	-3.601468805	0.00052138	0.009201599	-0.344562804
PSRC1	0.244180372	5.085765064	3.597370866	0.000528589	0.009297684	-0.356981714
LILRA5	0.411626485	4.817809071	3.596824211	0.000529558	0.009297684	-0.358637584
MED25	0.268575415	4.935767123	3.59645073	0.000530221	0.009297684	-0.359768786
CCT3	-0.194333317	7.230561943	-3.595930032	0.000531147	0.009297684	-0.361345737
NFE2L1	0.141612008	5.205602682	3.595484787	0.000531939	0.009297684	-0.362694041
NUCB2	-0.199533957	6.897013945	-3.594741728	0.000533264	0.009302958	-0.364943925
USP38	0.159279504	7.916097186	3.593042208	0.000536307	0.009338117	-0.370088561
DMXL2	0.231055461	5.762944123	3.591432166	0.000539205	0.009370622	-0.374960689
WHAMM	-0.229880864	6.155575928	-3.590018291	0.000541762	0.009377633	-0.379237875
MAF	-0.30126471	5.807234174	-3.589107939	0.000543414	0.009377633	-0.381991173
CHCHD4	-0.153948144	7.520707965	-3.588500269	0.00054452	0.009377633	-0.383828745
FMO5	0.222492986	4.348894011	3.588207082	0.000545054	0.009377633	-0.384715251
CDK14	0.255371859	4.978903471	3.587882692	0.000545646	0.009377633	-0.385696043
PDHA1	-0.141863584	7.203403504	-3.587654235	0.000546063	0.009377633	-0.386386742
SLC22A15	0.333261791	5.773816185	3.587234094	0.000546831	0.009377633	-0.38765688
SNHG6	-0.245865562	8.206600021	-3.586311317	0.000548521	0.009388897	-0.390446161
PRKCH	-0.253876283	7.921835391	-3.581824691	0.000556808	0.00950489	-0.404000394
RWDD1	-0.175402441	8.939794979	-3.581512439	0.000557389	0.00950489	-0.404943251
HBB	-0.497653078	11.7613962	-3.579336226	0.000561455	0.009540579	-0.411512742
MMAA	-0.18515133	5.738930064	-3.579073158	0.000561948	0.009540579	-0.412306685
CCT2	-0.167693962	7.881997918	-3.578538443	0.000562953	0.009540579	-0.41392033
ARG1	0.753358765	7.037767172	3.57800958	0.000563947	0.009540579	-0.415516139
ENOPH1	-0.18506679	7.098512626	-3.577594161	0.00056473	0.009540579	-0.416769518
STAT4	-0.289009147	7.183914603	-3.574478423	0.000570633	0.009622417	-0.426166734
PAXX	-0.185451615	7.189862032	-3.57252682	0.00057436	0.009667331	-0.432049787
SLC25A24	-0.652197455	6.283466557	-3.57169382	0.000575958	0.009673132	-0.434560122
TRMU	-0.180306652	4.43712092	-3.570929365	0.000577428	0.009673132	-0.436863512
RPL23	-0.251263684	10.94229625	-3.570685576	0.000577898	0.009673132	-0.437597999
PDK4	0.492839304	4.688743866	3.569105999	0.000580949	0.00970486	-0.442356049
GNL2	-0.173025255	8.148482867	-3.568600406	0.000581929	0.00970486	-0.443878685
HPCAL4	-0.275842435	4.935927598	-3.565816617	0.000587352	0.009777361	-0.452259448
REXO2	-0.231618967	8.088755678	-3.564708354	0.000589524	0.009780855	-0.455594598
HNRNPU	-0.168621238	4.929744968	-3.564423624	0.000590083	0.009780855	-0.456451326
TRIM41	0.117139207	6.403880225	3.564064255	0.00059079	0.009780855	-0.457532565
LTB4R	0.284410151	5.333865831	3.563131602	0.000592628	0.009793441	-0.460338275
MRPS6	-0.159893507	9.590860951	-3.561660265	0.000595538	0.009823671	-0.464763413
FAM153B	-0.364208511	5.378496806	-3.559466997	0.000599901	0.009867836	-0.4713573
ARPC4	0.168640753	7.149175239	3.559223793	0.000600387	0.009867836	-0.472088289
MFGE8	-0.330152999	6.819470782	-3.558024406	0.000602787	0.009889408	-0.475692701
CLP1	0.179713748	6.215082289	3.556123415	0.000606611	0.0099285	-0.481403742
NAB1	0.24793429	6.684139205	3.55538532	0.000608101	0.0099285	-0.483620552
NUDC	-0.151287273	9.275803612	-3.555214429	0.000608447	0.0099285	-0.484133761
KRI1	-0.185343926	4.964183503	-3.551670058	0.000615658	0.010022929	-0.494773882
MRFAP1	0.110548034	8.80363686	3.55084508	0.000617348	0.010022929	-0.49724932
PPP1R11	0.124710066	9.7191185	3.550750296	0.000617542	0.010022929	-0.497533703
CPPED1	0.29212194	6.755145841	3.547976245	0.000623259	0.010075406	-0.505854271
RAP1GAP2	0.222831742	5.715660686	3.547517505	0.000624209	0.010075406	-0.507229766
ATP6V0A1	0.178181817	7.81169968	3.547241993	0.00062478	0.010075406	-0.508055803
TRIM21	0.294054425	7.454219919	3.546681942	0.000625943	0.010075406	-0.509734797
JADE2	-0.203866881	6.320654611	-3.54650146	0.000626318	0.010075406	-0.510275826
HNRNPR	-0.201354052	7.807567409	-3.54325393	0.000633105	0.010162175	-0.520007448
SAMD3	-0.306001421	6.872364838	-3.542536053	0.000634615	0.010162175	-0.522157764
STK40	0.267426033	4.140545052	3.542321762	0.000635066	0.010162175	-0.522799586
CYB5R4	0.223163977	8.662983571	3.541616928	0.000636553	0.010168061	-0.524910426
ZNF189	0.180733457	5.567275401	3.540433117	0.000639057	0.010186665	-0.528455005
TSPAN31	-0.146634363	7.608107812	-3.539513802	0.000641008	0.010186665	-0.531207022
CCDC28B	-0.237760162	5.402930917	-3.539480063	0.00064108	0.010186665	-0.531308011
SIVA1	-0.179853033	8.062447084	-3.536353135	0.000647759	0.010274836	-0.540664602
PLEKHA1	-0.239202763	7.078063185	-3.534291101	0.0006522	0.010327251	-0.546831396
KIF5B	0.187031491	6.099121267	3.532722851	0.000655596	0.010362979	-0.551519674
MEA1	-0.1411172	6.392806932	-3.530724663	0.000659948	0.010413658	-0.557491016
SAP30BP	0.148232446	4.732233826	3.527868152	0.000666217	0.010494356	-0.566022997
ESYT2	-0.236884851	7.846538476	-3.52523054	0.000672055	0.010568006	-0.573896602
CCNG2	0.254249706	5.976039045	3.522711262	0.000677676	0.010637999	-0.581412881
UBE2K	0.149538671	6.958387231	3.519148585	0.000685702	0.010745425	-0.592035332
FAM43A	0.331336279	6.323366189	3.517819357	0.000688719	0.010774132	-0.595996499
UTP3	-0.202638952	6.632241505	-3.51675615	0.000691142	0.010793451	-0.599164109
STK35	0.179915921	4.120590624	3.51464891	0.000695967	0.010832829	-0.605440099
XYLT2	-0.167502636	6.955570262	-3.514614006	0.000696047	0.010832829	-0.605544029
NT5C3A	0.313636784	9.060031747	3.510834745	0.000704781	0.010934919	-0.616792702
AAGAB	-0.205299869	5.960308713	-3.51036794	0.000705867	0.010934919	-0.618181486
RPS11	-0.221816677	10.98989293	-3.510010165	0.000706701	0.010934919	-0.619245801
SLA	0.256947678	9.45553304	3.509702175	0.000707419	0.010934919	-0.620161953
BEX2	-0.316397203	6.181158248	-3.508782365	0.000709568	0.010938794	-0.622897674
DNAJB11	-0.130512594	8.992370064	-3.508564996	0.000710077	0.010938794	-0.6235441
RALGDS	-0.291064649	8.710901673	-3.505227302	0.000717932	0.011041091	-0.633466203
TIGD5	-0.195485988	5.619785141	-3.499781004	0.000730926	0.011221943	-0.649641521
DNAAF10	-0.170346328	5.613997043	-3.498319805	0.00073445	0.01125703	-0.653978042
PPID	-0.319701669	5.778966052	-3.497112268	0.000737375	0.011282824	-0.657560726
KIAA0319L	0.352816521	5.830563133	3.496057655	0.000739938	0.011284439	-0.66068894
DCUN1D5	-0.154348941	6.70353103	-3.496047096	0.000739963	0.011284439	-0.660720258
ISCU	-0.156116395	7.63619319	-3.495159468	0.000742127	0.011285011	-0.663352605
ZNF30	-0.227331644	4.926345005	-3.495013221	0.000742484	0.011285011	-0.663786269
PRRG4	0.382863111	6.535671179	3.494180554	0.00074452	0.011297066	-0.666255093
CREBBP	0.203046499	8.784820156	3.491378703	0.00075141	0.011333298	-0.674559243
RBM43	0.233040739	5.827180469	3.490256657	0.000754186	0.011333298	-0.677883379
LIG1	-0.186168756	4.353428955	-3.490247415	0.000754209	0.011333298	-0.677910755
F5	0.374924472	7.0092868	3.489962609	0.000754915	0.011333298	-0.678754383
CNOT6	-0.152487543	5.748857756	-3.48985286	0.000755188	0.011333298	-0.679079459
CUTA	-0.214236299	8.667301969	-3.489465838	0.000756149	0.011333298	-0.680225753
CAPN2	-0.173027343	5.419027547	-3.489284378	0.0007566	0.011333298	-0.680763173
GNAI3	0.293465876	7.513878908	3.489089072	0.000757085	0.011333298	-0.681341579
RPS25	-0.388644192	8.655936775	-3.488669227	0.00075813	0.011333298	-0.682584881
MAP7	0.345810489	5.110031736	3.487592879	0.000760815	0.011354765	-0.685771796
SIGLEC17P	-0.217386853	4.424997806	-3.486120825	0.000764503	0.011391088	-0.690129154
CDK5R1	0.373941898	5.721378507	3.485418493	0.000766268	0.011395003	-0.692207609
SDCBP	0.263640228	10.27954343	3.48501923	0.000767273	0.011395003	-0.693389034
CENPX	-0.180982788	8.07015843	-3.483559507	0.000770958	0.011431058	-0.69770751
ARL6IP4	-0.144974566	5.605989952	-3.481986105	0.000774949	0.011443043	-0.70236078
PTPRCAP	-0.282798448	6.46003724	-3.481530902	0.000776108	0.011443043	-0.70370673
ADCY4	0.261580775	5.633755143	3.481261391	0.000776794	0.011443043	-0.704503562
SLC25A23	-0.246960308	6.153490412	-3.481258099	0.000776802	0.011443043	-0.704513294
EYA3	-0.309771515	4.55097569	-3.479189472	0.000782091	0.011502311	-0.710627821
NARS1	-0.177498997	8.793670224	-3.478167809	0.000784716	0.011502508	-0.713646688
HLA-F-AS1	-0.22727836	5.652630628	-3.478019995	0.000785096	0.011502508	-0.714083401
PTGDR	-0.257002028	4.297718719	-3.477707454	0.000785901	0.011502508	-0.715006754
RPL12	-0.234822771	10.30867478	-3.476029741	0.000790236	0.011547349	-0.719962221
CREBZF	-0.199020811	5.450925852	-3.475033527	0.00079282	0.01155204	-0.722903896
ARPC1A	0.115991594	8.600053248	3.474926253	0.000793099	0.01155204	-0.72322062
COIL	-0.144436489	6.431389581	-3.473870553	0.000795847	0.011553518	-0.726337186
DHX37	-0.185030885	6.119155117	-3.473674745	0.000796358	0.011553518	-0.726915159
HADHB	0.148722051	6.830397615	3.473423413	0.000797014	0.011553518	-0.727656989
MMAB	-0.15775099	4.407841457	-3.47173039	0.000801446	0.011599268	-0.732653051
FOXO4	0.19814807	8.264096349	3.470720819	0.0008041	0.011610507	-0.735631398
PTGDS	-0.430035923	4.038772194	-3.470448559	0.000804817	0.011610507	-0.736434484
TBC1D2	0.225154199	5.605609779	3.469694723	0.000806806	0.011610507	-0.738657829
INTS3	0.178841029	6.640883657	3.469044935	0.000808524	0.011610507	-0.740574007
PLXDC2	0.248204804	7.934397475	3.46901257	0.000808609	0.011610507	-0.740669442
BOLA3	-0.231153422	7.223414618	-3.468477424	0.000810027	0.011612518	-0.742247335
TGFBR3	-0.354903302	6.403755558	-3.467054014	0.000813809	0.011648366	-0.746443414
RGS18	0.209602008	10.05340337	3.462473827	0.000826093	0.011805593	-0.759936599
PLPP6	0.189798479	4.962692232	3.461557184	0.000828572	0.011822435	-0.76263541
USP8	0.170049696	6.140263872	3.460668016	0.000830984	0.011836749	-0.765252819
GNPTAB	-0.192559787	5.813868689	-3.460039739	0.000832692	0.011836749	-0.767101948
ADSL	-0.17284139	9.024793039	-3.459746665	0.00083349	0.011836749	-0.767964427
HDDC2	-0.218644323	8.777065735	-3.45927158	0.000834784	0.011836749	-0.76936243
AKNA	0.142208497	8.547569968	3.456446964	0.000842523	0.011927864	-0.777671262
MTARC1	0.352656931	7.760193149	3.455025153	0.000846443	0.011961463	-0.781851703
TRAPPC6A	-0.201622374	6.411591628	-3.454632942	0.000847528	0.011961463	-0.783004664
SPAG7	-0.159287865	6.343657629	-3.451796772	0.00085541	0.012035851	-0.791339058
SNX4	-0.179466088	6.015922431	-3.45133555	0.000856698	0.012035851	-0.792693922
WIPI2	0.191988319	5.130945523	3.451309305	0.000856771	0.012035851	-0.792771014
UBASH3A	-0.338718075	5.225388053	-3.450231343	0.00085979	0.012055181	-0.795937036
IVD	0.19923489	3.842013003	3.449681145	0.000861334	0.012055181	-0.797552704
LIPN	0.397188828	5.012224351	3.449399261	0.000862126	0.012055181	-0.798380388
JCHAIN	-0.580544774	9.304045872	-3.448030273	0.000865984	0.012089671	-0.802399363
ZDHHC16	-0.169797765	8.0811715	-3.447439739	0.000867653	0.012089671	-0.80413264
POGLUT1	-0.168267366	6.209411462	-3.446668969	0.000869836	0.012089671	-0.806394592
ARF3	0.191338827	6.012635694	3.446641595	0.000869914	0.012089671	-0.806474917
CYP4B1	-0.484941763	4.85903458	-3.445303211	0.000873717	0.012123987	-0.810401695
HABP4	-0.216336218	4.824643889	-3.441713955	0.000883994	0.012240175	-0.820926794
SNORD12C	0.390082058	5.654904287	3.441439809	0.000884783	0.012240175	-0.821730357
LCP1	0.162254059	12.52096643	3.440718269	0.000886865	0.012248592	-0.823845068
PRR5	-0.224618792	4.458462026	-3.440295301	0.000888087	0.012248592	-0.825084559
PISD	0.257796742	6.930649721	3.439140546	0.000891432	0.012276099	-0.828467942
MRPS33	-0.20510222	6.535237455	-3.436692956	0.000898561	0.012347229	-0.835636444
SQSTM1	0.13441186	10.71149896	3.436003017	0.000900581	0.012347229	-0.837656442
ZNF525	-0.17117561	4.429634831	-3.435971649	0.000900673	0.012347229	-0.837748275
GATAD2B	0.184026656	4.462097268	3.434316148	0.000905536	0.012395204	-0.842593957
PRKCA	-0.207862143	5.579657478	-3.432048696	0.000912237	0.012454792	-0.849227971
SLC37A4	-0.175072981	6.463962266	-3.43191631	0.00091263	0.012454792	-0.849615198
ZFAND3	0.213556461	4.969085837	3.43069379	0.000916264	0.012472539	-0.853190519
OXSR1	0.140337987	7.000048175	3.430555785	0.000916675	0.012472539	-0.853594061
MAGOH	-0.168523006	7.474170319	-3.427939874	0.000924499	0.012560202	-0.861240962
KLHL18	0.1783548	4.609510227	3.425105989	0.000933047	0.012611997	-0.869520076
SPATA7	-0.186468589	5.330331381	-3.424992737	0.00093339	0.012611997	-0.869850832
EXOSC5	-0.180754224	4.805570627	-3.424444624	0.000935053	0.012611997	-0.87145149
BTG1	0.128177438	11.84435079	3.42441205	0.000935152	0.012611997	-0.871546609
EIF1B	0.147014968	9.072388718	3.423704558	0.000937302	0.012611997	-0.873612405
YIPF4	0.225992109	7.826142822	3.423702121	0.000937309	0.012611997	-0.873619521
CCDC174	0.141300581	7.672088985	3.423466897	0.000938025	0.012611997	-0.874306276
CPEB2	0.256650037	5.242990617	3.42085281	0.000946016	0.012700646	-0.881935905
NME3	-0.17030383	6.659812651	-3.419942543	0.000948813	0.012706284	-0.884591631
CD6	-0.332618228	7.52609331	-3.419806624	0.000949232	0.012706284	-0.88498813
SCCPDH	0.180775912	5.452409631	3.41910131	0.000951406	0.012715688	-0.887045472
SLC66A2	0.136267241	8.297021841	3.418360292	0.000953695	0.012715688	-0.889206611
SLC25A40	0.180145645	5.217476778	3.418092894	0.000954522	0.012715688	-0.889986377
GIGYF1	-0.182024073	4.26606893	-3.417767206	0.00095553	0.012715688	-0.89093606
GTF2H4	-0.183451625	5.41760485	-3.412607332	0.000971643	0.012901107	-0.90597276
RNU4-2	0.478440979	4.350416608	3.412397705	0.000972303	0.012901107	-0.906583284
PILRA	0.237147305	7.566815103	3.408028755	0.000986154	0.013065817	-0.91930106
FKBP1A	0.203152176	8.13912118	3.406798747	0.000990087	0.013087106	-0.922879319
TOMM6	-0.195024527	8.604888373	-3.406604286	0.00099071	0.013087106	-0.923444943
FBN2	0.352764893	5.814341892	3.406177027	0.00099208	0.013087106	-0.924687616
SLC5A6	-0.158447677	5.159177976	-3.403128464	0.00100191	0.013179998	-0.933550849
TRAK2	-0.143547083	6.218812022	-3.40272898	0.001003205	0.013179998	-0.934711841
IL2RB	-0.319765305	6.906242258	-3.402646657	0.001003472	0.013179998	-0.934951079
RFXAP	-0.158023322	5.328065082	-3.401592897	0.001006896	0.013205888	-0.938012998
MED30	0.16421147	7.734855192	3.400775279	0.001009561	0.013221753	-0.94038826
TRA2B	-0.176686716	8.644081667	-3.39625373	0.001024415	0.013378938	-0.953515991
SMIM12	-0.165647704	5.590998154	-3.39622611	0.001024507	0.013378938	-0.953596143
CA5B	-0.186588187	6.144928753	-3.395306076	0.001027555	0.013399489	-0.956265702
CEP19	0.323834648	7.23230965	3.39434814	0.001030737	0.013421734	-0.959044655
TMCC3	0.312760685	4.728859651	3.393563677	0.00103335	0.01343651	-0.961319921
MIA3	0.214826862	4.617792876	3.391721146	0.001039512	0.013479362	-0.966662452
CD7	-0.275855827	8.845158282	-3.391691499	0.001039612	0.013479362	-0.966748397
ELMO2	0.156868884	6.460331177	3.390688723	0.00104298	0.013494476	-0.969655061
ICOS	-0.283726601	6.098503442	-3.390083522	0.001045018	0.013494476	-0.971408993
MPST	0.160662663	4.485388158	3.389730964	0.001046207	0.013494476	-0.972430629
RNF20	0.135411576	7.74907426	3.389580125	0.001046716	0.013494476	-0.972867702
ZNF484	0.151372866	4.797686738	3.388654171	0.001049846	0.013510413	-0.975550441
TDP1	-0.196197725	5.612390801	-3.388335569	0.001050926	0.013510413	-0.97647339
CNBP	0.119398346	9.222945608	3.387700222	0.00105308	0.013518994	-0.978313707
RNASEL	0.20872183	8.023499394	3.386172259	0.00105828	0.013547772	-0.982738465
PUS7	-0.17348365	5.315905352	-3.385759281	0.001059689	0.013547772	-0.983934126
KMT2A	-0.213977345	3.998412462	-3.385527885	0.00106048	0.013547772	-0.98460402
KLRB1	-0.33139166	9.527000111	-3.385292532	0.001061284	0.013547772	-0.985285335
EIF5A2	-0.168575724	5.107223677	-3.384393686	0.001064362	0.013568009	-0.987887036
ABCG1	0.382919185	7.661807826	3.379891648	0.001079906	0.013746877	-1.000910238
SLC2A8	-0.219285223	5.684617323	-3.37727368	0.001089043	0.013843797	-1.008477254
AKT1	0.162290259	9.090122601	3.37517741	0.001096412	0.013902347	-1.014533129
IBTK	-0.189144458	6.651322668	-3.375093309	0.001096708	0.013902347	-1.014776027
CEP78	-0.285152674	5.093819774	-3.374152676	0.001100031	0.013911643	-1.017492418
GRHPR	-0.204776301	6.710644706	-3.374019229	0.001100503	0.013911643	-1.017877746
RPL3	-0.302571605	7.440826601	-3.373348315	0.001102879	0.013922322	-1.019814824
TMLHE	0.206137157	5.978785669	3.372427686	0.001106148	0.013931763	-1.022472405
SLC49A4	0.244170905	6.791211644	3.372167299	0.001107075	0.013931763	-1.023223968
SAE1	-0.175827318	8.823965869	-3.371560288	0.001109237	0.013931763	-1.024975823
PTMA	-0.258514292	7.88095299	-3.37141386	0.001109759	0.013931763	-1.025398382
CARD11	-0.259275012	6.392323095	-3.370473696	0.001113117	0.013954644	-1.028111165
HPF1	-0.155375138	6.303064197	-3.369636717	0.001116114	0.013965915	-1.030525728
KIFC2	-0.192351083	4.780399795	-3.369364971	0.001117089	0.013965915	-1.031309577
CRLF3	0.196756667	6.727900388	3.368672124	0.001119578	0.013966459	-1.033307871
TRAF5	-0.23667588	6.832933957	-3.368055664	0.001121797	0.013966459	-1.035085589
CARD14	-0.203806933	5.826597519	-3.368023593	0.001121912	0.013966459	-1.035178068
ECI2	-0.218079332	7.380040429	-3.367644569	0.001123279	0.013966459	-1.036270946
IL32	-0.301751598	7.661488155	-3.366124064	0.001128777	0.014004025	-1.040654234
MRPL14	-0.206860204	6.68765555	-3.365170603	0.001132237	0.014004025	-1.043402088
MATK	-0.331764624	6.823937038	-3.365122826	0.001132411	0.014004025	-1.043539763
PPIG	-0.188722373	7.382889729	-3.365108324	0.001132463	0.014004025	-1.043581552
EZH2	-0.164008566	4.992699251	-3.363720394	0.001137519	0.014011593	-1.047580414
CLK4	0.241753911	6.504848828	3.36366676	0.001137715	0.014011593	-1.047734919
MRPS7	-0.168531433	6.729288653	-3.363455417	0.001138487	0.014011593	-1.048343718
CEMIP2	0.162471183	7.309141993	3.363022549	0.001140069	0.014011593	-1.049590551
SAR1A	-0.15732531	7.338391191	-3.362498997	0.001141986	0.014011593	-1.051098426
TSPAN2	0.302028913	4.619267586	3.362391822	0.001142379	0.014011593	-1.051407078
NCF1	0.299585232	8.295620062	3.361986109	0.001143866	0.014011593	-1.052575417
IRF1	0.234543834	11.11238941	3.360341758	0.001149915	0.014066731	-1.057309576
MOB1A	0.2304093	7.39191175	3.359721862	0.001152204	0.014075777	-1.059093826
RIN3	0.203995187	4.312146933	3.359211548	0.00115409	0.014079903	-1.060562476
MOSPD2	0.275536462	8.308300385	3.358755131	0.00115578	0.01408162	-1.06187587
ZDHHC2	-0.192585652	5.437482764	-3.357423611	0.001160724	0.014122922	-1.065706697
RASGRP4	0.263115217	4.320774293	3.353784237	0.001174338	0.014269467	-1.076171374
ASNS	-0.210293391	7.120926079	-3.351502057	0.001182952	0.014343435	-1.08272914
YPEL3	0.196227509	8.988310819	3.351335714	0.001183582	0.014343435	-1.083206985
GK5	-0.248085101	5.218502452	-3.349843709	0.001189248	0.014385621	-1.087492204
RECQL	-0.168011212	6.672088496	-3.34958622	0.001190228	0.014385621	-1.088231593
MANBAL	0.132661571	6.230946131	3.348581535	0.001194061	0.014409098	-1.091116178
CEBPZ	-0.166639542	8.375046582	-3.348246569	0.001195342	0.014409098	-1.09207776
HINT1	-0.204858745	9.887684399	-3.34688205	0.001200571	0.014452966	-1.095994114
ANG	0.266185659	5.127397767	3.345898436	0.001204354	0.014459118	-1.098816461
OGT	-0.228892839	9.111426337	-3.345713826	0.001205065	0.014459118	-1.099346103
RPS23	-0.227463898	10.68530745	-3.345509022	0.001205855	0.014459118	-1.099933655
ZNF207	-0.149927562	8.086224309	-3.343542801	0.001213459	0.014474118	-1.105573054
SLC2A4RG	-0.215279882	5.264829263	-3.34350616	0.001213601	0.014474118	-1.10567812
TSPO	0.186768909	11.30800875	3.343207246	0.001214761	0.014474118	-1.106535219
DUS1L	-0.190193398	5.1184494	-3.34279398	0.001216367	0.014474118	-1.107720109
MAP3K20	0.220187322	6.031555889	3.342656069	0.001216903	0.014474118	-1.108115495
ZNF32	-0.167331055	6.355898362	-3.342604006	0.001217105	0.014474118	-1.108264755
SLC7A1	-0.184346191	5.912604875	-3.341599219	0.00122102	0.014474118	-1.111145024
MAP2K4	0.247247664	6.791988204	3.341519681	0.00122133	0.014474118	-1.111372995
CHKA	0.172052623	4.382217001	3.341492106	0.001221438	0.014474118	-1.111452028
RFX2	0.307597087	4.292695255	3.340245645	0.001226312	0.014512952	-1.115024058
TOR1B	0.259606633	6.621653204	3.33953823	0.001229086	0.014526545	-1.11705087
TSEN15	-0.208945446	7.350199153	-3.339138333	0.001230657	0.014526545	-1.118196469
POM121C	-0.158321465	9.772106173	-3.338630233	0.001232655	0.014529972	-1.119651885
NSMCE4A	-0.182078624	8.277006307	-3.338252191	0.001234144	0.014529972	-1.120734652
FBXW11	0.12258659	7.201839726	3.335372395	0.001245543	0.014642875	-1.128979708
UPF1	0.200466705	5.893569294	3.335016997	0.001246956	0.014642875	-1.129996861
SLC39A1	0.17314377	7.209229098	3.334329805	0.001249694	0.014646496	-1.131963371
KCNN4	0.171680336	4.200827782	3.334130786	0.001250488	0.014646496	-1.132532838
DNAJC8	-0.151150517	9.911674511	-3.332441749	0.001257244	0.014680132	-1.137364751
ASB1	-0.19701433	6.099320225	-3.331804062	0.001259803	0.014680132	-1.139188525
PTK2B	0.203713753	4.736577464	3.331727528	0.001260111	0.014680132	-1.139407392
FH	-0.181832574	7.672688152	-3.33141781	0.001261356	0.014680132	-1.140293068
SRPK1	0.308968963	8.562031665	3.33139824	0.001261435	0.014680132	-1.140349029
ZEB1-AS1	0.228775378	5.231727765	3.330271059	0.001265977	0.01471415	-1.143571791
MRPL38	-0.175439791	5.359829679	-3.327454536	0.001277394	0.01482788	-1.15162095
VMA21	-0.172444131	6.989133964	-3.326986689	0.001279299	0.01483106	-1.152957474
PDPK1	0.172992448	5.154983971	3.32556889	0.001285091	0.014879223	-1.157006894
PRDX4	-0.17047602	7.379766837	-3.324900998	0.001287828	0.014888952	-1.158914021
TRAPPC3	-0.141733999	9.054359887	-3.324564788	0.001289207	0.014888952	-1.159873937
DPYD	0.23931231	7.619452246	3.323475614	0.001293687	0.014921722	-1.16298314
APOO	-0.154716853	5.508109953	-3.32286073	0.001296222	0.014932014	-1.164738066
PPP1R21	0.123643746	7.19893554	3.321647071	0.001301239	0.014939127	-1.168201215
TWF2	0.135740766	7.547758062	3.321280133	0.00130276	0.014939127	-1.169248072
PLEKHF2	0.19940116	5.226600271	3.321251198	0.00130288	0.014939127	-1.169330616
SAFB2	0.153628379	6.861358896	3.321122479	0.001303414	0.014939127	-1.169697823
PECAM1	0.172685066	8.803422736	3.320090264	0.001307702	0.014969403	-1.172642101
CRLS1	-0.160024307	7.697343543	-3.31824005	0.001315423	0.015011101	-1.177917869
MDH2	-0.148384841	10.49991681	-3.318086144	0.001316067	0.015011101	-1.178356619
PXK	0.221811917	4.881669722	3.318030489	0.0013163	0.015011101	-1.178515275
TMEM254	-0.158520056	6.018944819	-3.316894087	0.001321066	0.015046572	-1.181754376
POR	0.214910979	4.675578808	3.315830963	0.001325539	0.015072205	-1.184783836
PLAAT3	-0.327132632	7.116390156	-3.315571512	0.001326633	0.015072205	-1.185523053
MSRA	0.224397777	6.387747785	3.314080892	0.001332933	0.015124884	-1.189769185
PCNX3	0.15471974	4.164669044	3.312712253	0.001338743	0.015171869	-1.193666554
PPRC1	-0.162112919	5.031533232	-3.311017846	0.001345969	0.015219662	-1.198489868
MYL5	-0.169355379	5.007508733	-3.310938207	0.00134631	0.015219662	-1.198716523
TTC27	-0.191793047	6.432031893	-3.310273796	0.001349154	0.015232866	-1.200607289
NAXE	-0.184888694	6.644182881	-3.309718463	0.001351535	0.015240822	-1.20218742
MRPL1	-0.190301627	6.409543195	-3.307943753	0.001359172	0.015270402	-1.207235762
MORC2	-0.197148558	4.565739204	-3.3075678	0.001360795	0.015270402	-1.20830493
PPP1R13B	-0.212385593	4.545809763	-3.306953103	0.001363453	0.015270402	-1.21005286
SLC30A7	-0.165067328	7.393561047	-3.30694013	0.001363509	0.015270402	-1.210089745
ECHS1	-0.153288995	7.49072698	-3.306230476	0.001366583	0.015270402	-1.212107373
WASF2	0.199641596	4.523773861	3.305829656	0.001368322	0.015270402	-1.213246802
ST13P4	-0.182289041	7.3019539	-3.305718525	0.001368805	0.015270402	-1.213562701
UFC1	-0.142067529	7.730649318	-3.305556508	0.001369509	0.015270402	-1.214023232
DNM2	0.196897594	4.119330872	3.30545796	0.001369937	0.015270402	-1.214303346
SCNN1D	-0.184611366	5.107933248	-3.305222853	0.001370959	0.015270402	-1.214971586
HIF1A	0.269140845	5.522599748	3.303276368	0.00137945	0.015346173	-1.220502654
KLRG1	-0.367736587	7.295257744	-3.301578779	0.001386896	0.015395929	-1.225324414
AGL	-0.143706612	5.362640977	-3.301338647	0.001387952	0.015395929	-1.226006321
RPL5	-0.195870541	11.53492035	-3.300755931	0.001390518	0.015395929	-1.227660911
PGLS	0.134706518	6.768816479	3.300715096	0.001390698	0.015395929	-1.227776852
USP42	0.139107248	7.456396413	3.29961338	0.001395563	0.015411611	-1.230904465
COA4	-0.183713747	5.5279784	-3.299426696	0.001396389	0.015411611	-1.231434355
DYRK2	-0.248818016	6.109411402	-3.299243077	0.001397202	0.015411611	-1.231955522
RPL23AP87	-0.293264345	9.231381301	-3.298634798	0.001399897	0.015422628	-1.233681844
IMP4	-0.181266477	8.328739523	-3.298200093	0.001401827	0.015425188	-1.234915406
H3C7	0.365664772	5.273738988	3.297663685	0.001404211	0.015425262	-1.236437396
VPS13B	0.205702374	4.434901521	3.297435227	0.001405228	0.015425262	-1.237085559
NOP14	-0.161362049	5.422734138	-3.296334925	0.001410134	0.015444062	-1.240206766
CCDC102A	-0.251659344	5.219986276	-3.296289019	0.001410339	0.015444062	-1.240336968
NOL11	-0.187111583	7.743457914	-3.294201519	0.001419692	0.015506217	-1.246256266
FCHO1	0.188337188	5.36521507	3.294128628	0.00142002	0.015506217	-1.246462903
PINK1	0.231319708	6.933726317	3.293881076	0.001421133	0.015506217	-1.247164655
IDH1	0.195378704	5.451040297	3.293414977	0.001423231	0.015510492	-1.248485827
PPIL3	-0.22533762	8.803610825	-3.291306102	0.001432762	0.015588414	-1.254461694
OGFR	0.172264752	6.005980412	3.290871507	0.001434733	0.015588414	-1.255692826
TRMT61B	-0.192450066	4.972042456	-3.29064126	0.001435779	0.015588414	-1.256345027
ZNF143	0.15255225	6.733638316	3.290319263	0.001437242	0.015588414	-1.257257057
SLC25A42	-0.242566064	6.699937656	-3.289010037	0.001443206	0.01560597	-1.260964632
RORA	-0.242949656	5.728993515	-3.288763575	0.001444331	0.01560597	-1.261662457
QPCT	0.338473298	10.07194077	3.288300172	0.001446449	0.01560597	-1.26297441
ZBTB4	-0.191501979	4.804494176	-3.288042758	0.001447627	0.01560597	-1.263703122
ORM1	0.786441535	6.064328244	3.287781803	0.001448822	0.01560597	-1.26444181
TALDO1	0.172080993	11.77076229	3.287707455	0.001449163	0.01560597	-1.264652261
CDC14A	-0.236517883	5.557588773	-3.286524236	0.001454593	0.015632429	-1.268000991
PRDM10	0.167075432	5.402755392	3.286397251	0.001455177	0.015632429	-1.268360326
DDX59	0.132863156	7.994016821	3.286049181	0.001456779	0.015632429	-1.269345222
MRPS30	-0.166305441	6.89139078	-3.285597744	0.001458859	0.015636288	-1.270622485
OGFOD3	-0.204817943	4.656020266	-3.283553108	0.001468315	0.015719098	-1.276405729
RACK1	-0.106699964	12.70861449	-3.282297664	0.001474149	0.015762992	-1.279955368
TGFA	0.328818339	5.971134941	3.279961793	0.001485062	0.015852279	-1.286557008
FAM102A	-0.282129134	4.573557819	-3.279764509	0.001485988	0.015852279	-1.287114404
RPL18	-0.214914863	7.430686788	-3.278949749	0.001489814	0.015874468	-1.289416116
FRYL	-0.122087866	7.978912236	-3.275782194	0.001504779	0.016015145	-1.298360314
GPR34	0.261187767	5.447546436	3.275145107	0.001507805	0.016028589	-1.300158442
GIPC1	-0.19651694	5.054648451	-3.272790883	0.00151904	0.01611402	-1.306800706
ELF2	0.195441094	7.57293578	3.272718216	0.001519388	0.01611402	-1.307005672
FEM1C	0.153998132	7.854690734	3.27038914	0.001530582	0.016213818	-1.313573229
TRAPPC10	-0.160641211	5.805250734	-3.266253584	0.001550648	0.016407265	-1.325225787
CNN2	0.185061445	9.814628421	3.264088114	0.001561253	0.01650027	-1.331322768
PPHLN1	-0.129888536	7.460275392	-3.262539749	0.001568878	0.016548325	-1.335680339
TMEM138	-0.15888194	6.711858296	-3.262425552	0.001569442	0.016548325	-1.336001661
IER3	0.287856589	8.061952625	3.261901665	0.00157203	0.016556412	-1.337475635
HSD17B8	-0.216233281	5.610528734	-3.261448095	0.001574275	0.016560859	-1.33875162
SLC39A6	0.144284891	4.064584542	3.260294742	0.001579995	0.016601821	-1.341995619
HECW2	0.318429077	4.87343061	3.25939725	0.00158446	0.016613603	-1.344519353
NUP210	-0.195226471	5.048937027	-3.259305675	0.001584916	0.016613603	-1.344776831
SASH1	0.297193766	5.511741272	3.258795799	0.001587459	0.016613603	-1.34621032
DSTN	-0.154722189	7.729455369	-3.258601643	0.001588428	0.016613603	-1.346756134
MPHOSPH6	-0.168799957	5.574032836	-3.257483873	0.001594018	0.01665291	-1.349897934
RAD51D	0.17758269	5.007591403	3.254785598	0.001607589	0.016761983	-1.357478729
RNF208	0.169827466	4.394588781	3.254525629	0.001608902	0.016761983	-1.358208853
SLC37A3	0.342796289	5.35753307	3.254310226	0.001609991	0.016761983	-1.358813778
POTEKP	0.183307689	8.680550517	3.253574047	0.001613718	0.016765003	-1.36088099
ZMIZ2	-0.197500077	5.594038598	-3.2535242	0.00161397	0.016765003	-1.361020948
MRPS23	-0.149142161	5.674257443	-3.252745354	0.001617922	0.016786868	-1.363207545
MTFP1	-0.221745192	6.646804728	-3.251005296	0.001626784	0.016841274	-1.368091262
C3orf62	0.246268437	6.002123827	3.250988133	0.001626872	0.016841274	-1.368139424
SOD1	-0.185853505	9.505699822	-3.249894467	0.001632465	0.016866623	-1.371207897
RPP25L	0.130770092	6.566928881	3.249783843	0.001633032	0.016866623	-1.371518229
SURF2	-0.157594379	4.560760501	-3.249071703	0.001636685	0.016885165	-1.373515779
LDLRAP1	-0.241586797	5.249980653	-3.247550713	0.001644513	0.016945587	-1.377781015
UBP1	-0.163851304	7.178338071	-3.246956654	0.00164758	0.016945587	-1.379446482
POLR3H	-0.179234422	4.776908164	-3.246656114	0.001649133	0.016945587	-1.380288965
NR2C2AP	-0.159830959	5.332614917	-3.24632254	0.001650859	0.016945587	-1.381223981
LINC00173	0.28799423	5.190162102	3.246128494	0.001651864	0.016945587	-1.381767864
MYD88	0.187945387	7.818088619	3.245323745	0.001656037	0.016960198	-1.384023182
SCAND1	0.186508596	5.397796215	3.245134429	0.00165702	0.016960198	-1.38455368
RGS12	0.216944984	4.490389866	3.243632978	0.001664837	0.01701586	-1.388760162
CFD	0.420546504	9.17998482	3.24337132	0.001666203	0.01701586	-1.389493068
CLECL1	-0.398277131	6.308537357	-3.242425009	0.001671151	0.017047237	-1.39214332
PRXL2A	-0.169420417	5.060061789	-3.2405954	0.001680756	0.017126003	-1.397265636
SH3BP5L	0.240066397	5.739179658	3.23855833	0.001691512	0.017216296	-1.40296613
HMGXB4	0.121157463	4.959875252	3.235586247	0.00170732	0.017328268	-1.411278134
METRNL	0.225600683	4.064795648	3.235527497	0.001707634	0.017328268	-1.41144238
AK1	-0.235002113	5.384833697	-3.235408953	0.001708267	0.017328268	-1.411773784
STX5	0.108096886	8.16732943	3.235058892	0.001710139	0.017328268	-1.412752363
FGFBP2	-0.421840689	7.099155091	-3.232687664	0.00172287	0.017437825	-1.419378852
ZNF407-AS1	0.194262898	6.153788227	3.231535207	0.001729089	0.017481306	-1.422598071
IRAG2	0.153051412	9.473131503	3.231104982	0.001731417	0.017485384	-1.423799611
TMEM109	-0.159826856	5.570802609	-3.230209085	0.001736272	0.017514957	-1.42630129
DPP8	0.152607105	6.067091589	3.228917698	0.001743293	0.017566288	-1.429906369
PYHIN1	-0.265569249	7.247497705	-3.228412254	0.001746048	0.017574568	-1.431317078
ALDH18A1	-0.180363865	5.131424468	-3.226603654	0.001755941	0.017654588	-1.436363523
CAPZA2	0.128261566	9.812896922	3.225767325	0.001760533	0.017681199	-1.438696342
HCCS	0.147573783	5.639056157	3.224651894	0.001766675	0.017723301	-1.441806941
SRPK2	-0.203023029	5.159348933	-3.223034425	0.001775617	0.01779337	-1.446316083
MAT2B	0.232241251	6.144911733	3.22209648	0.001780822	0.017819938	-1.448930053
CLDND2	-0.318599022	5.52017712	-3.221850439	0.00178219	0.017819938	-1.44961565
IL6R	0.276100336	4.221107865	3.220331074	0.001790657	0.017884929	-1.453848474
PDS5A	-0.148350292	5.838585148	-3.219175381	0.001797123	0.017929807	-1.457067094
LINC00999	0.297443099	2.764981183	3.214746268	0.001822106	0.018158107	-1.469393869
SHISAL2A	-0.213145817	4.773885728	-3.214240394	0.00182498	0.018158107	-1.470800936
HCLS1	0.177961897	10.66131286	3.21393507	0.001826717	0.018158107	-1.471650098
UROS	-0.185455919	7.551673537	-3.213393959	0.001829798	0.018158107	-1.473154873
SPOCK2	-0.292245431	8.947987423	-3.213359451	0.001829995	0.018158107	-1.47325083
MYDGF	-0.206898494	7.417135512	-3.212019669	0.001837647	0.018214146	-1.47697574
TBC1D22A	0.156620075	4.113397706	3.209859259	0.001850048	0.018315234	-1.48297963
ZNF763	0.156209451	5.154798048	3.209542012	0.001851876	0.018315234	-1.483861009
PEMT	-0.15518054	5.584362626	-3.208447016	0.001858197	0.018357777	-1.486902618
SS18L2	-0.130683796	9.891086086	-3.207313721	0.001864761	0.018402618	-1.490049755
SEC11C	-0.207270132	8.228668765	-3.205833637	0.001873365	0.018467482	-1.494158606
DCUN1D4	-0.195302333	5.944714735	-3.205427566	0.001875733	0.018470785	-1.495285638
IMPA1	0.345584813	6.438307835	3.204784287	0.001879488	0.018487738	-1.497070803
GAPT	0.268272649	9.566865687	3.202839774	0.001890884	0.018554418	-1.502465313
SPATS2	-0.162445772	4.687021248	-3.202583401	0.001892391	0.018554418	-1.503176356
GBA	0.177807947	6.059171214	3.201971837	0.001895991	0.018554418	-1.504872335
SPTAN1	-0.176686536	5.280158919	-3.201881741	0.001896522	0.018554418	-1.505122165
TFB2M	-0.157003009	6.955000342	-3.201662098	0.001897817	0.018554418	-1.505731199
UQCRFS1	-0.119921704	9.484972755	-3.201543674	0.001898516	0.018554418	-1.506059556
NCSTN	0.139327453	8.917638627	3.200369343	0.001905455	0.018602235	-1.509315137
TM9SF2	0.140470027	8.647815725	3.199874148	0.001908388	0.018610882	-1.510687679
TATDN3	0.196628225	5.956659974	3.199225168	0.001912239	0.018612142	-1.512486215
PEX11G	0.269477068	4.403830103	3.199162189	0.001912613	0.018612142	-1.512660736
PAICS	-0.179591012	6.099899061	-3.198417292	0.001917043	0.018635294	-1.514724708
SELENOT	0.182104941	6.379430763	3.197965946	0.001919731	0.018641492	-1.515975119
TM2D3	0.183912133	4.959771278	3.195847428	0.001932398	0.018728329	-1.52184243
POP5	-0.167799889	6.352148264	-3.19560366	0.00193386	0.018728329	-1.522517359
COX4I1	-0.102405817	11.48061721	-3.195437909	0.001934855	0.018728329	-1.522976256
C11orf68	0.160033655	5.335109185	3.194876273	0.001938231	0.01874104	-1.524531061
UBXN4	-0.105660829	8.804672497	-3.194369496	0.001941281	0.018745901	-1.52593381
SMARCD3	0.238729611	6.614168992	3.194107675	0.001942858	0.018745901	-1.526658458
TLR4	0.284748111	7.300918331	3.193635872	0.001945704	0.018753451	-1.527964162
LOC155060	-0.239639465	5.572323045	-3.191732756	0.001957223	0.01882608	-1.533229449
HYDIN	0.182145191	4.625357555	3.191706551	0.001957382	0.01882608	-1.533301933
LPGAT1	0.18043408	6.578097251	3.189660939	0.001969835	0.018925828	-1.538958675
C19orf12	-0.228945972	7.25706854	-3.18927799	0.001972175	0.018928296	-1.54001733
TMEM131	0.130429046	7.318325832	3.188664806	0.001975926	0.01893766	-1.541712257
CUL4B	0.190513991	6.212506086	3.188422413	0.001977411	0.01893766	-1.542382195
LSMEM1	0.315825355	5.691170729	3.188097805	0.001979401	0.01893766	-1.5432793
CYP4V2	-0.22286746	6.011193598	-3.187412179	0.001983611	0.018957977	-1.545173901
RAB1A	0.179217624	6.775349505	3.186329427	0.001990275	0.019001693	-1.548165231
MCF2L-AS1	-0.195042164	4.925549918	-3.185630383	0.001994589	0.019014671	-1.550096065
ARPC1B	0.153442319	7.388353875	3.185431397	0.001995819	0.019014671	-1.550645625
SMAP2	0.243416634	7.577522636	3.18474286	0.002000079	0.019035305	-1.552547018
TOMM40	-0.166427802	7.131234779	-3.184033016	0.00200448	0.019057233	-1.55450691
TSPOAP1	-0.226692254	4.368494712	-3.181158782	0.002022391	0.019207435	-1.562439224
NUP50	0.250694402	6.284776666	3.178579473	0.002038592	0.01934109	-1.569552808
ZNF490	-0.156711086	5.317848227	-3.176010281	0.00205485	0.019475005	-1.576633979
KCNJ2	0.366111862	9.360830317	3.175380502	0.002058853	0.019492553	-1.578369082
DGLUCY	0.190515699	8.050071021	3.175044785	0.002060991	0.019492553	-1.579293902
EXOSC10	-0.181672842	8.347916991	-3.174389931	0.002065165	0.019511734	-1.58109765
INTS2	-0.188586524	5.337054243	-3.173441445	0.002071226	0.019548675	-1.583709666
ALDOA	0.282986326	5.333534094	3.172394247	0.002077937	0.019591668	-1.586592813
RNF5P1	0.155320101	5.21827322	3.170826394	0.002088022	0.019666354	-1.590908024
SZRD1	0.131980754	8.335621376	3.170169032	0.002092264	0.019685908	-1.592716787
CDC42EP2	0.286322563	6.675673602	3.169681506	0.002095415	0.019695169	-1.594058046
TIMP2	0.180143749	8.972536334	3.169289201	0.002097954	0.019698663	-1.595137219
HOMER3	0.265854136	4.083878897	3.167811924	0.002107541	0.019768254	-1.59920005
PDIA3P1	-0.184301552	5.196722849	-3.167425137	0.002110058	0.019771457	-1.60026355
KIAA0040	0.237334517	5.041823791	3.166905084	0.002113446	0.019782811	-1.601693317
WWP1	-0.167789094	7.530562233	-3.164065422	0.002132037	0.019928948	-1.609497049
NSA2	-0.183163932	9.187083008	-3.163851508	0.002133443	0.019928948	-1.610084686
ANKRA2	0.125497369	6.760981351	3.163372853	0.002136594	0.019937888	-1.611399475
DENND11	-0.196527294	7.493093074	-3.162210309	0.002144264	0.01998894	-1.614592144
EDEM2	0.130819662	7.318764188	3.159370143	0.002163111	0.020125629	-1.622388135
MIR302C	-0.398260466	5.414587293	-3.159282173	0.002163697	0.020125629	-1.622629515
ARHGAP1	0.101866982	7.577343844	3.159001284	0.00216557	0.020125629	-1.623400214
GDF11	-0.21154584	5.321074307	-3.158491978	0.002168969	0.020136633	-1.624797499
EIF3F	-0.199819422	8.954985391	-3.157863779	0.002173169	0.020155038	-1.626520722
CLPP	-0.147788692	6.368948606	-3.157449226	0.002175945	0.02016021	-1.627657741
SLF1	0.179544854	5.206248715	3.156641068	0.002181366	0.020189853	-1.629873988
PPIP5K1	-0.158180356	4.651109532	-3.156117081	0.002184887	0.020201873	-1.631310699
CARD16	0.281369559	8.802015508	3.155746046	0.002187384	0.020204404	-1.632327921
TUFT1	0.249909232	5.174227106	3.154168607	0.002198028	0.020282112	-1.636651543
NINJ1	0.23982731	10.36058827	3.153724715	0.002201032	0.020282838	-1.637867904
ATP8B2	-0.286390805	7.064100867	-3.153497691	0.00220257	0.020282838	-1.638489945
PCED1B	-0.284807605	8.278109935	-3.152761798	0.002207562	0.020295147	-1.640506041
PFDN6	-0.21360139	6.562878821	-3.152642417	0.002208373	0.020295147	-1.640833068
C1QBP	-0.158682296	8.141610286	-3.150901143	0.00222023	0.02038351	-1.645601943
VEZF1	0.102263043	9.150092444	3.150379535	0.002223794	0.020389717	-1.647030079
H2BC12	0.20612561	10.85281353	3.150145717	0.002225393	0.020389717	-1.647670202
KMT2B	0.160722749	5.577723519	3.149109034	0.002232496	0.020434198	-1.650507868
G6PD	0.208106031	5.356941769	3.148036617	0.002239866	0.020481032	-1.653442569
EPHA4	-0.169884532	4.873773026	-3.146889316	0.002247776	0.020532702	-1.656581321
PGAM4	0.172136142	5.430085532	3.14542417	0.002257915	0.020604611	-1.660588309
CUTALP	0.473003689	5.388574906	3.143014373	0.002274684	0.020736816	-1.667175589
SUMO1P1	0.358073708	5.987031838	3.141539866	0.002285002	0.020802994	-1.671204245
NOPCHAP1	-0.190765477	5.991777213	-3.141323279	0.002286521	0.020802994	-1.671795881
ZNF841	-0.151864735	4.834478101	-3.139679688	0.002298081	0.020864807	-1.676284503
DYNLL2	-0.186092808	6.194016751	-3.139404786	0.002300019	0.020864807	-1.677035074
SERPINA10	-0.258494227	5.638686194	-3.139283087	0.002300878	0.020864807	-1.677367336
PARVG	0.137717504	8.216073103	3.139053661	0.002302498	0.020864807	-1.677993686
ERC1	0.138829676	4.369951077	3.138424779	0.002306943	0.020884267	-1.679710391
ADAM19	0.23916524	9.079150712	3.136526885	0.002320407	0.02098525	-1.684889563
HES4	0.516882871	5.588776986	3.135987996	0.002324243	0.020986713	-1.686359687
CEP41	-0.171814033	5.227213117	-3.135855573	0.002325186	0.020986713	-1.686720916
PPM1D	0.182133984	6.424897262	3.135140184	0.00233029	0.021011913	-1.688672168
LGALS2	0.493509434	8.122633331	3.134362484	0.00233585	0.021041173	-1.690792979
H3C4	0.317073793	5.855417413	3.13376753	0.002340112	0.021058694	-1.692415155
SP100	0.251240476	5.667042185	3.132718937	0.002347641	0.02110165	-1.69527361
AKAP11	-0.148359043	5.593782479	-3.13245653	0.002349529	0.02110165	-1.695988808
TBC1D23	0.164783357	5.756557143	3.130903832	0.002360728	0.021181297	-1.700219777
U2AF1	-0.168972935	8.43517842	-3.129244119	0.002372753	0.021268198	-1.704740513
TXLNA	-0.169053658	7.78010291	-3.127834713	0.00238301	0.021339088	-1.708577972
PLCG1	-0.264709258	6.474920586	-3.126017712	0.002396293	0.021425052	-1.713523188
PLEKHM1	0.169979582	5.507910668	3.125877109	0.002397324	0.021425052	-1.713905763
LAMTOR3	0.165785201	9.350457101	3.125385834	0.002400929	0.021436191	-1.715242397
BSDC1	0.123782193	7.201701899	3.123501525	0.002414802	0.021538898	-1.720367571
SLC10A3	0.110479682	5.035754807	3.12179881	0.002427403	0.021630062	-1.724996719
CYCS	-0.170083398	7.000618315	-3.121144589	0.00243226	0.021646957	-1.726774808
TACC3	0.216762975	6.156794679	3.120649171	0.002435945	0.021646957	-1.728121093
USF1	0.279486216	7.748298455	3.120471149	0.00243727	0.021646957	-1.728604822
ANXA5	0.218862698	9.268639457	3.120262359	0.002438825	0.021646957	-1.729172128
LOC407835	0.145555036	4.417977539	3.119591021	0.002443832	0.021670234	-1.73099602
TOMM22	-0.14174315	8.130492611	-3.118606432	0.002451192	0.021714314	-1.733670394
FAM171A1	-0.202087875	5.217148132	-3.117960537	0.002456032	0.02173076	-1.735424431
TTC38	-0.249639402	5.222230703	-3.117670632	0.002458207	0.02173076	-1.736211624
POMT1	-0.140611926	5.190239769	-3.117402331	0.002460221	0.02173076	-1.736940102
GPATCH4	-0.148355253	6.192400947	-3.115551901	0.002474157	0.021829256	-1.741962946
RAC1	0.10645528	9.301210475	3.115060976	0.002477867	0.021829256	-1.743295126
EXOC3	0.160393498	5.477627462	3.114967002	0.002478578	0.021829256	-1.743550116
KCTD2	0.164236007	5.203670497	3.114502283	0.002482095	0.021839072	-1.744811001
PICALM	0.174267312	9.523731578	3.113860011	0.002486964	0.021855787	-1.746553376
ADIPOR2	0.113162355	6.54679976	3.113617553	0.002488804	0.021855787	-1.74721105
RBM17	-0.15401349	7.526494035	-3.112444139	0.002497728	0.021912984	-1.750393392
SLC2A9	0.231618424	4.266438419	3.111823062	0.002502464	0.021933358	-1.752077392
CLASRP	-0.228240618	6.259148854	-3.110828095	0.002510067	0.021978808	-1.754774604
HTRA2	0.145159413	4.65471101	3.109550802	0.00251986	0.02204332	-1.758236159
BMS1	-0.185490098	7.696382089	-3.10817709	0.002530432	0.022093433	-1.761957756
MCM3	-0.162241868	5.107921673	-3.107972895	0.002532007	0.022093433	-1.762510841
CD2	-0.280443676	8.799395378	-3.107859584	0.002532881	0.022093433	-1.762817743
MRPL44	0.189671511	7.191398965	3.106794179	0.002541116	0.022111788	-1.765702956
NDEL1	0.217081124	10.04983539	3.106749659	0.002541461	0.022111788	-1.765823502
SELL	0.255981741	10.32749258	3.106643344	0.002542284	0.022111788	-1.766111365
RAF1	0.201543533	7.909021452	3.105236341	0.002553202	0.022185518	-1.769920302
ZBED4	-0.137394184	4.614620135	-3.09846811	0.002606334	0.022594779	-1.788223589
LSM7	-0.195502307	7.016173393	-3.098389593	0.002606956	0.022594779	-1.788435737
RIT1	0.20752157	6.598050124	3.098288292	0.002607759	0.022594779	-1.788709437
RMI2	-0.185282468	5.429330951	-3.097730492	0.002612186	0.022601097	-1.790216404
WAS	0.160508088	11.35167386	3.097407983	0.002614748	0.022601097	-1.791087607
RBM12	-0.147392426	5.786896956	-3.097257071	0.002615948	0.022601097	-1.791495244
EOLA1	-0.138016293	6.387877209	-3.094560196	0.002637478	0.022765466	-1.798777264
H3C10	0.423536888	4.472524042	3.0940148	0.002641852	0.022781585	-1.800249311
DYNC1H1	-0.146426468	5.620776558	-3.093307166	0.002647537	0.022803299	-1.802158938
PSMB9	0.265622497	6.827634622	3.093077107	0.002649388	0.022803299	-1.802779704
ZMPSTE24	0.129755436	8.713119969	3.091397838	0.002662933	0.022872115	-1.807309731
NCF2	0.19195128	10.57976332	3.091228206	0.002664305	0.022872115	-1.807767225
DEXI	-0.181503034	6.015917348	-3.091150662	0.002664932	0.022872115	-1.807976354
H2AJ	0.267477569	9.474878625	3.090637257	0.002669089	0.022886182	-1.809360844
SLC25A15	-0.156797164	5.269497566	-3.089860161	0.002675393	0.022918611	-1.811456081
VAMP3	0.171399161	8.3598141	3.088971415	0.002682619	0.022930975	-1.813851837
SELENOS	-0.129656577	8.823283361	-3.088930095	0.002682955	0.022930975	-1.813963207
METTL1	-0.144743349	5.129652283	-3.088752106	0.002684405	0.022930975	-1.814442933
NHP2	-0.16610369	6.035353936	-3.088394073	0.002687323	0.022934347	-1.815407857
NME1	-0.20955462	7.219264052	-3.084223707	0.00272153	0.023204489	-1.826640726
ITPRID2	0.203323365	4.757240664	3.083342402	0.00272881	0.023244757	-1.829012969
LINC01278	-0.155358014	4.623891236	-3.082027719	0.002739704	0.02327874	-1.832550747
RASA3	-0.14199777	4.883022487	-3.08199785	0.002739952	0.02327874	-1.832631109
ETS1	-0.246486896	8.934015524	-3.081933908	0.002740483	0.02327874	-1.832803144
ME2	0.139007592	7.711220916	3.080787161	0.002750021	0.023337948	-1.835887952
RPL13AP3	-0.133281611	11.95793122	-3.07949781	0.002760782	0.023356942	-1.83935528
MID1IP1	0.21582072	6.14003591	3.079362903	0.00276191	0.023356942	-1.839718006
TRAP1	-0.163367843	5.19056999	-3.079133221	0.002763832	0.023356942	-1.840335522
BAZ2B	0.228768266	8.883849098	3.078896461	0.002765814	0.023356942	-1.840972033
TPM4	0.221074204	5.43549264	3.078893341	0.00276584	0.023356942	-1.84098042
FCRL6	-0.379153821	4.247886545	-3.078673995	0.002767678	0.023356942	-1.841570078
TMEM141	-0.147253121	6.320227536	-3.077942801	0.002773812	0.023365396	-1.843535475
NT5C2	0.149889646	9.792217796	3.077941707	0.002773821	0.023365396	-1.843538413
RPL6	-0.181795965	11.34447656	-3.076817141	0.00278328	0.023423365	-1.846560436
NOP56	-0.19858528	5.77016248	-3.074925404	0.002799259	0.023524632	-1.851642067
SNORA62	-0.174870595	4.913339773	-3.0742803	0.002804728	0.023524632	-1.853374393
RFX1	0.160671782	6.24888432	3.074129559	0.002806007	0.023524632	-1.85377914
UBAP1	0.190598351	7.426193171	3.073972576	0.00280734	0.023524632	-1.854200635
C2orf92	-0.186731173	4.755783475	-3.073353873	0.002812599	0.023524632	-1.855861656
SEC22A	-0.13396449	6.527223863	-3.073309667	0.002812975	0.023524632	-1.855980327
OSBPL1A	0.239816143	5.085842652	3.073256034	0.002813431	0.023524632	-1.8561243
HSPA1A	0.209265426	9.867048087	3.071439709	0.002828926	0.023607573	-1.860998894
PRPSAP2	-0.14451926	6.767077223	-3.071323596	0.002829919	0.023607573	-1.861310436
PPP1R12C	-0.14402755	4.848442258	-3.071180622	0.002831143	0.023607573	-1.861694037
COX6C	-0.191373937	9.69073126	-3.070390245	0.002837915	0.023642353	-1.863814362
PCBD1	-0.169700337	5.394722644	-3.068783078	0.002851732	0.023735707	-1.868124527
C2CD2	-0.143904822	5.898883761	-3.067565026	0.002862245	0.023801417	-1.871389946
QSOX1	0.17658222	6.631453323	3.066955866	0.002867517	0.023823455	-1.873022625
FRA10AC1	0.203327442	5.344803693	3.066035334	0.0028755	0.023867961	-1.875489358
FXR1	0.10580225	6.895474803	3.065426932	0.002880787	0.023890032	-1.877119357
TTI2	0.119961758	6.820376409	3.064648743	0.002887563	0.023924397	-1.879203861
SARAF	0.12558834	11.36599489	3.064084203	0.002892488	0.023943376	-1.880715808
KRTCAP2	-0.168654343	9.863908068	-3.063224441	0.002900004	0.023983745	-1.883017987
ELF4	0.157761259	7.449566353	3.062804166	0.002903684	0.023992352	-1.884143168
MCEMP1	0.390605574	8.195851799	3.060974555	0.002919757	0.024103244	-1.889040051
STMN1	-0.216001551	5.620328492	-3.060153793	0.002926994	0.02414106	-1.891236027
ODF3B	0.275262935	5.276361482	3.058782742	0.00293912	0.024219097	-1.894903268
GOLGA2	-0.151396208	6.142876335	-3.0577287	0.002948474	0.024245471	-1.897721689
FAM193B	0.212922882	6.630486434	3.057243392	0.002952791	0.024245471	-1.899019101
MAP1LC3A	0.344939386	6.945424064	3.057054525	0.002954472	0.024245471	-1.899523969
MACF1	-0.198114495	6.983980605	-3.05675641	0.002957127	0.024245471	-1.900320823
PGM1	0.163781377	7.153489807	3.056431263	0.002960026	0.024245471	-1.90118986
NDUFS8	-0.168496963	8.271838632	-3.055737256	0.002966223	0.024245471	-1.903044523
UXT	-0.176147846	9.507745033	-3.055563892	0.002967773	0.024245471	-1.903507768
RHOB	0.22676196	7.146220308	3.055489986	0.002968434	0.024245471	-1.903705245
DYNLT1	0.21097592	9.635063713	3.055453991	0.002968756	0.024245471	-1.903801422
ZC3H10	0.169157521	5.598232035	3.05510245	0.002971901	0.024245471	-1.904740682
CHMP5	0.230369659	9.477762879	3.054792363	0.002974679	0.024245471	-1.90556911
RPL13	-0.240979545	8.466948913	-3.054568149	0.002976689	0.024245471	-1.90616808
VAMP8	-0.192393328	10.38105358	-3.05453351	0.002976999	0.024245471	-1.906260609
ANKIB1	-0.114621626	6.973240207	-3.053544872	0.002985877	0.024296004	-1.908901228
ARPC5L	-0.154319947	6.447337625	-3.05220632	0.002997936	0.024343887	-1.912475362
ETV6	0.149080534	7.821156731	3.052109066	0.002998814	0.024343887	-1.912734995
JAK2	0.221766325	6.41519915	3.052000219	0.002999797	0.024343887	-1.913025571
ATP5F1EP2	0.178673732	9.428041836	3.051223829	0.003006816	0.02436104	-1.91509796
DAZAP2	0.125447468	12.45452657	3.051173556	0.003007271	0.02436104	-1.915232138
SNORA12	-0.283215399	6.800952874	-3.050410146	0.003014189	0.024395336	-1.91726944
PRMT5	0.180950113	6.189773221	3.049866775	0.003019122	0.02441352	-1.918719281
MRM3	-0.153373312	6.41095529	-3.048294375	0.003033438	0.024485747	-1.922913641
ZNF337	-0.166635866	5.230762427	-3.048294005	0.003033442	0.024485747	-1.922914628
ATP11C	-0.161180158	4.670491891	-3.047478953	0.003040888	0.02452407	-1.925088086
ACKR3	-0.233000767	4.943114576	-3.046845161	0.003046689	0.024549076	-1.926777867
DUSP2	-0.27716372	5.469736959	-3.046064978	0.003053845	0.024573046	-1.928857558
GLIPR2	0.139539563	11.37847054	3.045721956	0.003056996	0.024573046	-1.929771799
SEMA4F	-0.15066247	4.373308786	-3.045637232	0.003057775	0.024573046	-1.929997596
ZNF133	-0.145816478	5.259194633	-3.044471841	0.003068505	0.024637497	-1.933102972
AP2A1	0.152745111	4.095862542	3.041116525	0.003099596	0.02485457	-1.942038435
HACD3	-0.185154433	7.68351913	-3.040964635	0.00310101	0.02485457	-1.942442743
PBX2	-0.23867715	9.254509036	-3.039559987	0.003114118	0.02492136	-1.946180928
HP	0.457529963	4.361113339	3.039484124	0.003114827	0.02492136	-1.946382783
LAMP2	0.263751967	9.150344985	3.038208073	0.003126782	0.024984679	-1.949777464
NCF4	0.270986759	5.455386587	3.038052837	0.003128239	0.024984679	-1.950190362
RALB	0.201752187	10.51220021	3.036074786	0.003146862	0.025111354	-1.955450096
FES	0.182811852	7.693669187	3.035675161	0.003150637	0.025119423	-1.956512385
BCL6	0.2560448	10.61274882	3.033338373	0.003172795	0.025273914	-1.962721818
MPHOSPH9	-0.148669176	4.986881846	-3.0325337	0.003180459	0.025312775	-1.964859146
GET1	0.229755346	5.748065563	3.032229503	0.00318336	0.025313702	-1.965667019
RPS19	-0.097459575	12.45404227	-3.031343844	0.003191822	0.025358802	-1.968018743
NUS1	-0.155149991	7.280102822	-3.030902613	0.003196045	0.025366391	-1.969190153
TMEM204	-0.311677575	5.482200699	-3.030124252	0.003203508	0.025366391	-1.971256265
STX8	-0.157294991	7.23616955	-3.030096038	0.003203779	0.025366391	-1.971331148
KIAA0586	-0.144099636	5.372088875	-3.029844337	0.003206196	0.025366391	-1.971999179
CDH23	0.210739738	4.619292768	3.029555567	0.003208971	0.025366391	-1.972765535
FLNB	-0.224835748	4.710578196	-3.0294982	0.003209522	0.025366391	-1.972917773
LEF1	-0.399421272	8.136931752	-3.029192056	0.003212467	0.025367607	-1.973730163
OXER1	0.311264739	5.086964625	3.028470215	0.003219421	0.025400447	-1.97564539
GCN1	-0.174680722	7.295924633	-3.027303077	0.003230693	0.025453991	-1.978741328
B3GALT4	0.183408629	4.935181998	3.026914982	0.00323445	0.025453991	-1.979770574
RBM4	0.119778328	6.71582681	3.026898531	0.003234609	0.025453991	-1.979814199
ZMAT2	0.124883733	9.034533064	3.026521866	0.003238259	0.025460668	-1.980813024
SPG11	0.108998615	7.949830278	3.025357031	0.00324957	0.025519298	-1.983901257
IMPDH1	0.193335018	8.445336385	3.025175997	0.003251331	0.025519298	-1.98438113
CR1	0.27170971	5.354119814	3.023800112	0.003264745	0.025602476	-1.988027495
CD3E	-0.243846977	5.243147558	-3.022602988	0.003276458	0.025672182	-1.99119902
DNLZ	-0.245325038	6.856899166	-3.021706476	0.003285256	0.025718941	-1.993573475
CTSS	0.177829749	9.488343891	3.021294183	0.003289309	0.025728511	-1.994665263
STIM2	-0.17111078	6.14359772	-3.020409243	0.003298024	0.025774499	-1.997008258
ZYX	0.184873097	10.34754983	3.019900237	0.003303047	0.025791574	-1.998355666
AP3B1	0.11684001	8.064989091	3.017408457	0.003327737	0.02594955	-2.004949114
KDM4B	0.230052702	5.599347398	3.016841794	0.003333375	0.02594955	-2.006447936
ATG14	-0.137388514	6.56903032	-3.016786092	0.00333393	0.02594955	-2.006595256
UBE2A	0.102908969	7.188280428	3.016423247	0.003337546	0.02594955	-2.007554848
SOAT1	0.16433977	5.440932442	3.016422445	0.003337554	0.02594955	-2.00755697
NDUFV1	-0.138076343	6.403242482	-3.015447562	0.003347286	0.025994573	-2.010134714
BCCIP	-0.129495749	7.898555332	-3.015211115	0.003349651	0.025994573	-2.010759818
TRIM27	0.168000729	4.817582263	3.014983889	0.003351924	0.025994573	-2.011360503
NDUFS3	-0.158486065	8.728920005	-3.014156701	0.003360214	0.026032883	-2.013546922
DDX39A	-0.150996606	7.963627401	-3.013919642	0.003362593	0.026032883	-2.014173426
CALR	-0.165544064	7.518398418	-3.013596622	0.003365837	0.026035823	-2.015027045
JTB	0.082885088	10.35880839	3.013067136	0.003371161	0.026054833	-2.016426118
VPS8	0.176968962	6.106588466	3.011129328	0.003390713	0.026153895	-2.021544735
ADPRS	0.146338418	7.187407359	3.01089134	0.003393122	0.026153895	-2.022173187
CCT5	0.169140229	4.609184625	3.010506302	0.003397022	0.026153895	-2.023189862
SLC25A25-AS1	-0.17698008	6.222405548	-3.009834651	0.003403835	0.026153895	-2.024963077
GOLPH3L	0.179164364	5.385753642	3.009772961	0.003404461	0.026153895	-2.025125928
RXRA	0.158155584	8.9189407	3.009647879	0.003405731	0.026153895	-2.025456115
P2RY2	0.284273889	4.122074371	3.009603041	0.003406187	0.026153895	-2.025574475
MRPL41	-0.187922533	6.648412826	-3.009523155	0.003406999	0.026153895	-2.025785346
NPRL3	-0.302047337	6.328828178	-3.009024554	0.003412069	0.026166444	-2.027101378
MTX2	-0.140776735	4.890466326	-3.008796399	0.003414391	0.026166444	-2.027703523
CCDC34	-0.211497777	6.02475332	-3.007402168	0.003428615	0.026253312	-2.031382368
CMC1	-0.161734116	5.583538918	-3.006246481	0.003440447	0.026321733	-2.034430744
HSH2D	0.216281893	7.291559505	3.00499403	0.003453312	0.026397939	-2.03773329
CIDEB	0.184138366	5.719300106	3.003692067	0.003466732	0.026478261	-2.041165215
RBL2	-0.14430741	8.124575486	-3.001574679	0.003488662	0.026613088	-2.046744002
PMPCA	-0.129126298	6.005748927	-3.001422659	0.003490241	0.026613088	-2.047144415
CNEP1R1	0.170568794	8.019245533	2.998141593	0.00352449	0.026835931	-2.055782578
PSMB6	-0.126581612	10.17711536	-2.998057575	0.003525372	0.026835931	-2.056003673
COP1	0.148126637	9.883591797	2.997048208	0.003535973	0.026875513	-2.058659471
PRKCQ	-0.219917475	5.933152973	-2.996999484	0.003536485	0.026875513	-2.058787653
NEK8	-0.174476182	6.651104199	-2.994600772	0.0035618	0.02704528	-2.065096043
SLAMF7	-0.196883943	5.800563959	-2.994125252	0.003566838	0.027054248	-2.06634613
PATE2	-0.177673819	6.842530532	-2.993927612	0.003568934	0.027054248	-2.066865657
PSMA6	-0.127034076	10.09963217	-2.992747135	0.003581477	0.027109551	-2.06996814
UBAP2L	0.146361445	6.361805931	2.992679681	0.003582195	0.027109551	-2.070145389
MIR607	-0.146645336	5.168217687	-2.992213802	0.003587157	0.027124519	-2.071369499
CCNB1IP1	-0.155870305	5.873092652	-2.991034235	0.00359975	0.02719711	-2.074468154
SLFN13	-0.200582766	4.903240724	-2.990259186	0.003608046	0.027237149	-2.076503628
ZRSR2	-0.141105077	9.051045726	-2.988687187	0.003624927	0.027319449	-2.080630779
NIT2	-0.149810374	5.61235481	-2.988684166	0.003624959	0.027319449	-2.080638709
RPL23AP32	-0.208908338	5.343618972	-2.988256331	0.003629566	0.027331507	-2.081761649
CEACAM4	0.249420386	4.342171095	2.987492667	0.003637803	0.027353777	-2.083765719
OXCT1	-0.139507538	4.830763096	-2.987317081	0.0036397	0.027353777	-2.084226447
CASP8	0.266228996	6.188015538	2.987145597	0.003641552	0.027353777	-2.08467639
RNFT2	-0.184133089	5.650731933	-2.986782795	0.003645475	0.027360632	-2.08562825
ZNF683	-0.553777867	7.279864815	-2.984753855	0.003667486	0.02750312	-2.090949722
ZNHIT6	-0.177688458	6.262478251	-2.984425806	0.003671056	0.027507199	-2.091809849
CCNF	-0.17985227	4.53285712	-2.981574623	0.003702223	0.027717879	-2.099282273
EIF3A	-0.158651628	9.018706752	-2.979176805	0.003728623	0.027892555	-2.105562036
ZNF791	0.155921777	5.494584451	2.977900255	0.003742749	0.027974179	-2.108903586
EXOSC8	-0.191271377	7.113800413	-2.977635006	0.00374569	0.027974179	-2.109597766
PAAF1	-0.175278245	5.227402277	-2.976911398	0.003753725	0.028008678	-2.111491261
ATP5MC1	-0.173171209	7.824672067	-2.976437938	0.003758991	0.028008678	-2.112729982
NDUFS4	-0.164015787	8.049048176	-2.976155682	0.003762133	0.028008678	-2.113468376
RBM25	-0.11376191	9.423572916	-2.975554461	0.003768835	0.028008678	-2.115041009
TEFM	0.158427557	6.967747983	2.97498947	0.003775143	0.028008678	-2.116518638
DENND4C	-0.134111171	6.254088741	-2.974683462	0.003778564	0.028008678	-2.11731885
UTS2	-0.720869547	4.250962774	-2.974585579	0.003779658	0.028008678	-2.117574801
ALG5	-0.159664623	7.096355056	-2.974539114	0.003780178	0.028008678	-2.117696298
HSPA1B	0.260264976	7.072209877	2.974504858	0.003780562	0.028008678	-2.117785871
NR3C2	-0.205619417	4.569832662	-2.974454467	0.003781125	0.028008678	-2.117917629
RTTN	-0.183627173	4.996832943	-2.97367763	0.003789827	0.028050277	-2.119948637
MARF1	0.126836434	8.65545067	2.97275165	0.003800224	0.028086537	-2.12236901
NLRX1	0.223692578	6.829734539	2.972487415	0.003803196	0.028086537	-2.123059567
PRSS23	-0.33165246	5.7108037	-2.972416218	0.003803997	0.028086537	-2.123245626
EEF1B2	-0.193850648	11.02252985	-2.971371978	0.003815764	0.028148868	-2.12597413
HLA-C	0.580862882	6.862589391	2.971059541	0.003819291	0.028148868	-2.126790347
AAK1	-0.210657494	5.561215585	-2.970843664	0.00382173	0.028148868	-2.127354269
DDIAS	0.201322889	5.986435971	2.970104927	0.003830087	0.02817259	-2.129283772
USP33	-0.150034915	6.470963547	-2.970011051	0.00383115	0.02817259	-2.129528941
SMARCA4	-0.102216647	7.278905674	-2.966831612	0.003867319	0.028415571	-2.137828648
ZNF227	0.139612233	4.891944211	2.966272907	0.003873707	0.028437763	-2.139286365
TCEAL3	-0.171599158	7.38113759	-2.966020467	0.003876597	0.028437763	-2.139944933
TEPSIN	0.153282125	4.89009462	2.964019964	0.003899566	0.028583193	-2.145162254
KBTBD2	0.143373857	8.821721682	2.963698349	0.003903271	0.028587292	-2.14600076
MRPL34	-0.148020736	7.156723527	-2.963141074	0.003909698	0.028611305	-2.1474535
ZMYND19	-0.160135516	5.14863217	-2.96180766	0.003925114	0.028683131	-2.150928624
PTPMT1	-0.154064274	7.033343574	-2.961658395	0.003926844	0.028683131	-2.151317559
CASP1	0.177718876	11.18132048	2.961474094	0.00392898	0.028683131	-2.151797761
MTF2	-0.151757702	7.460068358	-2.960915458	0.003935461	0.028698573	-2.15325316
PARP15	-0.195416419	5.040885377	-2.960747663	0.00393741	0.028698573	-2.153690268
H2AC6	0.28481315	8.108492187	2.960302651	0.003942583	0.028713249	-2.154849434
PHC2	0.293486108	5.165349394	2.959028273	0.00395743	0.028798306	-2.158168145
SQOR	0.204679893	8.111024132	2.958619415	0.003962205	0.028809983	-2.159232637
KPNA1	0.17349499	6.126338379	2.957557172	0.003974634	0.028877257	-2.161997711
ISG20L2	0.137039035	4.11427291	2.957066169	0.003980391	0.028895988	-2.163275546
STX7	0.158117992	7.338429509	2.956700863	0.00398468	0.028904034	-2.164226142
MAGEE1	-0.199429659	5.572353988	-2.955954952	0.00399345	0.028934538	-2.166166851
TARP	-0.337573455	6.980600831	-2.955801839	0.003995252	0.028934538	-2.16656517
PALS1	-0.164507304	4.344823177	-2.955222289	0.004002081	0.028960639	-2.168072701
ZNF224	0.128713765	4.510076242	2.954955462	0.004005229	0.028960639	-2.168766691
UQCRHL	-0.147081027	9.723762841	-2.954492982	0.00401069	0.028977075	-2.16996944
RBIS	-0.171610922	8.067506027	-2.954135301	0.004014918	0.028984585	-2.170899537
ECHDC2	-0.25016895	7.831853689	-2.952614175	0.004032947	0.029049043	-2.17485398
ABHD2	0.251362894	6.189924487	2.952550539	0.004033702	0.029049043	-2.175019377
ATP8B4	0.198316555	6.613009865	2.952497003	0.004034338	0.029049043	-2.175158521
CD38	-0.227904268	6.124608418	-2.952304063	0.004036631	0.029049043	-2.17565997
COPRS	0.12895914	6.598336578	2.951451866	0.004046773	0.029098984	-2.177874496
PRKRA	-0.141455862	6.870846659	-2.950986797	0.004052317	0.029105471	-2.179082811
COPS8	-0.151593711	7.289377967	-2.950839103	0.004054079	0.029105471	-2.179466508
TXK	-0.234138146	5.015170347	-2.949292419	0.004072576	0.029206691	-2.183483732
COPS6	-0.10426461	5.982884109	-2.949123164	0.004074605	0.029206691	-2.183923233
SUPT4H1	0.160263607	7.788558662	2.946652088	0.004104332	0.029381383	-2.190337536
SERTAD1	0.176599466	6.548836634	2.945765875	0.004115042	0.029381383	-2.19263686
DNAJB1	-0.128978275	6.033745195	-2.945659001	0.004116335	0.029381383	-2.192914112
GPBP1L1	0.13075249	5.483376197	2.945602855	0.004117015	0.029381383	-2.193059764
CAPN5	-0.21079943	4.42233557	-2.945457804	0.004118771	0.029381383	-2.193436036
LMO4	0.131035167	7.955390255	2.945313854	0.004120514	0.029381383	-2.193809434
HINT2	-0.160024269	6.572295918	-2.945223883	0.004121604	0.029381383	-2.194042808
CHD4	-0.121797459	7.114716986	-2.944219135	0.004133796	0.029424558	-2.196648608
WDR47	0.121628104	4.495533213	2.944191151	0.004134136	0.029424558	-2.196721172
B4GALT5	0.253437986	9.662716223	2.943777579	0.004139164	0.029437295	-2.197793546
HARS2	0.113720718	7.981046939	2.943283612	0.004145177	0.02945701	-2.19907422
DLEU1	-0.167405483	5.351740066	-2.942913785	0.004149684	0.029466001	-2.20003293
ADORA3	0.417627332	4.204754984	2.942151403	0.00415899	0.029493826	-2.202008959
TYROBP	0.136614514	11.72926859	2.942061153	0.004160093	0.029493826	-2.202242853
PRCP	0.138325801	10.78226045	2.941420785	0.004167926	0.029526116	-2.203902267
LMNB2	-0.148547992	5.548662782	-2.941157999	0.004171144	0.029526116	-2.204583152
ITPA	-0.153268725	7.751728419	-2.940011149	0.004185217	0.029590452	-2.207554087
GOLGA2P10	-0.157251519	4.532007315	-2.939674887	0.004189352	0.029590452	-2.208425002
LAPTM5	0.139674544	9.987651499	2.939622157	0.00419	0.029590452	-2.208561562
ILF3	-0.178145685	5.851815732	-2.939027005	0.004197328	0.029607502	-2.210102775
SLC41A3	-0.18099874	6.402696786	-2.938897076	0.004198929	0.029607502	-2.210439208
OSTF1	0.125658678	10.19126563	2.937972421	0.004210342	0.029659845	-2.212833117
DDX10	-0.146618503	5.247490028	-2.937552195	0.004215538	0.029659845	-2.213920868
HCG11	0.230759189	5.974263176	2.937503319	0.004216143	0.029659845	-2.214047374
GPAT3	0.273950671	9.215664492	2.935996383	0.004234827	0.029715662	-2.217946972
MRI1	-0.207597698	8.645042264	-2.935918897	0.004235789	0.029715662	-2.218147442
SDF2	0.107121909	8.799923131	2.935555547	0.004240307	0.029715662	-2.219087443
INO80D	-0.127604645	5.611065902	-2.935555149	0.004240312	0.029715662	-2.219088473
ISOC2	-0.16084986	4.913377993	-2.935083925	0.004246177	0.029715662	-2.220307405
OSBPL2	0.160472759	8.284053778	2.934831561	0.004249321	0.029715662	-2.220960138
STK24	0.104970872	9.864716355	2.934786175	0.004249887	0.029715662	-2.221077524
GLRX5	-0.139728006	9.587722099	-2.934758478	0.004250232	0.029715662	-2.221149158
KCNE3	0.216224771	4.701455179	2.933321486	0.00426818	0.029818209	-2.224864959
OS9	0.160252564	4.346333198	2.932912795	0.004273297	0.02983103	-2.225921488
BCL2	-0.220192601	6.758628809	-2.929067444	0.004321724	0.030145929	-2.235856441
TRAF3IP2	0.199190933	7.23004344	2.928368203	0.004330584	0.030164817	-2.237661875
SEMG1	0.246873347	4.51025523	2.928329928	0.004331069	0.030164817	-2.23776069
NAE1	-0.184638971	7.561973	-2.926912382	0.004349084	0.030245169	-2.241419666
GYPC	-0.20396525	8.409165193	-2.92689845	0.004349261	0.030245169	-2.241455621
INPP5E	-0.239548009	4.56323481	-2.925992135	0.004360816	0.030302336	-2.243794239
NDUFB7	-0.162046214	6.535621392	-2.925616919	0.004365608	0.030312459	-2.244762258
KBTBD4	0.116636934	5.654265842	2.924853812	0.004375368	0.03035704	-2.246730683
VARS2	-0.180280285	5.642263203	-2.924430761	0.004380788	0.030371458	-2.247821757
ZBTB17	0.107230722	5.265019924	2.923821079	0.00438861	0.030383834	-2.249393936
ZNF654	0.17272282	5.01506053	2.923770503	0.004389259	0.030383834	-2.249524345
NAB2	0.158922224	4.412241725	2.922627031	0.004403965	0.030462435	-2.25247224
MXD3	0.222865695	4.44853949	2.920668296	0.004429262	0.030614116	-2.257519712
METTL9	0.176443623	6.164729851	2.917661819	0.004468351	0.030860823	-2.265261741
NEDD9	0.210557129	6.017570247	2.91667019	0.004481313	0.030906575	-2.26781387
P2RY13	0.229167665	10.95666901	2.916454036	0.004484143	0.030906575	-2.268370087
AARS1	-0.159525322	7.818971289	-2.916375138	0.004485177	0.030906575	-2.268573102
HERC3	0.173453941	4.360184469	2.915744269	0.004493448	0.030940113	-2.27019625
MED23	0.116399712	5.519482563	2.913466651	0.004523426	0.031100794	-2.276053893
EBAG9	-0.143750331	7.655006185	-2.913451419	0.004523627	0.031100794	-2.276093057
UBN2	-0.157731062	5.279173715	-2.913088692	0.004528419	0.031110203	-2.277025577
GOLGA8B	-0.335281165	7.767003321	-2.911505734	0.004549384	0.031220152	-2.28109404
NIPAL3	-0.163910548	6.213259665	-2.9113619	0.004551293	0.031220152	-2.281463626
EIF2B1	-0.137095418	7.414186111	-2.911054526	0.004555376	0.031224593	-2.282253387
NBDY	-0.164756757	8.921642843	-2.909512943	0.004575903	0.031333292	-2.286213268
SMAD4	0.115791073	7.147814629	2.90934621	0.004578129	0.031333292	-2.286641452
CSRNP1	-0.372962705	10.02591148	-2.908963302	0.004583243	0.031344692	-2.287624721
TGFBRAP1	-0.218418807	5.478388438	-2.907433339	0.00460373	0.031461131	-2.291552449
MMUT	0.115636344	5.668574148	2.905858192	0.004624911	0.031582128	-2.295594406
ALOX5	0.183160589	11.39190031	2.905209638	0.004633657	0.031618103	-2.297258129
IGF2BP3	0.263773896	5.850384915	2.904827698	0.004638816	0.031629555	-2.298237771
IGF2R	0.210803264	11.21218595	2.903984283	0.004650225	0.031683581	-2.300400677
TSPYL1	-0.118545184	7.076013872	-2.903335168	0.004659024	0.031719751	-2.30206496
CD300LB	0.184144682	4.910130852	2.901559863	0.004683166	0.031855457	-2.306615153
EIF3E	-0.148688153	11.834825	-2.90135449	0.004685966	0.031855457	-2.307141387
KCTD17	0.218904772	5.474261763	2.900858131	0.00469274	0.031877666	-2.3084131
ATP10A	-0.133739316	4.819714706	-2.89880613	0.004720842	0.032030332	-2.313668596
ZC3H11A	-0.192525065	5.690714437	-2.898702657	0.004722263	0.032030332	-2.313933525
TNFRSF1A	0.185472635	8.540596237	2.898117062	0.004730313	0.032061008	-2.315432723
HAUS7	-0.130374276	6.470114035	-2.897687352	0.004736228	0.03207718	-2.31653268
SND1-IT1	-0.235461645	4.636420302	-2.894986557	0.004773562	0.032286838	-2.32344301
FRRS1	0.160586859	4.528930326	2.89486915	0.004775191	0.032286838	-2.323743289
BOD1	-0.132905758	6.718955277	-2.894678217	0.004777841	0.032286838	-2.324231601
SYK	0.178395852	8.825297334	2.894352579	0.004782364	0.032293396	-2.325064356
TTC37	-0.163326938	5.880706133	-2.893720846	0.004791151	0.032327474	-2.326679676
SARNP	-0.093620275	9.037479515	-2.893291816	0.004797127	0.032327474	-2.327776523
OCIAD2	-0.223345333	8.065189958	-2.893223308	0.004798081	0.032327474	-2.327951657
FAM133B	-0.220025427	5.332975034	-2.892630951	0.004806345	0.032359161	-2.329465815
FKBP3	-0.156603842	6.924920408	-2.892340078	0.004810407	0.032362539	-2.330209239
ATP5ME	-0.128745184	10.14752051	-2.891932471	0.004816105	0.032376909	-2.331250916
ZNF800	-0.131441902	6.845858907	-2.891578115	0.004821064	0.03238629	-2.332156404
CLIP1	0.164606885	4.86615611	2.889953045	0.004843865	0.032515427	-2.336307796
GZMH	-0.418089509	10.22802231	-2.889618133	0.004848576	0.032523033	-2.337163121
GABPB1	0.114601895	5.639395219	2.888756546	0.004860716	0.032580418	-2.339363141
SNRNP48	-0.153290904	4.414572455	-2.885241218	0.004910537	0.032890104	-2.348333769
ATRIP	-0.142065564	4.654500644	-2.884912646	0.004915218	0.032897212	-2.34917178
HADH	-0.142600317	7.001107186	-2.883715888	0.004932301	0.032987256	-2.352223411
SMIM5	-0.180216223	4.886015115	-2.881922629	0.004958001	0.033134755	-2.356794121
LETM1	-0.144069609	5.474063066	-2.881660107	0.004961773	0.033135604	-2.357463048
CDK5RAP1	-0.125722392	6.599957281	-2.881151271	0.004969093	0.033148555	-2.358759462
PPP2CB	0.149867013	7.046419864	2.881018354	0.004971007	0.033148555	-2.359098077
MGAM2	0.341595361	5.086585727	2.880111132	0.004984087	0.033170363	-2.361408947
TKT	0.15033262	10.51322369	2.880054447	0.004984905	0.033170363	-2.361553313
DDX50	-0.112789051	6.5128154	-2.88003225	0.004985226	0.033170363	-2.361609845
TOP2B	-0.127326662	7.932570601	-2.879069152	0.004999149	0.033237365	-2.36406233
ZFP91	-0.103440009	8.934936957	-2.878830169	0.005002609	0.033237365	-2.364670787
PRKCD	0.138754033	9.87189795	2.878392581	0.005008951	0.033255192	-2.365784785
CORO2A	0.202146092	5.572862853	2.877672728	0.0050194	0.033300239	-2.367617067
RPS18	-0.184887939	11.21485377	-2.876744271	0.005032906	0.033355984	-2.36997976
SDE2	0.175378045	6.639411512	2.876590778	0.005035143	0.033355984	-2.370370302
S1PR5	-0.309696989	6.040494706	-2.874766627	0.005061787	0.03349134	-2.375010288
CTNNBL1	-0.125841518	6.110722224	-2.874566678	0.005064715	0.03349134	-2.375518739
SEC61A1	-0.16449692	8.717101153	-2.87443606	0.005066629	0.03349134	-2.375850872
ROBO3	-0.172663026	4.38191409	-2.873806838	0.005075858	0.033527961	-2.377450676
CCNI	0.099397708	11.30418309	2.873262322	0.005083857	0.033537466	-2.37883488
NDUFA8	-0.152245483	8.721549576	-2.873206555	0.005084677	0.033537466	-2.378976633
NUCB1	0.153312787	10.41201782	2.872915359	0.00508896	0.033541375	-2.379716776
MADD	-0.120927178	5.315022418	-2.872396927	0.005096593	0.033567346	-2.381034342
MPZL2	0.172429512	4.407242751	2.871586674	0.005108545	0.033607947	-2.383093163
ABHD16A	0.137729493	6.773365426	2.871477774	0.005110153	0.033607947	-2.383369837
SSB	-0.146650082	8.165536046	-2.870456176	0.005125263	0.033666989	-2.385964917
CDK2	-0.110313469	5.86292686	-2.870370046	0.005126539	0.033666989	-2.386183669
FAAP20	-0.139198057	5.974089263	-2.869945356	0.005132834	0.033683991	-2.387262222
CDIPT	0.127087164	6.648816218	2.868672418	0.005151744	0.033783698	-2.390494222
MRPL46	-0.142016779	6.444051532	-2.868270089	0.005157735	0.033798595	-2.391515495
LRP8	-0.117746823	4.916356508	-2.866751914	0.005180396	0.033918474	-2.395368165
MYLIP	0.185346071	9.750611043	2.866544993	0.005183492	0.033918474	-2.395893139
BLOC1S4	-0.15503878	7.500608255	-2.862975891	0.005237158	0.034244985	-2.404943295
LOC401261	0.204604262	8.054394286	2.862062087	0.00525098	0.034303688	-2.407258932
PCBP1	0.111890196	10.96216318	2.861883579	0.005253684	0.034303688	-2.407711212
ARHGAP9	0.196476438	10.39373333	2.861540685	0.005258882	0.034312976	-2.408579924
MUS81	-0.137435773	6.039469975	-2.860157759	0.005279892	0.034425352	-2.412082663
OSGEP	-0.127873155	7.282709319	-2.859326292	0.005292562	0.034475585	-2.414187967
DTX2	0.159722541	7.708749548	2.858953529	0.005298251	0.034475585	-2.415131654
WFS1	-0.161220767	4.273231251	-2.858782601	0.005300861	0.034475585	-2.415564342
ZNF223	-0.14850813	9.529157974	-2.858657738	0.005302769	0.034475585	-2.415880407
TIMM8B	-0.153806861	6.263103527	-2.858087121	0.005311495	0.034507635	-2.417324661
CNOT10	0.098482754	5.045679231	2.85765119	0.005318171	0.034526325	-2.418427859
NME7	-0.170790033	5.277964918	-2.856204846	0.005340374	0.034605721	-2.422087089
MMADHC	0.109093121	9.178134431	2.856118622	0.0053417	0.034605721	-2.422305184
GNLY	-0.351103358	7.251713743	-2.856110674	0.005341823	0.034605721	-2.422325289
SETD3	-0.121626405	8.738151976	-2.855258478	0.005354948	0.034666043	-2.424480558
C12orf29	-0.157449087	5.591781723	-2.854969486	0.005359406	0.034670207	-2.425211322
LGALS1	-0.218094786	9.611422259	-2.854719381	0.005363267	0.034670506	-2.425843704
GINS3	-0.132524371	4.66797784	-2.853614216	0.005380357	0.034756264	-2.428637528
LAX1	-0.214414383	5.277555559	-2.853278632	0.005385556	0.034765142	-2.429485696
SELENOM	-0.154401146	4.308281162	-2.852493212	0.005397743	0.034772848	-2.431470479
GDNF	0.149183018	4.289333024	2.852486599	0.005397846	0.034772848	-2.431487189
MAP1LC3B	0.137378576	7.787346908	2.85241496	0.005398959	0.034772848	-2.431668201
ST6GALNAC6	-0.146603981	4.299560591	-2.852215818	0.005402053	0.034772848	-2.432171357
NIPA1	-0.162970814	5.287900762	-2.851336137	0.005415743	0.034825344	-2.434393628
GLIDR	0.188423984	4.671274757	2.851070426	0.005419884	0.034825344	-2.435064762
PPP2R5A	0.181615023	8.198001721	2.850926961	0.005422121	0.034825344	-2.435427104
EIF3H	-0.143131201	9.690208024	-2.850422191	0.005429999	0.034825344	-2.436701862
MAP3K3	0.163230472	5.81912488	2.850286083	0.005432125	0.034825344	-2.437045558
ATP2B1-AS1	0.23918109	10.36960624	2.849807715	0.005439603	0.034825344	-2.43825342
SNX11	0.142575591	8.006882646	2.84971802	0.005441007	0.034825344	-2.438479876
ABCF1	-0.184894631	5.11650019	-2.849686701	0.005441497	0.034825344	-2.438558949
CCND2	-0.203498704	5.405809569	-2.849258458	0.005448202	0.034825344	-2.439640065
STX12	0.121699159	6.478325456	2.849237851	0.005448525	0.034825344	-2.439692086
UNKL	0.168002649	4.930324632	2.848917437	0.005453546	0.034832947	-2.44050089
ZNF142	-0.138349719	5.764792605	-2.84819927	0.005464818	0.034880428	-2.442313454
SPCS3	0.137014879	6.624510996	2.847081312	0.005482406	0.034955306	-2.445134286
SESN1	-0.182411077	5.555858823	-2.846964885	0.005484241	0.034955306	-2.445428004
ZMYND11	-0.198316418	8.629646306	-2.845276176	0.005510916	0.03510071	-2.449687081
NAPRT	-0.224291003	8.162279967	-2.844442095	0.005524135	0.035140098	-2.451789939
EFEMP2	0.150807919	4.664175665	2.844398136	0.005524832	0.035140098	-2.451900752
NLRC4	0.238244313	5.791179522	2.843609652	0.005537357	0.035175315	-2.453888162
ATIC	-0.176817512	7.838070215	-2.843437298	0.005540098	0.035175315	-2.454322526
MRPL24	-0.144564538	7.18453869	-2.84331904	0.005541979	0.035175315	-2.454620546
FBH1	-0.111732214	7.577747136	-2.842677031	0.005552204	0.035215621	-2.456238285
GPR137B	0.199915284	5.545526454	2.84157786	0.00556975	0.035302275	-2.459007282
CCZ1	0.126345135	6.487864655	2.840912513	0.005580396	0.035345101	-2.460682975
DAPK1	0.199874496	4.821088966	2.839560766	0.005602082	0.035457745	-2.464086384
SRP68	-0.116366546	5.81907588	-2.839243548	0.005607182	0.035460871	-2.464884878
LASP1	0.125868016	11.53995983	2.839044858	0.005610379	0.035460871	-2.465384977
RNF34	0.102718683	8.727385386	2.838535458	0.005618582	0.035488042	-2.466666997
NSUN5	-0.155283965	6.343277423	-2.837783055	0.005630719	0.035529151	-2.468560243
TNFAIP8L2	0.1563098	6.497419189	2.837647458	0.005632909	0.035529151	-2.468901396
SLC25A3	-0.115548206	10.23731398	-2.836946797	0.005644236	0.035575912	-2.470664004
CPA3	0.366544554	5.543999525	2.836447363	0.005652324	0.035602197	-2.471920176
ENPP4	-0.212425898	5.326230355	-2.835673836	0.00566487	0.035656514	-2.473865386
OPTN	-0.23482652	6.521362053	-2.835367098	0.005669853	0.035663177	-2.474636626
SNORD36C	-0.171826653	6.06407658	-2.834887669	0.005677648	0.035670628	-2.475841932
ZDHHC19	0.365314153	5.775404856	2.83481156	0.005678886	0.035670628	-2.476033258
DNA2	0.130055099	4.478316824	2.834300392	0.00568721	0.035684754	-2.477318141
MPP1	0.191984874	7.757443467	2.834191345	0.005688988	0.035684754	-2.47759222
NENF	-0.159613866	7.521943121	-2.832959546	0.005709098	0.03576343	-2.480687615
COX10	-0.127161988	6.260862772	-2.83294109	0.0057094	0.03576343	-2.480733985
ARL5B	0.179851983	5.239613913	2.831989286	0.005724985	0.035836355	-2.483125002
PELI2	0.20390883	7.266541514	2.830743532	0.005745442	0.035939656	-2.486253449
S100A4	0.125729165	11.45457631	2.829622674	0.005763905	0.036030352	-2.48906727
LAT	-0.19919572	6.411143956	-2.829099044	0.005772549	0.036034833	-2.490381485
ITGB7	-0.232590999	7.310452065	-2.829098908	0.005772551	0.036034833	-2.490381826
CYREN	-0.13694963	5.58832906	-2.82855906	0.005781475	0.036065772	-2.491736533
GZMB	-0.345254123	9.569942988	-2.82803665	0.005790123	0.036094946	-2.493047279
PTPN12	0.156673653	7.54399146	2.827793351	0.005794155	0.036095322	-2.493657655
ZMYND8	-0.126647735	6.139057403	-2.825679273	0.005829295	0.036234034	-2.498959529
DCAKD	-0.155270628	7.198075275	-2.825384096	0.005834217	0.036234034	-2.499699538
PPP1R2	-0.155327415	7.201022522	-2.825316	0.005835353	0.036234034	-2.499870247
PADI4	0.262708916	10.65723986	2.825062875	0.005839578	0.036234034	-2.50050477
ZNF22	-0.162359957	7.827718039	-2.825029382	0.005840137	0.036234034	-2.500588725
NSUN3	0.165574613	5.923594673	2.825017151	0.005840341	0.036234034	-2.500619383
DENND5A	0.176378659	9.181568261	2.8242583	0.005853024	0.036279095	-2.502521327
ZNF25	-0.129235003	6.915009553	-2.824105141	0.005855587	0.036279095	-2.502905145
NDUFA13	-0.144924852	7.296772136	-2.822771263	0.005877951	0.036392847	-2.506247132
VNN1	0.390518803	5.69050887	2.821477467	0.005899718	0.03650275	-2.509487447
NXT1	-0.170516536	6.99709971	-2.821021023	0.005907415	0.036525508	-2.51063032
GPSM3	0.139849861	9.896364692	2.820285515	0.005919837	0.036576033	-2.512471605
OPLAH	0.313327634	4.393106385	2.82006091	0.005923635	0.036576033	-2.513033807
RNF149	0.189038515	12.16237808	2.819269774	0.005937031	0.036633861	-2.515013777
PTGS2	-0.505346222	8.499249558	-2.818022461	0.005958208	0.036736949	-2.518134488
FIBP	-0.129955309	8.034289873	-2.817784985	0.005962248	0.036736949	-2.51872851
PRRC1	-0.148246358	6.414121361	-2.817572536	0.005965864	0.036736949	-2.519259895
GIT2	0.165951425	6.833176547	2.816634037	0.005981862	0.036791535	-2.521606903
PRDX3	0.11310567	8.186623221	2.816503093	0.005984097	0.036791535	-2.521934318
LINC02909	-0.177879378	5.111266916	-2.816305489	0.005987472	0.036791535	-2.522428385
PTPRJ	0.214090636	5.021492836	2.816103691	0.00599092	0.036791535	-2.522932913
KCMF1	0.216910445	4.567552677	2.815614098	0.005999293	0.036818079	-2.524156844
SRSF10	-0.141718067	7.228632251	-2.814173714	0.006023989	0.036904377	-2.527756629
KLRC3	-0.312279089	4.858339915	-2.813663237	0.006032764	0.036904377	-2.529032041
TOP3A	0.144550232	4.634189484	2.813614728	0.006033598	0.036904377	-2.529153229
LSM14A	-0.099268338	8.441330105	-2.813533581	0.006034994	0.036904377	-2.529355952
YWHAQ	-0.156135945	10.06604103	-2.813476585	0.006035975	0.036904377	-2.529498336
ZBTB44	-0.148617145	5.484158598	-2.813375371	0.006037717	0.036904377	-2.529751181
ZNF518A	-0.136726857	6.512965692	-2.811957623	0.006062166	0.037028919	-2.533292071
IFITM3	0.422213798	12.48875406	2.811552372	0.006069172	0.037046812	-2.534303934
MTX1	0.186633054	7.525025821	2.810386965	0.006089359	0.037145089	-2.537213136
GLMP	0.253485268	6.933179165	2.810114201	0.006094093	0.037149033	-2.537893892
EID2	-0.134272414	5.249208596	-2.809562335	0.00610368	0.03718254	-2.539271052
RARA	0.176472312	8.182772329	2.808738501	0.006118019	0.037244923	-2.541326483
SLC16A3	0.162575113	10.00982304	2.808396968	0.006123972	0.037256211	-2.542178449
LOXL3	0.177089137	4.735702829	2.807388927	0.006141574	0.037329958	-2.544692534
WDR83OS	-0.108561125	9.461892927	-2.807086287	0.006146867	0.037329958	-2.54544718
DNASE1L1	0.15550114	4.729071041	2.806807088	0.006151755	0.037329958	-2.546143316
PLBD1	0.170686094	10.63796512	2.806763237	0.006152522	0.037329958	-2.546252647
SLC35B2	-0.118436496	4.893157539	-2.806462314	0.006157795	0.037337021	-2.547002876
TM6SF1	0.201950565	7.22183605	2.804745808	0.006187947	0.037455683	-2.551280999
P2RY14	0.413806771	7.356769472	2.804647546	0.006189677	0.037455683	-2.551525837
LIN7A	0.28631397	6.29448641	2.804644656	0.006189728	0.037455683	-2.551533036
LOC100507547	-0.154611616	6.412175771	-2.804041322	0.006200361	0.037495063	-2.553036192
SP140	0.225230705	6.375124016	2.803265382	0.00621406	0.037541621	-2.554968986
MBP	0.143846915	10.38831746	2.803137508	0.006216321	0.037541621	-2.555287465
TMEM97	-0.177821341	5.674777725	-2.802456128	0.006228378	0.037589459	-2.556984288
PDCD2L	-0.159064382	4.945522152	-2.800487133	0.006263339	0.037752507	-2.561885703
FOLR3	0.603425932	7.907832776	2.800466803	0.006263701	0.037752507	-2.561936295
KPNA4	0.10728405	7.91916607	2.799387341	0.006282946	0.037843401	-2.564622167
CCDC88B	0.164071831	4.141725657	2.799112888	0.006287847	0.037847842	-2.565304911
HM13	0.175902691	4.424697317	2.797191053	0.006322267	0.038029839	-2.570084222
UBA6	-0.136285876	6.734030796	-2.79692956	0.006326964	0.03803292	-2.570734304
ITGB2	0.089856809	12.4277065	2.796507005	0.00633456	0.038036635	-2.571784686
UBE2L6	0.277003641	7.180778787	2.796429641	0.006335952	0.038036635	-2.571976983
FBXO38	0.16349545	7.831086259	2.795747839	0.006348229	0.038085181	-2.573671483
TCEA3	-0.323079743	6.239897907	-2.793781041	0.006383766	0.038273117	-2.578557687
AFTPH	0.104067509	4.34991635	2.793398993	0.00639069	0.03828757	-2.579506497
LCP2	0.163775187	5.620157988	2.793183322	0.006394601	0.03828757	-2.580042063
H2AZ1	0.106695349	10.56131596	2.792867719	0.00640033	0.03829664	-2.580825724
AP4E1	-0.097526905	5.372728549	-2.791311888	0.006428637	0.038440711	-2.584687874
RHOH	-0.217869509	5.478196391	-2.790512656	0.006443223	0.038502599	-2.586671167
TMEM191A	-0.153133081	8.261494126	-2.789526989	0.006461253	0.038584973	-2.589116449
KHDRBS1	-0.099467423	9.460926836	-2.789227256	0.006466745	0.038592413	-2.589859895
RPL19	-0.122013111	12.11665033	-2.785935719	0.006527337	0.038907831	-2.598019737
CDK6	-0.140949962	5.473924938	-2.785891224	0.006528159	0.038907831	-2.598129985
TCF7L2	0.19045887	4.623873882	2.784209007	0.00655933	0.039063747	-2.602297111
IFRD1	0.224963045	8.500007248	2.784015958	0.006562916	0.039063747	-2.602775193
TRIM39	0.125378948	6.705133199	2.782708599	0.006587247	0.039161238	-2.606012102
YWHAZ	0.123643156	9.426554199	2.782672899	0.006587912	0.039161238	-2.606100474
NPL	0.204457526	9.086941988	2.781782976	0.006604523	0.039234319	-2.6083031
LRP3	0.201849792	5.168186599	2.780846412	0.006622045	0.039294462	-2.610620532
AGPAT1	0.162236593	4.777126419	2.780612734	0.006626424	0.039294462	-2.611198642
ITPK1	0.198617936	6.579343505	2.780549101	0.006627617	0.039294462	-2.61135606
R3HDM4	0.190093675	9.398461606	2.779963941	0.006638595	0.039333891	-2.612803522
ISY1	0.109378722	7.296750474	2.779291058	0.006651239	0.039383136	-2.61446766
TRMT61A	-0.127412537	4.329454549	-2.778760203	0.00666123	0.039416616	-2.615780308
PASK	-0.256376778	5.344818396	-2.777606456	0.006682992	0.039519656	-2.618632462
CSTA	0.25753031	6.998652513	2.776834587	0.006697587	0.039580211	-2.620540031
MFSD14B	0.332001571	6.157395628	2.775719252	0.006718727	0.039679346	-2.623295649
RNFT1	0.144682903	5.478190591	2.774595505	0.006740089	0.039779658	-2.626071121
CDK10	-0.22534906	7.871039127	-2.77347079	0.006761532	0.039880314	-2.628848044
FCGBP	-0.423966002	5.801504845	-2.773011653	0.006770303	0.039906152	-2.629981383
ZC3H8	-0.123826627	5.242504674	-2.772142731	0.006786931	0.039978237	-2.632125816
MX2	0.254047995	8.788934462	2.771125442	0.006806446	0.040067222	-2.634635692
CAMSAP1	-0.138889999	4.719623527	-2.769957445	0.006828915	0.040173471	-2.637516453
NUP42	-0.1341152	6.966879964	-2.768687566	0.006853422	0.04027089	-2.64064735
INTS6L	-0.138598346	4.702888561	-2.768640222	0.006854337	0.04027089	-2.640764052
PLEKHO2	0.174492444	6.959831932	2.768341471	0.006860114	0.040278798	-2.641500441
CCL3L3	-0.538114199	7.773106803	-2.767490117	0.006876603	0.040349547	-2.643598571
WDR20	0.112518229	6.814137083	2.766223911	0.006901194	0.040456363	-2.646718091
MBNL3	-0.18093645	6.147780676	-2.766094611	0.00690371	0.040456363	-2.647036578
HAUS2	-0.14055987	9.673890038	-2.765143138	0.006922247	0.040515664	-2.649379823
GTF2B	0.133360031	8.289700617	2.765117637	0.006922745	0.040515664	-2.649442618
ZZZ3	-0.13187552	5.549714635	-2.763701141	0.006950428	0.040651507	-2.65292983
MMP9	0.46715878	8.858964746	2.762562133	0.006972762	0.040755905	-2.655732823
VIPAS39	0.108575947	4.638221748	2.762087924	0.00698208	0.040784139	-2.656899524
SYT11	-0.166543204	8.500373428	-2.76165337	0.006990628	0.040807847	-2.657968514
AGFG1	0.179327277	5.632858613	2.76127604	0.006998058	0.040825002	-2.65889662
PGLYRP1	0.441096905	7.40449685	2.761043909	0.007002633	0.040825486	-2.659467534
RBMX2	-0.115637322	6.307846135	-2.760259324	0.007018116	0.040889522	-2.661396877
BLVRB	-0.226226655	7.834562593	-2.759909368	0.007025032	0.040890913	-2.662257296
ARIH2OS	0.152528062	4.819758528	2.759792006	0.007027352	0.040890913	-2.662545826
GLO1	-0.139773373	7.206331091	-2.75882217	0.007046557	0.040976427	-2.664929746
SWT1	0.162098121	5.414403479	2.758517874	0.007052592	0.040981928	-2.665677582
DHX34	0.242763431	5.81462608	2.758319943	0.007056521	0.040981928	-2.666163978
PRKAR2A	0.157487839	4.492695088	2.75787551	0.007065349	0.041006995	-2.667256022
PRKCB	0.152527815	5.516164926	2.757396468	0.007074875	0.041036083	-2.668432944
PRPF38B	0.11238305	5.747256313	2.756495515	0.007092824	0.041113954	-2.670645961
JUND	0.116857529	10.76898526	2.754956487	0.007123581	0.041265922	-2.674424892
PMP22	0.473793879	3.94632814	2.753527532	0.007152248	0.041393717	-2.67793197
TMCO6	0.135764721	4.73428316	2.753403011	0.007154751	0.041393717	-2.678237508
CRELD2	-0.123323688	7.719392454	-2.752522516	0.007172472	0.041465329	-2.680397666
RPGRIP1	0.222517564	5.508189101	2.752334941	0.007176253	0.041465329	-2.680857776
ZNF75A	-0.173698487	5.904603896	-2.750604545	0.007211214	0.041640867	-2.685101109
ARHGAP25	0.146811926	9.846218346	2.750245271	0.007218492	0.041643896	-2.68598185
CCN3	0.328253549	6.804752776	2.750126388	0.007220902	0.041643896	-2.686273267
BNIP2	0.122658816	8.93763852	2.749666898	0.007230223	0.041671211	-2.687399503
RPL13A	-0.171922451	10.60652397	-2.749353932	0.007236578	0.041681407	-2.688166511
ATP5IF1	0.179556385	5.076603398	2.748024301	0.007263634	0.04181075	-2.69142432
MARK2	0.198184105	4.664060306	2.747592712	0.007272437	0.041834921	-2.692481499
ZSWIM8	0.134019572	7.299063503	2.746157608	0.007301775	0.041952569	-2.695995791
PIGU	-0.13220893	6.530465296	-2.746140781	0.007302119	0.041952569	-2.696036988
STX6	0.127904804	6.520366162	2.745089219	0.007323686	0.042017701	-2.698611073
RFWD3	-0.146989799	7.303174527	-2.745040509	0.007324687	0.042017701	-2.698730289
PRF1	-0.288031723	7.70181741	-2.74491209	0.007327325	0.042017701	-2.699044579
BEGAIN	0.207115534	4.878385433	2.744272282	0.007340481	0.042017823	-2.700610257
FBXW9	-0.12500857	4.572576524	-2.744261994	0.007340693	0.042017823	-2.70063543
EPB41L3	0.267351663	5.602745717	2.744236638	0.007341215	0.042017823	-2.700697473
SEC61B	-0.118016609	9.95120934	-2.743640692	0.00735349	0.042061592	-2.702155526
SCRIB	-0.154778762	5.22935231	-2.743358442	0.00735931	0.042068409	-2.702845992
ZNHIT3	-0.152602339	6.15390497	-2.742302072	0.00738113	0.042166622	-2.705429651
AK3	-0.138670172	7.536524547	-2.741360726	0.007400625	0.04225143	-2.707731283
RP9	-0.173654324	8.03481309	-2.740761826	0.007413052	0.04229581	-2.709195278
LRRC25	0.199375123	5.638166662	2.739121785	0.007447179	0.042463872	-2.713202938
TIMM22	-0.150132503	7.054410708	-2.738106664	0.007468375	0.042536232	-2.715682518
IDNK	-0.13819573	5.808780315	-2.73806578	0.007469229	0.042536232	-2.715782366
LY9	-0.190566436	4.977414888	-2.737664525	0.007477624	0.042557371	-2.716762265
MR1	0.163579938	6.671991732	2.736695946	0.007497921	0.042616656	-2.719127122
DMWD	-0.166121193	4.963493144	-2.736311382	0.007505994	0.042616656	-2.720065869
RPP40	-0.129392765	6.518310095	-2.736276048	0.007506737	0.042616656	-2.720152115
ZBTB43	0.114703632	5.650068187	2.736273228	0.007506796	0.042616656	-2.720158999
LIMA1	-0.165926134	4.663141183	-2.735163316	0.007530142	0.042705227	-2.722867718
SULT1B1	0.269993354	6.33979252	2.735084893	0.007531794	0.042705227	-2.723059073
LONP1	-0.144222127	5.250115868	-2.734715966	0.007539571	0.042722668	-2.723959205
SLC40A1	0.226707987	8.164148933	2.733688146	0.007561274	0.042816871	-2.726466417
TNFRSF1B	0.135511958	10.96985334	2.73333074	0.007568835	0.042816871	-2.72733807
STK3	0.199805488	7.649007015	2.733260188	0.007570328	0.042816871	-2.727510121
SETMAR	-0.143099381	5.490773505	-2.732897844	0.007578001	0.042833615	-2.728393702
UTP4	-0.153087288	6.84633854	-2.732306439	0.00759054	0.042877826	-2.729835636
SLC35F5	0.151230888	5.38337304	2.732080708	0.007595331	0.042878241	-2.730385934
GABBR1	-0.168248959	5.363133824	-2.731433633	0.007609081	0.042929195	-2.731963193
STK4	0.112382052	10.91766587	2.73090405	0.00762035	0.042966106	-2.733253829
FOXP1	-0.163435491	6.505547905	-2.730438197	0.007630276	0.042995399	-2.734388978
SMG7	0.170431546	5.458278412	2.72983116	0.007643228	0.043041696	-2.735867904
RAD23A	-0.139611023	7.026868728	-2.72957816	0.007648632	0.043045458	-2.736484209
PCID2	-0.162712792	8.96138593	-2.728702534	0.007667362	0.043124165	-2.738616853
SLC16A6	0.17864671	5.91192566	2.728293571	0.007676124	0.043146746	-2.73961271
ITGAM	0.190884419	8.636739284	2.727499085	0.007693172	0.043185992	-2.741546992
MIX23	-0.271393504	5.314727419	-2.727476743	0.007693652	0.043185992	-2.741601379
OPN3	0.148690477	4.914036272	2.727304145	0.00769736	0.043185992	-2.742021527
KCNJ15	0.345796998	7.95121861	2.726952508	0.00770492	0.043197807	-2.742877432
CUL9	-0.151307966	4.437498307	-2.726764211	0.007708972	0.043197807	-2.74333572
HIPK2	-0.209542726	6.319780844	-2.725843356	0.007728812	0.043282297	-2.745576565
ZBTB49	0.13222297	4.409655417	2.725432212	0.007737685	0.043305306	-2.746576856
RELA	0.136181005	3.90273906	2.724339154	0.00776132	0.043410854	-2.749235588
ZNF213	0.198483323	5.208323166	2.722582656	0.007799439	0.043571291	-2.753506183
TENT4B	-0.121903803	7.715687048	-2.722575604	0.007799592	0.043571291	-2.753523323
YARS1	-0.144504734	7.813878421	-2.721964321	0.007812898	0.043610456	-2.755008998
DCPS	-0.138083406	5.082453292	-2.721647399	0.007819805	0.043610456	-2.755779143
HOXC6	0.227114755	5.744911816	2.721403396	0.007825126	0.043610456	-2.756372036
PACS1	0.169093897	3.983398269	2.721372706	0.007825795	0.043610456	-2.756446605
ARIH2	-0.127511053	7.200115706	-2.720353108	0.007848069	0.04370778	-2.758923581
PRRT3	-0.149288945	5.262920136	-2.719847313	0.007859139	0.043742632	-2.760152055
CX3CR1	-0.23997677	6.355958514	-2.719205144	0.007873215	0.043769698	-2.761711476
ZDHHC8	-0.192071921	7.700419441	-2.719186072	0.007873634	0.043769698	-2.761757783
IL21R	-0.153481849	4.66562923	-2.717702348	0.007906246	0.043909232	-2.765359604
NTHL1	-0.152515083	4.818832127	-2.717604696	0.007908396	0.043909232	-2.765596602
MAN1C1	-0.182822711	4.920942082	-2.716961292	0.00792258	0.043947594	-2.76715794
PHKB	0.117774489	5.981972354	2.716852702	0.007924976	0.043947594	-2.767421422
RFLNB	0.247269884	4.802645387	2.716259644	0.007938074	0.043993385	-2.768860261
TLN1	0.148902403	7.670502949	2.715990578	0.007944023	0.043999526	-2.769512967
EPHX4	-0.16618753	4.808343904	-2.715689751	0.007950679	0.044009572	-2.770242653
GCLC	-0.131481788	5.291678492	-2.715269591	0.007959983	0.044033709	-2.771261679
CPTP	0.156777692	4.477667441	2.715029974	0.007965294	0.044033709	-2.771842772
PDHB	-0.123270372	9.506812913	-2.714837014	0.007969573	0.044033709	-2.772310686
TSEN54	-0.177399832	4.631370949	-2.714302463	0.007981439	0.044038152	-2.773606783
RAB3GAP2	0.11189983	7.448057624	2.714257881	0.007982429	0.044038152	-2.773714869
MBNL1	-0.107584265	9.237566888	-2.714146069	0.007984913	0.044038152	-2.773985942
ZNF235	-0.119427241	4.570623632	-2.713614276	0.007996738	0.044076622	-2.775275078
RPL24	-0.143104915	11.20290113	-2.7109319	0.008056625	0.044379798	-2.781774276
MCOLN1	0.151348035	4.833739298	2.70910549	0.008097636	0.044578686	-2.78619644
ECM1	0.237273082	5.464845481	2.708662544	0.00810761	0.044583521	-2.78726854
RAB40B	-0.137991849	4.797784958	-2.708630847	0.008108324	0.044583521	-2.787345252
ATP1A1	-0.133645135	5.845883321	-2.707388912	0.008136353	0.044697803	-2.790350393
STK36	-0.132035374	5.748652283	-2.707274296	0.008138944	0.044697803	-2.790627673
SP2	0.121056975	6.149481839	2.706902373	0.008147357	0.044698196	-2.791527366
ENOSF1	-0.193140099	5.450557133	-2.706836367	0.008148851	0.044698196	-2.791687028
STK19	0.132379834	6.447928108	2.70604318	0.008166824	0.044751789	-2.793605386
DCAF12	0.117371133	7.357055683	2.705830015	0.00817166	0.044751789	-2.794120855
FCGR2A	0.21274394	10.28697215	2.705645892	0.008175839	0.044751789	-2.794566067
GZMA	-0.268872968	10.05382859	-2.705536776	0.008178317	0.044751789	-2.794829899
LRPAP1	0.130782071	7.032597935	2.704949556	0.008191662	0.044780347	-2.796249589
SLC7A6OS	0.129410917	4.697424149	2.704873631	0.008193389	0.044780347	-2.796433131
H4C8	0.325820432	6.164016967	2.704600185	0.008199612	0.044787424	-2.797094123
STARD10	0.210693836	5.164535928	2.703401214	0.008226947	0.04490974	-2.79999169
PPP4C	0.122591322	8.394585217	2.702582661	0.008245656	0.044981907	-2.801969278
TNC	-0.166163347	4.781399457	-2.70232083	0.008251649	0.044981907	-2.802601742
CAB39	0.117737195	10.19256797	2.702101834	0.008256664	0.044981907	-2.803130698
POLR2A	0.112017149	7.548322633	2.701934684	0.008260494	0.044981907	-2.803534403
ATM	-0.165279054	8.222629123	-2.701741946	0.008264912	0.044981907	-2.803999881
DANCR	-0.186401158	5.422082221	-2.70048254	0.008293835	0.0451007	-2.807040769
TSNAX	0.125368414	7.330291858	2.700278048	0.008298539	0.0451007	-2.807534411
NRM	0.156803049	4.924592637	2.700143988	0.008301625	0.0451007	-2.807858013
AGO4	0.213299581	6.260326106	2.699391949	0.008318955	0.045167848	-2.809673081
VASP	0.234789092	7.103578623	2.698928308	0.008329655	0.045198944	-2.81079188
DESI2	-0.103669121	5.964059706	-2.698613628	0.008336924	0.045211399	-2.811551135
GPR137	0.101339875	7.368827427	2.69703943	0.008373377	0.045382006	-2.815348209
ACOT7	-0.161995589	6.486394024	-2.695878194	0.00840036	0.045501115	-2.818147996
JUNB	0.260539509	5.845572972	2.695529929	0.008408468	0.045517905	-2.818987479
PLEKHA2	0.104454553	9.350670144	2.694792282	0.008425664	0.045583846	-2.820765255
GNG7	0.189131556	4.343412959	2.691728195	0.008497438	0.045944805	-2.828145512
SLF2	-0.125490254	5.748432886	-2.68991837	0.008540093	0.0461294	-2.832501389
GPR141	0.234367262	5.022714502	2.689849098	0.00854173	0.0461294	-2.832668064
DAPK2	0.2549843	5.295877243	2.689481538	0.008550418	0.046148899	-2.833552385
EPC1	-0.175655362	4.959077715	-2.687693855	0.008592788	0.046342823	-2.837851962
TMEM183A	0.08226002	8.791954686	2.687292506	0.008602327	0.046342823	-2.83881692
TMCO3	0.197683574	5.998847421	2.687115734	0.008606531	0.046342823	-2.839241892
PDLIM7	0.281974626	7.986194013	2.687106828	0.008606743	0.046342823	-2.839263301
LINS1	-0.156958125	6.169240542	-2.685985312	0.008633461	0.046459163	-2.841958945
SNAP23	0.194991927	6.808274929	2.685574242	0.008643273	0.046484442	-2.842946745
ZNF627	0.138248918	4.26289644	2.684965475	0.008657822	0.046535154	-2.844409374
CDR2	-0.243604632	6.612408641	-2.68362211	0.008690007	0.04668054	-2.847635966
PSMC3	-0.118852397	8.068929784	-2.683259441	0.008698715	0.046699714	-2.848506817
MRPS11	-0.113110514	7.316198454	-2.680900938	0.008755535	0.046977013	-2.854167702
TRIM11	0.116500154	5.499275148	2.679697986	0.008784646	0.047105398	-2.857053412
DDX19B	-0.115793582	7.373954242	-2.67927902	0.008794806	0.047132069	-2.858058198
NFKBIE	0.148290169	6.108734598	2.678355878	0.008817228	0.04722439	-2.860271651
BTBD1	0.148894389	5.14605534	2.677926177	0.008827684	0.047229513	-2.861301743
THOC1	-0.135447517	6.073161145	-2.677845501	0.008829648	0.047229513	-2.861495126
FAN1	-0.188736776	6.722723593	-2.677676073	0.008833774	0.047229513	-2.861901234
LOC93622	-0.163755633	5.71174899	-2.677081545	0.008848267	0.047279188	-2.863326112
EPS15L1	0.150698325	4.589382175	2.67637088	0.00886562	0.047305949	-2.865028978
SRSF6	-0.152093218	9.995288606	-2.676181114	0.008870258	0.047305949	-2.865483623
CCDC25	-0.159312583	6.617743951	-2.676092145	0.008872434	0.047305949	-2.865696769
THUMPD2	-0.120405489	5.278670764	-2.676024256	0.008874094	0.047305949	-2.865859406
PON2	-0.182872223	5.645611603	-2.673382124	0.008938936	0.047623673	-2.872186339
HAL	0.242456758	5.493949206	2.672814925	0.008952912	0.047670189	-2.873543883
RPL22	-0.166930277	11.2538719	-2.671474039	0.00898603	0.047818516	-2.876752217
ATP5MF	-0.131532381	8.603809992	-2.671111057	0.008995014	0.047832234	-2.87762049
GLB1	0.113407572	7.537986419	2.670944761	0.008999133	0.047832234	-2.878018245
PIP4P2	0.239030414	7.312958529	2.670439268	0.009011664	0.047859539	-2.87922718
TOR3A	0.140483824	5.809457039	2.670312786	0.009014801	0.047859539	-2.879529645
HILPDA	0.192149525	5.36494841	2.669411582	0.009037188	0.047929786	-2.881684397
RPS14	-0.113392259	11.64648828	-2.669355597	0.00903858	0.047929786	-2.881818236
JPT1	0.138086012	6.619821318	2.668750689	0.009053636	0.047981633	-2.883264183
SNORD35B	-0.155473338	5.736624041	-2.668346364	0.009063713	0.04798998	-2.884230509
CD2AP	-0.150802028	5.25173687	-2.668263819	0.009065771	0.04798998	-2.884427776
SLC25A6	-0.158173567	9.462344105	-2.667792941	0.009077522	0.048011366	-2.885552978
PTRHD1	-0.139241577	5.646590163	-2.667678641	0.009080376	0.048011366	-2.885826083
EBNA1BP2	-0.119466349	7.624727258	-2.667312937	0.009089514	0.04803174	-2.886699815
FBP1	0.208929346	6.855723793	2.665393379	0.009137616	0.048257869	-2.891284325
EIF3G	-0.136628121	8.880653782	-2.664852526	0.009151211	0.0483016	-2.892575549
SLC7A6	-0.184539871	5.431857806	-2.664150577	0.009168882	0.048366786	-2.894251041
ZNF280D	0.15819557	5.154494936	2.663792716	0.009177903	0.04838629	-2.89510508
YTHDC1	0.194137242	4.685205221	2.662652681	0.009206695	0.048509945	-2.897825143
NCOR2	-0.137924342	5.803806472	-2.661572581	0.009234049	0.048625883	-2.900401295
C9orf78	-0.127790156	9.785997926	-2.659550494	0.009285458	0.048868283	-2.905221806
HK2	0.216820059	6.354567166	2.659207288	0.009294209	0.048870037	-2.906039677
RPIA	-0.123951584	7.023382719	-2.659115741	0.009296545	0.048870037	-2.906257822
ENTPD6	-0.121221579	4.898753309	-2.658698429	0.009307198	0.048897758	-2.907252142
ZXDC	0.141614769	5.838058781	2.658056726	0.009323601	0.048955639	-2.908780854
SNORA67	-0.179407958	5.593832926	-2.657206579	0.009345373	0.049041626	-2.910805656
SLC22A4	0.325257369	6.824479033	2.654187926	0.009423053	0.049420731	-2.917990781
FAM13A-AS1	0.396053565	4.814698069	2.653846247	0.009431882	0.04943851	-2.918803624
ILKAP	-0.122263717	5.892374315	-2.653071326	0.009451935	0.049515063	-2.920646808
LYN	0.151564777	11.33751846	2.652052547	0.009478356	0.049624873	-2.923069325
PRKCQ-AS1	-0.295505714	7.872297434	-2.651436912	0.009494355	0.049680018	-2.924532839
WWC3	0.203854598	6.927126564	2.651181541	0.009500998	0.049686177	-2.925139833
ZBP1	0.258600839	9.233075105	2.650619207	0.009515643	0.049734101	-2.926476278
ENO2	-0.172221884	4.265807398	-2.650409605	0.009521106	0.049734101	-2.926974355
NUP205	-0.133966342	5.969166047	-2.648438979	0.009572614	0.049974432	-2.931655542
UBE2N	-0.133751347	7.716302142	-2.647582206	0.009595086	0.050062996	-2.93368987
NDRG1	0.121860088	8.072569504	2.647275111	0.009603153	0.050076337	-2.934418902
NLRP12	0.212935604	7.720286724	2.645922097	0.009638766	0.050233225	-2.93763006
NMT1	-0.137406064	6.177645313	-2.645573115	0.009647971	0.050252384	-2.938458084
FRG1	-0.131421792	7.99119832	-2.645085297	0.009660852	0.050268835	-2.939615369
HSF1	0.246720257	5.755368459	2.644912113	0.009665428	0.050268835	-2.940026184
CALM1	-0.130653791	8.816410388	-2.644825347	0.009667722	0.050268835	-2.940231993
MRPL35	-0.143922986	6.022470338	-2.643015776	0.00971567	0.050489264	-2.944523031
WDR54	-0.169427825	7.222598452	-2.641998393	0.009742722	0.050600913	-2.946934457
PI4KAP1	-0.169723801	6.089770118	-2.641630702	0.009752515	0.050620504	-2.947805775
AKR1C3	-0.29859927	6.026085904	-2.641438705	0.009757633	0.050620504	-2.94826071
GPSM2	0.183385081	5.442541987	2.640947812	0.009770728	0.050659524	-2.949423745
CNOT4	0.105733543	6.609528474	2.639540606	0.009808355	0.050825623	-2.95275672
NSUN6	-0.122496544	5.357274132	-2.639138663	0.009819127	0.050852448	-2.953708447
IARS1	-0.147843446	5.424551177	-2.637657696	0.009858908	0.051008404	-2.957214047
SMARCC2	0.126583146	6.033901061	2.637199612	0.009871243	0.051008404	-2.958298039
CLIC1	0.112169728	10.50176757	2.637183551	0.009871675	0.051008404	-2.958336041
ZNF593	-0.162145134	6.899130237	-2.637183038	0.009871689	0.051008404	-2.958337255
VPS26C	0.088474409	7.149443802	2.636541895	0.009888977	0.051068699	-2.959854158
C17orf58	0.129287338	4.945611719	2.635739711	0.009910645	0.051151537	-2.96175163
GADD45G	0.308064763	5.352987477	2.634593049	0.009941694	0.051256956	-2.964463073
TSPAN32	-0.191767507	9.084517613	-2.634568866	0.009942349	0.051256956	-2.964520247
DBNL	0.099869496	9.696275149	2.633473235	0.0099721	0.051352868	-2.967110064
FHL2	0.211410829	3.803768053	2.633434016	0.009973166	0.051352868	-2.967202752
RAB20	0.217357856	5.208170076	2.63305688	0.009983427	0.051352868	-2.968093992
FMNL1	0.178974421	4.250844555	2.632940711	0.009986589	0.051352868	-2.968368498
AVL9	0.190599754	4.751084988	2.63273648	0.009992151	0.051352868	-2.96885107
DOCK5	0.237819739	5.980944506	2.632589279	0.009996162	0.051352868	-2.969198867
SLC26A11	-0.172728952	5.402133112	-2.632429972	0.010000503	0.051352868	-2.969575248
EEPD1	0.149917904	5.143782682	2.632094301	0.010009658	0.051370853	-2.970368246
TMEM126B	-0.107068329	7.957000953	-2.631705241	0.010020278	0.051374551	-2.971287266
SPACA6	0.284468071	5.749734258	2.631653785	0.010021683	0.051374551	-2.971408805
ADRM1	0.086715624	7.560991838	2.630680605	0.010048296	0.051481938	-2.973707063
LYPLA1	0.135480408	6.272820573	2.629084109	0.010092092	0.051677195	-2.977475775
RBM18	0.133337307	6.611677764	2.628631142	0.010104549	0.051711852	-2.978544703
NKG7	-0.269943006	9.425340301	-2.628034775	0.010120972	0.051720317	-2.979951793
RSBN1L	0.171463688	7.950135474	2.627999796	0.010121936	0.051720317	-2.980034315
YTHDF2	-0.119488119	7.53108717	-2.627951216	0.010123275	0.051720317	-2.980148924
RBM3	-0.151608935	7.232074014	-2.626471433	0.010164137	0.051899913	-2.983639111
TIMM10B	0.121154467	4.988924875	2.625853014	0.010181259	0.051958147	-2.985097206
TMEM30A	-0.136547799	6.231601478	-2.625431336	0.010192948	0.051988611	-2.986091264
EBP	-0.162391666	5.426603389	-2.623715689	0.010240633	0.05220253	-2.990134303
PAK4	0.120708412	4.688196629	2.623143121	0.010256592	0.052254574	-2.991483101
TMUB2	0.141203707	6.056308511	2.622097772	0.010285786	0.052373955	-2.993944979
FBXO28	0.130170375	6.407132451	2.621305547	0.010307961	0.052449854	-2.995810175
ST8SIA4	0.184177223	7.162658988	2.621152933	0.010312238	0.052449854	-2.996169431
VEGFA	0.164661611	4.642056921	2.62094727	0.010318004	0.052449854	-2.996653538
CGAS	0.161521589	5.177992717	2.619707579	0.010352822	0.052591831	-2.999570937
KCTD13	0.118374097	5.591409594	2.619475756	0.010359345	0.052591831	-3.000116364
DLGAP4	0.1229933	4.64254021	2.619335501	0.010363293	0.052591831	-3.000446332
FUCA1	0.184000276	6.868874256	2.618859922	0.010376691	0.052630435	-3.001565078
RNF135	0.127856335	7.007918073	2.618615751	0.010383575	0.052635981	-3.002139396
TIMMDC1	0.093610779	4.821638901	2.618091154	0.010398381	0.052681651	-3.003373154
CNPY3	0.152522989	5.987771509	2.617564376	0.010413267	0.052727679	-3.004611831
MSL3	0.173374902	6.781936941	2.617023335	0.010428576	0.052775796	-3.005883825
PGGHG	0.237926329	6.986857499	2.616175597	0.010452605	0.052849138	-3.007876418
EXOSC6	-0.151777618	6.480696204	-2.616101839	0.010454698	0.052849138	-3.008049759
SLC9A1	0.157162555	7.836302611	2.615087669	0.010483515	0.052965353	-3.010432769
RNF168	0.114966987	4.730157913	2.614575905	0.010498084	0.053009492	-3.01163497
TMEM50A	0.140812792	6.378222495	2.614333565	0.010504989	0.053014907	-3.012204187
MRPL9	-0.152512348	5.422976852	-2.613989369	0.010514804	0.05303499	-3.013012574
C5AR2	0.229528814	4.416523253	2.612962398	0.010544137	0.053153445	-3.015423999
KDSR	-0.13607046	5.275215216	-2.611363075	0.010589965	0.053354875	-3.019177754
NDUFA4	-0.144010589	9.8284091	-2.610971656	0.010601209	0.053381932	-3.020096154
MGME1	0.124461917	7.486271365	2.610482972	0.010615261	0.053405822	-3.021242602
NUP107	-0.126345258	6.83452481	-2.610398057	0.010617705	0.053405822	-3.021441795
CXCL1	-0.383033849	6.624554315	-2.6100277	0.010628368	0.053429889	-3.022310504
PKD2	0.163227625	5.099471378	2.606148192	0.010740651	0.053886917	-3.031403972
THAP1	0.119864939	6.309007062	2.606089028	0.010742372	0.053886917	-3.031542562
MORC2-AS1	-0.233854231	6.980425269	-2.605828536	0.010749951	0.053886917	-3.032152725
TRMO	0.117028738	6.770541871	2.605666083	0.010754679	0.053886917	-3.03253322
TMEM45B	0.301394032	5.782952657	2.605322462	0.010764688	0.053886917	-3.033337977
MUL1	0.123117489	5.394021387	2.605103629	0.010771066	0.053886917	-3.033850435
PARD6A	0.131852803	5.659574413	2.604886481	0.010777399	0.053886917	-3.034358909
INPP5F	0.113061526	4.947646682	2.604687291	0.010783211	0.053886917	-3.034825303
TLE3	0.234388192	4.905444897	2.604639745	0.010784598	0.053886917	-3.034936624
ACTR3	0.117025087	8.606186301	2.604499416	0.010788695	0.053886917	-3.035265174
HDAC1	-0.116550158	9.806070146	-2.604386649	0.010791988	0.053886917	-3.035529183
WDR36	-0.139445037	5.055306437	-2.604279263	0.010795125	0.053886917	-3.035780584
ARRB2	0.179481893	6.49447732	2.604237136	0.010796356	0.053886917	-3.035879206
PPFIA1	0.167644002	4.443465264	2.602920996	0.010834871	0.054049473	-3.038959662
PDCD4-AS1	0.199945708	5.977127523	2.602316928	0.01085259	0.054108166	-3.040373053
SRSF4	0.087887256	8.984078804	2.601837144	0.010866681	0.054148721	-3.041495448
TASL	0.191554219	5.387574877	2.601404166	0.010879413	0.054182456	-3.042508193
KLLN	-0.20283369	5.002020876	-2.600600551	0.010903078	0.054270579	-3.044387486
TPST1	0.457936118	5.528266584	2.600141824	0.010916608	0.054302554	-3.045460021
MPHOSPH8	-0.118286943	9.662955978	-2.59997774	0.010921451	0.054302554	-3.045843622
BTAF1	-0.126977404	7.186755176	-2.599737329	0.010928551	0.054308145	-3.046405624
ABCB1	-0.178056072	4.144974725	-2.599407408	0.0109383	0.054326892	-3.0471768
IFNAR2	0.155016121	7.637825672	2.598863084	0.010954403	0.054377155	-3.048448951
PSMG3	-0.152726951	5.536666192	-2.598092986	0.010977222	0.054460682	-3.050248374
ITCH	-0.127352994	6.392286336	-2.597400081	0.01099779	0.054532958	-3.051867036
JADE3	0.12366035	4.333984942	2.596623459	0.011020884	0.054617676	-3.053680831
PLPPR2	0.207814259	5.327978748	2.59603327	0.011038464	0.054674986	-3.055058904
EIF3M	-0.139411516	9.512635196	-2.595138057	0.011065178	0.054777452	-3.057148689
TMEM154	0.163716481	9.8746218	2.59468678	0.011078666	0.05481437	-3.058201915
OVGP1	-0.180320742	4.931271685	-2.594426109	0.011086465	0.05482311	-3.05881022
MGAT4A	-0.159296918	6.411835179	-2.5941567	0.011094529	0.054833157	-3.059438861
PHTF1	0.174380973	6.138533364	2.593419184	0.011116634	0.054912547	-3.0611595
MVP	0.12747885	8.633410927	2.593161716	0.01112436	0.054920863	-3.06176008
TLR8	0.184801383	9.667890403	2.592266811	0.011151252	0.055023742	-3.063847173
FAM110A	0.131983894	6.143308286	2.591545326	0.011172976	0.055086736	-3.065529371
NOL7	-0.124853528	9.819225531	-2.591440326	0.011176141	0.055086736	-3.065774153
DVL2	-0.09526308	4.905729947	-2.590980935	0.011189996	0.055125135	-3.066845012
MIR300	0.135654339	4.74428594	2.590594024	0.011201678	0.055152789	-3.067746792
COPE	0.093167711	7.066914674	2.590358856	0.011208783	0.055157894	-3.068294847
CNOT2	-0.093358957	7.699128922	-2.589918998	0.011222084	0.055193465	-3.069319812
MRPS21	-0.15974708	7.956297971	-2.589488557	0.011235114	0.055227666	-3.070322691
PDRG1	0.100781058	5.151995154	2.588683044	0.011259535	0.055317792	-3.072199062
CLEC4D	0.369985666	7.325222458	2.588031526	0.011279322	0.055385068	-3.073716352
STK26	-0.097219198	9.02195489	-2.587810506	0.011286042	0.05538814	-3.074230999
PNPLA6	0.164228288	6.272618918	2.587541904	0.011294213	0.055398329	-3.074856395
RPL11	-0.09098506	12.72958818	-2.586631735	0.011321941	0.055489323	-3.076975156
TOLLIP	0.120561993	4.276252711	2.586470834	0.01132685	0.055489323	-3.077349648
TES	0.164450005	4.59925208	2.586332218	0.01133108	0.055489323	-3.077672255
STAM2	0.166598855	5.885568943	2.585912444	0.011343898	0.055522181	-3.078649126
COMMD3	-0.117205422	9.365906802	-2.585139323	0.011367541	0.055595731	-3.080447928
XPO4	-0.131668383	5.77441458	-2.58471758	0.011380457	0.055595731	-3.081428996
MED28	0.116340921	8.723023065	2.584541596	0.01138585	0.055595731	-3.081838333
NDUFB5	-0.111564561	9.932817053	-2.584340334	0.011392021	0.055595731	-3.082306436
SIDT1	-0.143153225	4.253705311	-2.584281686	0.01139382	0.055595731	-3.082442836
PIK3CB	0.153851469	4.683303264	2.5842228	0.011395626	0.055595731	-3.082579789
MRPL16	-0.089958918	7.320671375	-2.58398518	0.011402918	0.05560146	-3.083132392
NOL6	-0.120390849	7.00626515	-2.583036193	0.011432081	0.055713773	-3.08533891
TMEM41B	-0.117862054	8.062081478	-2.582531741	0.011447611	0.055759559	-3.086511545
MANSC1	0.351881425	6.739284086	2.581470088	0.011480356	0.055889105	-3.088978794
ZC3H14	-0.100463851	5.107040554	-2.579545831	0.011539923	0.056126112	-3.093448496
SMDT1	-0.151393792	4.938876676	-2.579498539	0.011541391	0.056126112	-3.093558312
ATF6B	0.132221722	5.172390854	2.578869531	0.011560925	0.056191042	-3.095018744
SSH2	0.18638205	8.726015011	2.578648366	0.011567801	0.056194409	-3.095532174
N4BP1	0.209522218	5.03604949	2.576553547	0.011633106	0.056481466	-3.10039338
DLGAP1-AS1	0.202496367	5.438350133	2.576215464	0.011643677	0.056502607	-3.101177614
ICAM3	0.156999224	9.913420941	2.574834259	0.011686954	0.056682348	-3.10438061
PPAT	-0.130328225	5.328543401	-2.574537188	0.01169628	0.056697329	-3.105069323
PDCL3	-0.144601346	6.89927779	-2.574213515	0.01170645	0.056716378	-3.10581963
FEZ2	0.133186572	8.418994023	2.573243523	0.011736975	0.05683397	-3.108067688
RPS3A	-0.104599203	12.33326431	-2.572652355	0.011755613	0.056862325	-3.109437427
YOD1	0.151309454	6.455478361	2.572641357	0.01175596	0.056862325	-3.109462906
SNX3	0.090019195	10.68665695	2.572462687	0.011761599	0.056862325	-3.109876833
STRIP2	-0.158318156	8.408257549	-2.572050292	0.011774623	0.056895027	-3.110832132
PGBD2	0.125357422	5.465573277	2.571217258	0.011800971	0.056992041	-3.112761433
TOM1	0.138048416	7.579445917	2.570519119	0.011823093	0.05701643	-3.114377906
KBTBD8	0.138237546	5.061408282	2.570497618	0.011823775	0.05701643	-3.114427682
C4orf33	0.171967898	6.579440699	2.570464034	0.01182484	0.05701643	-3.114505433
FTL	0.078750193	12.67735845	2.56960993	0.011851959	0.05711689	-3.11648248
TC2N	-0.184574626	5.172037233	-2.569105943	0.011867987	0.057163825	-3.117648828
SLC24A3	0.238371208	4.073571629	2.567801919	0.011909551	0.057333637	-3.120665743
ARF1	0.086204253	9.518669905	2.566584017	0.011948487	0.057490631	-3.123482226
IFNGR2	0.161208815	11.60563091	2.564007255	0.012031246	0.057858198	-3.129437402
CD99	-0.157638588	7.206004089	-2.563281145	0.01205466	0.057940139	-3.131114595
RPL36AL	-0.114227727	10.25781756	-2.562768361	0.012071219	0.057961306	-3.132298796
FRAT2	0.21224895	11.12338633	2.562749847	0.012071818	0.057961306	-3.132341548
CCM2	0.228867286	5.810266926	2.560490583	0.012145026	0.058282016	-3.137556546
C11orf80	-0.211848985	5.690999495	-2.560197884	0.012154539	0.05829689	-3.138231888
ARMC8	0.125328642	5.001861727	2.558869458	0.012197802	0.058473534	-3.141296119
FBLN5	-0.231915524	4.871521636	-2.558571792	0.012207515	0.058489248	-3.141982548
TOX-DT	-0.180316307	5.339336971	-2.557673527	0.012236868	0.058598996	-3.144053564
ST6GAL1	-0.157262377	7.871142904	-2.55710642	0.012255433	0.058644868	-3.145360749
ATG4A	-0.108650063	6.023105395	-2.556986793	0.012259352	0.058644868	-3.14563646
MTRFR	-0.162147384	6.813046528	-2.55661416	0.012271568	0.058672424	-3.146495211
ACTG1	0.184565819	8.547427896	2.556230549	0.012284155	0.058701725	-3.147379153
MARCHF1	0.194737874	5.911751754	2.555808605	0.012298013	0.058737066	-3.14835129
PLSCR1	0.348712579	7.269090122	2.555555586	0.01230633	0.058745919	-3.148934167
POLR2G	-0.11095672	9.450879702	-2.554652328	0.012336061	0.058856935	-3.151014589
STAM	0.131910018	5.611898185	2.553623718	0.012369998	0.058962117	-3.15338296
RRAGD	0.176821764	8.621795145	2.553590927	0.012371081	0.058962117	-3.15345845
LPCAT3	0.153171339	6.401055571	2.552254874	0.01241529	0.059141809	-3.156533452
RAB11FIP5	-0.22510641	4.952905576	-2.551688641	0.012434069	0.059200239	-3.157836254
MIOS	-0.124920739	5.650675892	-2.551304221	0.012446833	0.059229983	-3.158720595
GCC1	0.12004946	7.350826601	2.550880534	0.012460915	0.059237582	-3.159695137
WDR13	0.119267231	6.304820898	2.550863976	0.012461465	0.059237582	-3.159733218
CCDC12	-0.118762064	8.434353983	-2.550446581	0.012475352	0.059250555	-3.160693147
ZFYVE26	0.114938843	6.680169693	2.550218238	0.012482955	0.059250555	-3.161218233
RPPH1	0.259079526	4.289862918	2.550140035	0.01248556	0.059250555	-3.161398056
OFD1	-0.154081409	6.131169383	-2.549998654	0.01249027	0.059250555	-3.161723141
ARID4B	0.160949768	5.408127169	2.549563147	0.01250479	0.05928849	-3.162724429
P2RY8	-0.133291798	7.651616221	-2.549356329	0.012511691	0.059290279	-3.163199878
CD53	0.101525289	9.354751557	2.548948225	0.012525317	0.059323923	-3.164137964
MAT2A	-0.155982672	8.341044968	-2.547940154	0.012559035	0.059452638	-3.166454607
TFB1M	-0.117566735	6.713070962	-2.546929507	0.01259292	0.05954754	-3.168776382
PPP2R2B	-0.268898494	6.194725232	-2.54667939	0.012601319	0.05954754	-3.169350858
GPX7	-0.162589133	5.823506507	-2.54655037	0.012605653	0.05954754	-3.169647175
ZBTB7A	0.151933285	4.76937288	2.546544176	0.012605861	0.05954754	-3.1696614
CDK12	-0.176625006	5.413756649	-2.546176736	0.012618213	0.05954754	-3.170505221
NDUFB8	-0.13074511	9.579681727	-2.546171418	0.012618392	0.05954754	-3.170517434
PHF19	-0.107744322	5.454785458	-2.545701272	0.012634212	0.059591256	-3.17159696
PHPT1	-0.158876684	6.819544427	-2.545356298	0.012645831	0.059615124	-3.172388967
CAV2	0.209248666	4.499566422	2.544690468	0.012668285	0.059671154	-3.173917346
SLC48A1	0.145374302	4.188019765	2.544614566	0.012670847	0.059671154	-3.174091552
GORASP2	-0.120816109	6.820671343	-2.543671627	0.012702713	0.059790242	-3.17625538
TBC1D10A	-0.128974442	4.956063402	-2.543378792	0.012712624	0.05980592	-3.176927228
EIF1AX	-0.163528961	6.157255273	-2.54252475	0.012741568	0.059911077	-3.178886269
ARID3A	0.16354682	8.173074957	2.541504539	0.012776222	0.06003426	-3.181225736
EID3	-0.155294278	4.181086129	-2.541364755	0.012780976	0.06003426	-3.181546215
RNF113A	-0.118424607	7.260628505	-2.54103362	0.012792246	0.060056159	-3.182305338
SERPINB8	0.155592046	5.562526403	2.540080433	0.012824736	0.060175814	-3.184490036
SAFB	0.129961969	7.879644279	2.539897666	0.012830975	0.060175814	-3.184908856
ZSCAN16	0.129435559	6.769240949	2.539303609	0.01285127	0.060239914	-3.186269989
MNT	0.116638872	5.938941225	2.538423743	0.012881383	0.060301151	-3.188285482
HLCS	-0.129125922	4.16514468	-2.538263664	0.012886868	0.060301151	-3.188652107
ZNF772	0.145434129	4.878340851	2.53807134	0.012893461	0.060301151	-3.189092555
LMAN2	0.135878265	5.956644253	2.538021561	0.012895168	0.060301151	-3.189206552
ACSL5	-0.123147202	7.784481457	-2.537763553	0.012904019	0.060301151	-3.189797372
RSL1D1	-0.142446253	7.719425831	-2.537674421	0.012907078	0.060301151	-3.190001464
ARAF	0.140763549	7.302751713	2.537566703	0.012910776	0.060301151	-3.190248108
PURA	-0.140685224	6.231205123	-2.536713254	0.012940105	0.060407096	-3.192201948
PDGFRB	-0.263182325	3.691428789	-2.536494312	0.012947639	0.060411237	-3.192703092
CEP85L	-0.170272395	5.373153	-2.535196405	0.012992381	0.060588892	-3.195673146
NDUFB2	-0.16521102	8.99962918	-2.534365615	0.013021093	0.06069165	-3.197573592
GRN	0.169114037	6.755877237	2.532451547	0.013087461	0.060969726	-3.201950019
P4HB	-0.099259093	8.350665612	-2.531718985	0.013112942	0.061034016	-3.203624234
SAP18	0.088280512	6.307741635	2.531517969	0.013119942	0.061034016	-3.20408357
ITPRIPL2	0.227883841	7.170002808	2.531274261	0.013128433	0.061034016	-3.204640416
RAC2	0.099403879	11.68230087	2.531265494	0.013128739	0.061034016	-3.204660445
MRTO4	-0.128337744	4.934493782	-2.53109055	0.013134837	0.061034016	-3.205060145
STOML2	-0.10354624	7.568751762	-2.53050965	0.013155105	0.061057676	-3.206387169
KIF5C	-0.178015569	4.539051696	-2.530398173	0.013158998	0.061057676	-3.206641801
THOC3	-0.165002204	5.045558006	-2.53036712	0.013160082	0.061057676	-3.20671273
FN3KRP	-0.178840417	7.002890251	-2.529706231	0.013183183	0.061133648	-3.208222093
REPS2	0.254563611	9.136328711	2.529476211	0.013191232	0.061139778	-3.208747342
CRSP8P	-0.104100654	7.750058842	-2.528698955	0.013218461	0.061211744	-3.210521896
MFAP3	0.134558538	5.543247515	2.528464529	0.013226684	0.061211744	-3.211057022
TRABD2A	-0.257053403	5.754119246	-2.528433021	0.01322779	0.061211744	-3.211128943
DYRK4	-0.128534009	5.852235552	-2.528264679	0.013233698	0.061211744	-3.211513188
SMARCE1	-0.131998189	7.263486702	-2.527212719	0.01327067	0.061351536	-3.213913816
ANKS1A	0.124360697	6.321226415	2.52655307	0.013293901	0.061427692	-3.215418734
ATG2A	0.202336116	4.871302017	2.526049352	0.013311666	0.061456879	-3.216567683
WIPI1	0.177239488	6.146064168	2.525850365	0.01331869	0.061456879	-3.217021507
ZNF583	-0.152764822	5.595840223	-2.525799002	0.013320503	0.061456879	-3.217138644
ITGA5	0.151711201	7.614856362	2.525445636	0.013332985	0.061475215	-3.217944462
IRAK1	-0.102162065	7.534343738	-2.525099201	0.013345233	0.061475215	-3.218734382
GLTP	-0.081497891	10.06769869	-2.525003433	0.01334862	0.061475215	-3.21895273
GTSF1	-0.194634689	5.388859418	-2.524921137	0.013351532	0.061475215	-3.219140356
S1PR1	-0.197236445	5.666834062	-2.523711231	0.013394404	0.061641385	-3.221898213
PMF1	0.137972433	4.577275485	2.523485144	0.013402429	0.061647102	-3.222413428
APBB1IP	0.179194292	9.602358492	2.522684176	0.013430894	0.061746784	-3.224238387
RHBDD1	0.11731346	4.751412965	2.522407797	0.013440728	0.061760757	-3.224867984
SULF2	0.20021643	7.147519837	2.522193205	0.013448369	0.061764639	-3.225356789
IGLL1	-0.330346368	10.58873659	-2.521754638	0.013463996	0.06180518	-3.226355659
GNPTG	-0.125203274	7.519522955	-2.521350255	0.013478419	0.061840157	-3.227276541
DPAGT1	-0.119955306	7.182762999	-2.51898609	0.013563022	0.062196926	-3.23265779
RNASE2	0.432434355	8.626630039	2.518690222	0.013573643	0.062214243	-3.233330932
MTMR3	0.152387125	8.100516447	2.517635973	0.01361155	0.062356543	-3.235728943
ACTR2	0.098990432	10.95586353	2.517356477	0.013621616	0.062371218	-3.236364544
RBM15	-0.082234016	6.906619898	-2.516505835	0.013652292	0.062463346	-3.238298614
INPP4B	-0.147707344	4.82392189	-2.516417494	0.013655481	0.062463346	-3.238499438
IFITM2	0.148805101	13.0713256	2.515683227	0.013682016	0.06255324	-3.240168407
VPS13A	-0.165132713	4.724049303	-2.515386523	0.013692751	0.062570846	-3.240842687
PFDN5	-0.092539902	10.89993725	-2.514870437	0.013711442	0.062624771	-3.242015368
TLE5	-0.178349481	7.732743537	-2.514289947	0.013732493	0.062689415	-3.243334141
DRAM1	0.167361598	5.886581244	2.513548846	0.01375941	0.062710414	-3.245017415
TFDP1	0.097815203	6.962509463	2.513535691	0.013759888	0.062710414	-3.245047289
FAM209B	0.147127794	4.357495057	2.513476633	0.013762035	0.062710414	-3.245181411
TBC1D16	-0.126624273	4.290378924	-2.513403597	0.013764691	0.062710414	-3.245347272
EVA1C	-0.16499086	4.15044426	-2.513048852	0.013777597	0.062711061	-3.246152816
SLC43A2	0.17954621	7.574955957	2.512999638	0.013779388	0.062711061	-3.246264564
TAP2	0.183985492	7.652835949	2.512830887	0.013785532	0.062711061	-3.246647719
[truncated: 7,091 more rows]
