# Supplementary material for: Identification of ferroptosis-related genes in acute phase of temporal lobe epilepsy based on bioinformatic analysis
Source: BMC Genomics. 2023 Nov 9;24:675. doi: 10.1186/s12864-023-09782-8 (PMC10636915; doi:10.1186/s12864-023-09782-8)
Supplement: Supplementary file 4 — Supplementary Material 4 [file 12864_2023_9782_MOESM4_ESM.csv]

Supplementary Table S3. List of differently expressed genes in GSE79129.
	logFC	AveExpr	t	P.Value	adj.P.Val	B
LOC195243	1.90314102	16.89458911	34.65451856	2.29E-07	0.007065699	1.90909603
C79407	1.90052732	16.92922624	22.01727473	2.40E-06	0.037071697	1.695070793
B930095I24RIK	-1.849452973	16.87303543	-18.90002934	5.28E-06	0.054317678	1.574843143
ALOX5	1.51603414	16.79143255	16.96100582	9.21E-06	0.059045018	1.469109027
A730010D03RIK	1.574894227	16.79731262	16.83695144	9.57E-06	0.059045018	1.461249984
GFAP	1.20200729	20.5301164	15.74950979	1.35E-05	0.068621352	1.385463914
D330045A20RIK	1.125191103	16.45824387	15.31128697	1.56E-05	0.068621352	1.351011205
C130089K02RIK	-1.88453677	16.90509286	-14.18422279	2.30E-05	0.085232341	1.249997249
2610109H07RIK	1.854061443	16.9224534	13.69172581	2.75E-05	0.085232341	1.199359861
2700063P19RIK	0.762679607	16.27484426	13.68431082	2.76E-05	0.085232341	1.198563556
GM614	1.394906283	17.35296309	12.6627585	4.10E-05	0.109646979	1.078070112
EG623370	0.86925475	16.35608944	12.55124307	4.29E-05	0.109646979	1.063502358
KIF27	-1.90056328	16.87850394	-12.36669905	4.62E-05	0.109646979	1.038718787
U46068	1.70145664	16.95054312	11.26414715	7.40E-05	0.163184343	0.871010836
PPL	0.87820046	16.52140049	10.61019922	0.000100009	0.205712572	0.752934155
QK	-1.12626254	16.50107155	-10.31578575	0.000115149	0.218684276	0.694439485
A130021C14RIK	-0.907672247	16.47453912	-10.22269203	0.000120491	0.218684276	0.675192281
BSX	-1.77675247	16.93019231	-9.848139508	0.000145174	0.244848705	0.593863437
6430548O12RIK	-1.479891663	16.7309916	-9.760559366	0.000151781	0.244848705	0.573904441
APOC2	-1.646851223	16.97399489	-9.673376586	0.000158714	0.244848705	0.553664403
CH25H	0.783587467	17.72571929	9.52138511	0.00017172	0.248662814	0.517466786
C1QTNF1	-1.446825617	17.33541555	-9.418407275	0.000181249	0.248662814	0.49226379
4933437F05RIK	1.331142423	16.62801743	9.290163797	0.000194005	0.248662814	0.460085514
C4A	0.970144907	20.43785032	9.246878099	0.000198549	0.248662814	0.449021466
DRG1	0.972092887	17.56115026	9.219533504	0.000201483	0.248662814	0.441978326
TIEG	1.538995743	16.8755223	8.872629608	0.000243553	0.289022899	0.348880887
TEX24	1.709802627	16.80648899	8.7524905	0.000260488	0.296399045	0.314949346
A830099B21RIK	-1.62253219	16.78418818	-8.650478227	0.000275968	0.296399045	0.285420161
DIAP2	1.66980405	17.08751859	8.591700858	0.00028538	0.296399045	0.268099463
TRPM8	-1.219064393	16.49979575	-8.574563815	0.000288195	0.296399045	0.263006598
KCNE1L	0.47218005	19.55325922	8.420395797	0.000315051	0.309197139	0.216302182
AGMAT	1.782113713	17.191504	8.375420526	0.000323436	0.309197139	0.202370184
ALDH1L2	0.46990967	19.0246137	8.33753545	0.000330703	0.309197139	0.190524661
FEM1A	-1.24197992	16.664481	-8.136109903	0.000372737	0.338247507	0.12581505
ACP5	-1.777232487	17.07271353	-8.06333769	0.000389452	0.343318203	0.101700234
FCGR2B	0.52862867	18.91660468	7.994788146	0.00040601	0.34797339	0.078616336
ATF3	1.02705129	17.42604129	7.907753991	0.000428245	0.357110254	0.04878237
4930463G05RIK	0.667491277	17.71565533	7.843854565	0.000445486	0.36171146	0.026497058
NAP1L2	0.631567	16.16558997	7.77515908	0.000464941	0.364775364	0.002171639
KLK1B22	-1.614566483	16.67853371	-7.748009915	0.000472905	0.364775364	-0.007548485
DMXL1	0.87585508	16.50720631	7.700211299	0.00048732	0.366725998	-0.024810119
E130013D14RIK	-1.306728363	16.97245089	-7.525937946	0.000544447	0.399961062	-0.089385643
RAB32	0.374272663	19.35442352	7.467757941	0.000565249	0.405586112	-0.111531189
SHANK1	-1.65021928	16.84961685	-7.413919466	0.000585337	0.408885146	-0.132292856
SERPINA3N	0.79396502	21.30545966	7.385314317	0.000596352	0.408885146	-0.143430205
S100A7A	1.6362311	16.72382704	7.344899498	0.000612332	0.410714767	-0.159292824
B130034E13RIK	1.557482153	16.69791297	7.255935907	0.000649317	0.416527091	-0.194742879
9630034F02RIK	1.43341223	16.70644744	7.207522706	0.000670546	0.416527091	-0.214346937
ALDH3B2	-0.821390783	17.70909755	-7.169242063	0.000687911	0.416527091	-0.230006345
NTF3	-0.393519717	18.67508539	-7.168270764	0.000688359	0.416527091	-0.230405506
PTPRV	-1.60371578	16.71302388	-7.127379832	0.00070751	0.416527091	-0.247292777
CRAMP1L	1.466464043	16.88203287	7.122714186	0.000709735	0.416527091	-0.249229946
PTX3	1.686346147	17.12844021	7.094807399	0.000723214	0.416527091	-0.260861291
TM4SF4	1.25710583	16.58533971	7.074133098	0.000733395	0.416527091	-0.269527578
2310043I08RIK	1.656329297	17.02520221	7.033882622	0.000753702	0.416527091	-0.286521373
CD68	0.418790823	19.51094151	6.993286638	0.000774856	0.416527091	-0.303825167
ZCCHC5	-0.755355203	18.58250586	-6.921880961	0.000813782	0.416527091	-0.334666745
RAPSN	1.616389457	17.2926239	6.879537545	0.00083795	0.416527091	-0.353203191
D130079A08RIK	1.559365893	16.81647324	6.862790002	0.00084774	0.416527091	-0.360586102
5730458M16RIK	1.188045367	16.55786394	6.859468032	0.000849698	0.416527091	-0.362054027
GM525	0.741871517	17.40916666	6.852569383	0.000853781	0.416527091	-0.365106124
LAG3	0.554223843	18.91189488	6.813018477	0.000877639	0.416527091	-0.382700863
LIMS2	0.47556305	19.64991443	6.810154021	0.000879397	0.416527091	-0.383981573
CLEC4G	1.037178357	16.46416394	6.80864786	0.000880323	0.416527091	-0.384655333
4930431B09RIK	1.641795797	17.21932364	6.794218757	0.000889253	0.416527091	-0.391122206
HTRA4	0.535340627	19.0019544	6.791422478	0.000890996	0.416527091	-0.392378013
RHOX5	1.675868327	16.8701337	6.727749783	0.000931789	0.428303585	-0.421200194
RYR1	-0.42242431	19.5106074	-6.709397875	0.00094395	0.428303585	-0.429588674
4930447K03RIK	1.587811157	16.67416541	6.687039987	0.000959019	0.428834488	-0.439857843
CTBP1	1.177112263	16.52273258	6.660723502	0.000977119	0.430686245	-0.452015436
A430063E22RIK	-0.511524837	17.71829891	-6.616863943	0.001008183	0.43249711	-0.472447578
DNMT3B	-1.601693153	16.95784394	-6.614713635	0.001009736	0.43249711	-0.473454809
DRD1A	0.383458453	19.30668259	6.596117478	0.00102328	0.43249711	-0.482187046
A730013O20	0.376570387	18.47544162	6.436154195	0.001149023	0.473571239	-0.558923877
PTH2R	-1.72443421	16.9884909	-6.402221599	0.001177976	0.473571239	-0.575582562
1190002N15RIK	-0.271976153	15.82321183	-6.38752253	0.001190782	0.473571239	-0.582840956
2010002N04RIK	-1.329315813	17.0302111	-6.386801818	0.001191414	0.473571239	-0.583197501
TMEM176B	0.403830847	20.19268004	6.357862299	0.001217124	0.473571239	-0.597565204
1700012F11RIK	-1.487566313	16.70013444	-6.341563989	0.001231889	0.473571239	-0.605700845
OPRK1	1.320025573	17.26577418	6.337471797	0.001235629	0.473571239	-0.607748544
RNASE4	0.324878057	20.16182613	6.320872176	0.001250937	0.473571239	-0.616075492
SLCO1B2	1.667108853	17.23202467	6.283580725	0.001286145	0.473571239	-0.634903506
OLFR917	1.5180591	16.69923576	6.282876091	0.001286822	0.473571239	-0.635260892
EFHD2	1.571217533	16.87294468	6.28030049	0.001289297	0.473571239	-0.636567732
PIK3AP1	0.357132597	18.89215883	6.231607966	0.001337169	0.48059019	-0.661426577
2010001M06RIK	1.241973877	17.30952962	6.22923031	0.001339559	0.48059019	-0.662647892
PABPNL1	-1.334742377	16.50771197	-6.122045253	0.0014527	0.515190864	-0.718436039
LOC100045680	0.705205923	18.87907251	6.079839239	0.001500294	0.526023493	-0.74080124
ABPE	1.015322683	16.63705874	6.055419008	0.001528664	0.529948259	-0.753845784
HSPB6	0.726301197	20.64025847	6.031463033	0.001557106	0.533509659	-0.766717073
MYO10	-0.9713701	16.38008165	-6.017869705	0.00157352	0.533509659	-0.774053711
GPR34	0.345611567	19.32482529	5.986472755	0.001612211	0.536252796	-0.791091488
EMR1	0.45517095	18.86835607	5.95358281	0.00165394	0.536252796	-0.809078219
2010107G12RIK	-1.382442103	16.46948097	-5.935201258	0.001677811	0.536252796	-0.819192939
KLKB1	-0.624023123	16.30963468	-5.917378486	0.001701341	0.536252796	-0.829043071
ASB11	-1.660518637	16.8039514	-5.917102999	0.001701708	0.536252796	-0.829195657
9830004G04RIK	1.12914471	16.6896289	5.900923279	0.001723409	0.536252796	-0.838175048
C330015L04RIK	-0.91785921	17.40040598	-5.898041	0.001727309	0.536252796	-0.839778329
LOC327836	-1.609682083	17.00812626	-5.891118032	0.001736718	0.536252796	-0.843633818
CD14	0.366838457	19.02984333	5.890153544	0.001738033	0.536252796	-0.844171465
FCGR3	0.595165253	19.6288236	5.860777944	0.001778665	0.54158253	-0.860606733
CD1D1	0.345026013	18.50700283	5.84424005	0.001802028	0.54158253	-0.869910836
MYLK2	1.53925419	16.70522833	5.839108302	0.001809351	0.54158253	-0.872805475
TSP50	-0.985383663	16.40428082	-5.827861737	0.00182552	0.54158253	-0.879161816
A230084A06RIK	-1.38898659	17.02533563	-5.790614232	0.001880288	0.552518056	-0.900336973
8430427K15	-1.302563713	17.05521279	-5.770163661	0.001911173	0.553464128	-0.912044288
9530091C08RIK	-1.29557673	17.21926944	-5.761002306	0.0019252	0.553464128	-0.917307648
CD86	0.511016843	18.47163455	5.753148264	0.001937322	0.553464128	-0.921829209
C230023D16RIK	-0.68031438	17.50382678	-5.676367435	0.002060635	0.583292031	-0.966486291
G630016D24RIK	0.622113547	18.86715571	5.644615709	0.00211429	0.593039128	-0.985196956
CPA5	1.551351773	17.16532092	5.629657759	0.00214013	0.594879006	-0.994061206
PIK3CG	0.335697177	18.50544357	5.602787428	0.002187479	0.602611491	-1.010065493
CALCA	-1.607060843	17.02347687	-5.574513162	0.002238627	0.61124415	-1.027018462
B430219L17RIK	1.376378063	16.7130758	5.55593569	0.002272992	0.615183267	-1.038220493
LOC235444	1.53632064	17.03469104	5.526557643	0.002328599	0.61602597	-1.056038027
OLFM4	0.364230473	18.70704746	5.524291229	0.002332955	0.61602597	-1.057417845
LOC100041466	0.944783417	16.40782444	5.512195409	0.00235636	0.61602597	-1.064794693
CYP2D12	0.24199921	15.78317987	5.500545132	0.002379163	0.61602597	-1.071920212
CD9	0.370266597	20.91454919	5.494017064	0.002392052	0.61602597	-1.075921664
C130023D01RIK	0.73583713	16.99505433	5.492076003	0.002395901	0.61602597	-1.077112675
7030412O03RIK	-1.590209007	17.05602566	-5.466202298	0.002447891	0.616127179	-1.093041872
ARHGAP9	1.444995243	17.14064185	5.462326312	0.002455792	0.616127179	-1.095436709
ZC3H12D	0.889077437	16.37560848	5.462125857	0.002456202	0.616127179	-1.095560624
GUCY2E	-1.149581913	16.48554738	-5.437009687	0.002508136	0.617548206	-1.111134186
VPREB3	1.519331613	17.02722359	5.436661515	0.002508864	0.617548206	-1.111350738
OLFR836	-0.585739287	16.19587255	-5.411152176	0.002562943	0.617548206	-1.12726633
BGN	0.574141183	19.99678485	5.399408199	0.002588295	0.617548206	-1.134626535
CRYBA2	0.439919153	18.4001627	5.392397297	0.002603569	0.617548206	-1.139030369
IL10RA	0.583453493	18.69504706	5.387884591	0.002613456	0.617548206	-1.141868926
OLFR406	0.89245684	16.4768755	5.380450096	0.002629839	0.617548206	-1.146552073
LOC244335	-1.432078083	16.82201956	-5.371182995	0.002650429	0.617548206	-1.152401388
1700086E08RIK	1.446915743	16.64305125	5.368577293	0.002656252	0.617548206	-1.154048441
RPRM	0.659072873	20.62558937	5.34877688	0.00270099	0.617548206	-1.166598065
SLAMF9	0.545656837	18.91321564	5.347870992	0.002703058	0.617548206	-1.167173657
SCL0001828.1_20	-1.591037677	17.06215099	-5.343989257	0.002711939	0.617548206	-1.169641496
LOC380843	-0.262386323	18.09841665	-5.332256822	0.002738989	0.617548206	-1.177114525
ACCN4	-1.34825929	17.217182	-5.320699865	0.002765941	0.617548206	-1.184496476
PAWR	1.463364597	16.94323047	5.318684056	0.002770674	0.617548206	-1.185786172
SHE	1.145553137	17.4724473	5.31382974	0.002782109	0.617548206	-1.188894491
DLX6AS	-0.638374327	16.29681015	-5.304490819	0.002804264	0.618019778	-1.194884633
OLFR376	-1.454360777	16.82804626	-5.275476151	0.002874417	0.623503837	-1.213581369
MPEG1	0.579622903	19.51898321	5.269999814	0.002887885	0.623503837	-1.217124947
MJ-5000-147_398	1.32176908	17.32495785	5.267510451	0.002894032	0.623503837	-1.218737287
MICAL2	-1.146491367	16.71559493	-5.261079737	0.002909981	0.623503837	-1.222906885
V1RF2	1.52336915	16.71594286	5.232515166	0.002982071	0.634543596	-1.241506061
NTS	-1.446686743	16.96252521	-5.202666522	0.003059629	0.644936093	-1.261078478
IFNA6	1.160587943	16.51734448	5.190787756	0.003091145	0.644936093	-1.268906843
PLD4	0.35860761	19.35652383	5.189861086	0.00309362	0.644936093	-1.26951848
LOC231227	1.265832117	16.56755328	5.169433926	0.003148753	0.64833217	-1.28303586
PROS1	0.24325816	19.71936607	5.158929389	0.003177549	0.64833217	-1.290012987
G630039M15RIK	1.10002645	17.33341662	5.149498928	0.003203661	0.64833217	-1.296291741
OLFR1282	0.217795377	15.77039925	5.143004813	0.003221788	0.64833217	-1.300623775
OLFR295	-1.369640957	16.94505725	-5.134421721	0.003245928	0.64833217	-1.30635969
B230371M02RIK	-1.458513897	17.04015986	-5.121160755	0.00328364	0.64833217	-1.315245032
LOC385308	1.268295847	17.07787764	5.115296555	0.003300479	0.64833217	-1.319183303
AI747448	0.894421577	16.7422328	5.109839053	0.00331624	0.64833217	-1.322853431
4632417K18RIK	0.350156147	18.41341845	5.108809851	0.003319222	0.64833217	-1.323546101
TRIM42	0.240220263	15.7901474	5.105929448	0.003327584	0.64833217	-1.32548557
OLFR1420	1.251455643	17.0470471	5.096431822	0.003355331	0.64833217	-1.331890146
GM1077	-0.73174095	17.11923504	-5.088999541	0.003377232	0.64833217	-1.336912188
LAMB3	-0.232226053	18.37149811	-5.081523609	0.003399429	0.64833217	-1.341972773
LYZ2	0.49683952	19.61422507	5.079960755	0.003404091	0.64833217	-1.343031844
ENSMUSG00000043795	0.371067683	19.24296347	5.026029297	0.003569595	0.667917424	-1.379822997
DSC1	-0.247274077	15.80886857	-5.02393069	0.003576222	0.667917424	-1.381264274
B230312C02RIK	-1.406081753	16.95189678	-5.01410889	0.003607425	0.667917424	-1.388019315
LOC386268	-1.581445293	17.10966338	-5.007319465	0.00362918	0.667917424	-1.392698114
C4B	0.781549453	19.60300032	5.000823653	0.003650136	0.667917424	-1.397181707
COL4A6	-1.543876333	17.11112165	-4.996229209	0.003665042	0.667917424	-1.400357137
GLRA1	0.25792122	15.8187631	4.994339612	0.003671194	0.667917424	-1.401664138
FAT4	-1.621861777	16.71947861	-4.981347116	0.003713815	0.667917424	-1.410666857
H2-K1	0.284449267	18.71568744	4.970084137	0.003751227	0.667917424	-1.41849386
6430553M21RIK	0.63719304	17.42432976	4.9645898	0.003769635	0.667917424	-1.422319715
CSF1R	0.345469157	20.309913	4.954342445	0.00380425	0.667917424	-1.42946868
4930470H14RIK	0.506517237	17.10032749	4.95316204	0.003808261	0.667917424	-1.430293304
KIF1B	0.979322433	17.14400959	4.941604199	0.003847793	0.667917424	-1.43837986
TAF7	1.34398238	16.81580369	4.937528395	0.003861847	0.667917424	-1.441236872
SSTR2	0.25353241	20.00793076	4.926935495	0.003898652	0.667917424	-1.4486752
HTRA3	1.547185947	16.83315788	4.920860514	0.003919943	0.667917424	-1.452949556
TAS2R124	-1.23467426	16.66973728	-4.912179249	0.003950602	0.667917424	-1.459068473
AI661453	-1.3815883	16.72469441	-4.899382069	0.003996306	0.667917424	-1.468111636
DENND1C	0.41901843	18.3739144	4.896157684	0.004007918	0.667917424	-1.470394519
RASD1	-0.33853658	18.5266037	-4.892186764	0.004022272	0.667917424	-1.473208371
A230106D06RIK	-1.33555272	17.1582194	-4.891000553	0.004026571	0.667917424	-1.474049455
CFD	-1.35176532	16.91637135	-4.88887674	0.004034282	0.667917424	-1.475555942
PILRA	1.38955155	17.29150912	4.887603048	0.004038915	0.667917424	-1.476459778
1700029G01RIK	0.258174257	18.93085957	4.882330238	0.004058159	0.667917424	-1.480204389
LY86	0.387751703	20.1185661	4.876689769	0.004078863	0.667917424	-1.484215323
LOC100047261	0.417509713	20.90957324	4.873386174	0.004091046	0.667917424	-1.486567016
HRH2	1.634854997	17.12662238	4.867456122	0.00411302	0.667917424	-1.490793028
OLFR283	-1.415164157	17.01445745	-4.865756347	0.004119344	0.667917424	-1.492005465
MILL2	0.976829213	16.4839886	4.861639604	0.004134706	0.667917424	-1.494943943
C630001G20	-1.295955657	17.32738686	-4.829075155	0.004258594	0.67339448	-1.518289967
2310014H01RIK	0.350468953	20.24050649	4.8240633	0.00427804	0.67339448	-1.521899169
2010003K11RIK	0.229490283	15.8009917	4.821719159	0.00428717	0.67339448	-1.523588742
TMPRSS2	0.24547186	15.81272661	4.816182627	0.004308825	0.67339448	-1.527583023
SLCO2B1	0.33665784	20.25883707	4.814973415	0.004313572	0.67339448	-1.528456098
KRT8	-0.409033777	16.17097076	-4.814784564	0.004314313	0.67339448	-1.528592475
LOC574405	1.484047703	17.03413862	4.812985375	0.004321388	0.67339448	-1.529892051
DOM3Z	0.207165397	19.68834019	4.787691597	0.004422282	0.682399354	-1.548221073
GPR83	0.226288477	18.25807031	4.784577795	0.00443489	0.682399354	-1.55048511
TYRP1	1.603581003	16.6905924	4.781958944	0.004445526	0.682399354	-1.552390568
E130012A19RIK	-0.292900087	20.07865143	-4.769980022	0.004494555	0.686509881	-1.561121491
CATSPER1	0.23224004	15.80844752	4.750061356	0.004577471	0.69424972	-1.575694491
OLFR285	-1.21789124	17.41793337	-4.746127827	0.004594054	0.69424972	-1.578580521
PIP5K1B	-0.258637107	20.54843235	-4.733186453	0.004649103	0.69424972	-1.58809465
LYZ	0.609891893	20.42056052	4.729496639	0.004664938	0.69424972	-1.590812654
TTC30A1	0.24530252	15.80914322	4.725740086	0.004681124	0.69424972	-1.593582264
1700017D01RIK	0.766405763	16.32842288	4.723676025	0.004690045	0.69424972	-1.595105094
EXPI	-0.27762731	18.50960223	-4.720747559	0.004702735	0.69424972	-1.597266948
LOC380903	-1.274685543	16.73276615	-4.712100909	0.004740438	0.695684252	-1.603658849
CLCN4-2	-1.236619313	17.34845352	-4.708203123	0.004757548	0.695684252	-1.606544514
GLYCAM1	0.931683223	18.51927917	4.692707896	0.004826276	0.698985087	-1.618042561
SCL0003328.1_225	-0.765844023	16.43301885	-4.69236302	0.004827819	0.698985087	-1.618298952
GABARAPL2	1.011270527	17.47165648	4.68439917	0.004863601	0.698985087	-1.624225353
C1QB	0.447101593	21.00168991	4.682818509	0.004870739	0.698985087	-1.625402952
TLR7	0.440312107	18.65970069	4.670926242	0.004924836	0.703476363	-1.634276881
E430021P16RIK	0.295535403	19.08466435	4.648469522	0.005028894	0.705732031	-1.65110216
6030446B09RIK	-1.04086717	16.60531092	-4.647703307	0.005032488	0.705732031	-1.65167781
TRAK2	0.243217467	21.1522452	4.646550546	0.005037903	0.705732031	-1.652544064
GAL	0.67205747	18.82235114	4.640289643	0.005067426	0.705732031	-1.657253007
TRIP	-1.477353417	16.77601179	-4.639065357	0.005073222	0.705732031	-1.65817463
1810008K04RIK	1.061016717	16.57216168	4.632950733	0.005102287	0.705732031	-1.662781613
IL20RB	-1.481641903	16.69535526	-4.627316408	0.005129239	0.705732031	-1.667032613
FAR2	1.38729188	17.27722577	4.619584411	0.005166493	0.705732031	-1.672875481
C230046E07RIK	-0.92123137	16.38859897	-4.619034369	0.005169155	0.705732031	-1.673291539
TNS3	0.203041017	20.79068569	4.618992037	0.00516936	0.705732031	-1.673323562
LOC277927	-1.423443473	16.60749467	-4.603054436	0.00524719	0.713201813	-1.685402556
SYNE1	0.339103063	20.4270862	4.596924091	0.005277487	0.713816947	-1.690060801
1700017G19RIK	1.287116113	17.19141598	4.587082174	0.00532655	0.713816947	-1.697553435
C1QC	0.48455048	20.70985858	4.584967184	0.005337162	0.713816947	-1.699165842
IRF5	0.305611927	18.7384154	4.582147964	0.005351345	0.713816947	-1.701316382
LAPTM5	0.330702463	21.35003853	4.568484948	0.005420702	0.713816947	-1.711758966
CCNH	-1.259022397	17.07869689	-4.56346951	0.005446422	0.713816947	-1.715600675
LOC235086	-1.442825	16.65877358	-4.554480331	0.005492872	0.713816947	-1.722497528
D630028G08RIK	0.220196087	15.78863382	4.553323449	0.005498883	0.713816947	-1.723386192
CTSH	0.44419434	19.42143608	4.545493608	0.005539767	0.713816947	-1.72940708
TLR2	0.410776817	18.82961208	4.544100034	0.00554708	0.713816947	-1.730479853
SCL0002182.1_22	-1.205685667	17.250442	-4.530013298	0.005621634	0.713816947	-1.741343563
ECEL1	0.477321623	18.52084287	4.527062862	0.005637395	0.713816947	-1.743623498
LOC272677	-0.221659973	18.09938272	-4.521701873	0.005666164	0.713816947	-1.747770218
SEC14L4	-1.314319567	17.27598892	-4.521340162	0.005668111	0.713816947	-1.748050189
CAPN3	-0.45915476	18.67218272	-4.519243201	0.005679414	0.713816947	-1.749673743
AKR1C19	1.424291293	17.22320795	4.514342352	0.005705933	0.713816947	-1.7534713
A930004F07RIK	-0.235617647	18.0144995	-4.510426655	0.005727224	0.713816947	-1.756508624
EPHA6	0.24366506	18.31709417	4.506662977	0.005747774	0.713816947	-1.759430658
IRF8	0.367780053	18.692976	4.505776503	0.005752627	0.713816947	-1.760119272
MMRN1	-0.210804327	15.79689234	-4.500861914	0.005779616	0.713816947	-1.763939523
E230022G02RIK	-0.295778273	18.56290404	-4.500458232	0.00578184	0.713816947	-1.764253512
MRGPRD	-0.739831603	16.159561	-4.498558731	0.005792315	0.713816947	-1.765731368
LOC381597	-0.901731807	16.59540256	-4.494214063	0.005816356	0.713816947	-1.769114093
C230096B03RIK	-0.373493197	18.42382876	-4.493315242	0.005821344	0.713816947	-1.769814338
9930104O17RIK	-1.30530421	17.15903346	-4.491739869	0.005830099	0.713816947	-1.77104202
9030625A04RIK	0.326917647	18.79640675	4.482046974	0.005884298	0.714803554	-1.778605628
DHRS1	0.347960153	21.21886762	4.478389104	0.005904903	0.714803554	-1.781464417
ACVR1C	0.394795103	19.67390665	4.473148384	0.005934568	0.714803554	-1.785564541
F730011O15RIK	0.216656687	15.79364952	4.469845394	0.005953353	0.714803554	-1.788151246
H2-DMB1	0.299994787	18.48982779	4.469732995	0.005953993	0.714803554	-1.788239306
PPP1R3C	0.23061498	21.44067001	4.458634772	0.006017623	0.715046681	-1.796945649
CCDC57	-0.222251893	18.51610438	-4.457525463	0.006024026	0.715046681	-1.797817123
A230019I20RIK	1.490408963	16.87259534	4.452784256	0.006051481	0.715046681	-1.801544362
KLHL6	0.45870908	19.23786513	4.450134779	0.006066887	0.715046681	-1.803629014
EG385328	0.50800909	17.61087888	4.446587292	0.006087584	0.715046681	-1.806422254
1700040F17RIK	1.18017001	16.60747944	4.445307693	0.00609507	0.715046681	-1.807430359
BC042423	1.140268323	17.47718207	4.435753981	0.006151295	0.718909265	-1.814966574
LOC386158	1.406879983	16.66932386	4.427464227	0.006200566	0.721933012	-1.821519369
CDT1	0.275595983	18.62841066	4.405030746	0.006336195	0.733994358	-1.839315953
E130207H16RIK	0.267257687	18.80565898	4.402495463	0.006351737	0.733994358	-1.841333057
H2-OA	0.419728597	18.12380346	4.394911361	0.006398491	0.736638238	-1.847374176
SELPL	0.277498883	19.50763703	4.38703653	0.006447457	0.738399583	-1.85365816
TAS2R115	-0.237603653	15.78631758	-4.384303252	0.006464554	0.738399583	-1.85584196
PDLIM4	0.33309901	20.40592367	4.376266469	0.006515126	0.738399583	-1.862271129
EG433865	0.357049943	19.30524604	4.37506884	0.006522701	0.738399583	-1.863230222
SPP2	1.333216987	17.31220341	4.373372025	0.006533451	0.738399583	-1.864589532
EAR5	0.611394883	16.22201443	4.368732805	0.006562946	0.739026001	-1.868308723
LOC239151	1.316431937	17.20182787	4.34027469	0.006747262	0.754563985	-1.89121093
LOC381801	-0.396199543	18.28003884	-4.337402039	0.006766196	0.754563985	-1.893531152
H2LS	-1.187277097	16.73659406	-4.336175525	0.006774299	0.754563985	-1.894522271
ARHGAP8	-0.753523807	17.36956263	-4.32859317	0.006824639	0.757436713	-1.900655648
AKP5	-1.286673863	16.50279586	-4.323686191	0.006857446	0.758349933	-1.904630647
PI16	1.569966317	16.81421042	4.299752224	0.007020084	0.770953734	-1.924083596
ATP8B3	0.830060763	16.55945692	4.299562453	0.007021391	0.770953734	-1.924238267
PLEKHA2	0.364587783	21.06162294	4.292064131	0.007073264	0.773895353	-1.930355135
4930534B04RIK	-0.9640646	16.39629475	-4.287375246	0.007105925	0.774329083	-1.93418554
BTK	0.32549222	18.53018665	4.28228338	0.00714159	0.774329083	-1.938349838
NPM3-PS1	-0.57826678	18.80923494	-4.280729017	0.007152518	0.774329083	-1.939622021
AU021092	-1.285785047	17.13139947	-4.276296833	0.007183784	0.774994693	-1.943252087
CHST7	0.289566043	19.03191249	4.259791554	0.007301608	0.784961019	-1.956802932
NAV1	-0.75806517	17.65549233	-4.254069716	0.00734297	0.785934455	-1.961512586
GLDN	0.424861297	18.75709376	4.251503565	0.007361608	0.785934455	-1.963626801
PCMTD1	-0.234683353	18.49394004	-4.241905298	0.007431803	0.787760161	-1.971545734
CAPG	0.53470166	18.95175584	4.239764185	0.007447566	0.787760161	-1.973314614
A730020L03RIK	0.907375967	17.51709525	4.23285419	0.0074987	0.787760161	-1.97902924
A530093H06RIK	0.25917562	18.60483678	4.229877506	0.007520852	0.787760161	-1.981493776
GCC1	-1.52850024	17.29669666	-4.226409095	0.007546758	0.787760161	-1.984367558
CNPY1	-1.188272617	16.91876768	-4.219502144	0.007598652	0.787760161	-1.990097181
ITGAE	0.21603394	18.09007835	4.218436168	0.007606698	0.787760161	-1.990982263
LOC100046056	0.357109707	20.55310535	4.217331951	0.007615042	0.787760161	-1.991899325
LOC272701	-1.104847283	16.92354791	-4.217190357	0.007616113	0.787760161	-1.992016937
9030420J04RIK	1.007051167	16.8755196	4.209174388	0.007677014	0.787760161	-1.998681439
A830048P05	-1.069650287	16.51076049	-4.20901633	0.007678221	0.787760161	-1.998812972
CDC20	0.20780182	18.32517306	4.208116745	0.007685091	0.787760161	-1.999561681
LOC194612	-1.11180952	16.80893363	-4.196951902	0.007770953	0.792754398	-2.008866809
KREMEN1	1.465210533	17.0245175	4.192020088	0.007809231	0.792754398	-2.012984705
EG226601	1.18799437	16.73066062	4.191806348	0.007810894	0.792754398	-2.013163275
1700030G05RIK	1.098612607	17.29804223	4.173973292	0.007951153	0.802712741	-2.028092751
LOC381260	0.253827413	18.55645116	4.172011542	0.007966758	0.802712741	-2.029738799
4933430H15RIK	1.10222403	16.55149571	4.166411133	0.008011501	0.802712741	-2.034441995
PLEKHA5	0.2567393	18.45481555	4.166214309	0.008013079	0.802712741	-2.034607396
SLC4A1	1.39329369	17.21423324	4.159680336	0.008065656	0.805364885	-2.040102431
CHURC1	-0.319310507	18.31596756	-4.154042651	0.008111339	0.806374117	-2.044850266
ETV4	-0.37060738	18.88058122	-4.139420807	0.008231211	0.806374117	-2.057192613
LOC382462	-1.2605629	16.72211965	-4.139256011	0.008232574	0.806374117	-2.057331952
MT4	-1.273831863	16.54256534	-4.136427124	0.008256004	0.806374117	-2.059724653
CCL9	0.356060027	19.07715607	4.135700919	0.008262031	0.806374117	-2.060339133
RBBP8	-0.20281228	15.78451733	-4.134551909	0.008271577	0.806374117	-2.061311577
A130052K02RIK	-1.068722413	16.66134485	-4.131915749	0.008293527	0.806374117	-2.063543601
2010007L08RIK	-1.21816381	17.04790624	-4.130522764	0.008305152	0.806374117	-2.064723575
MYCL1	0.174866993	20.54189746	4.129825329	0.00831098	0.806374117	-2.0653145
TNFRSF13B	0.315337497	18.6333704	4.125362442	0.008348382	0.807463864	-2.069098046
PACSIN3	-1.328251523	16.60264111	-4.121008245	0.008385059	0.807830619	-2.07279314
HSPA13	1.26812184	16.73148304	4.116671005	0.008421777	0.807830619	-2.076477472
LOC381936	-0.27050038	15.83141686	-4.109058769	0.008486666	0.807830619	-2.082952557
JAK3	0.24654897	18.45285352	4.107275676	0.008501949	0.807830619	-2.084470897
FCRLS	0.4019413	20.88533942	4.106015668	0.008512767	0.807830619	-2.085544189
FAS	0.252595263	18.29933802	4.105911156	0.008513665	0.807830619	-2.085633228
2310026J01RIK	-1.16010475	17.21688493	-4.103379632	0.00853545	0.807830619	-2.087790591
LGMN	0.18999227	21.33209229	4.099610677	0.008568003	0.807886265	-2.091004783
OLFR556	-1.167829837	16.44156854	-4.097256709	0.008588407	0.807886265	-2.093013654
AY053573	1.14667842	17.02983132	4.084584537	0.008699206	0.815821568	-2.103846441
5230400G24RIK	-1.236958217	16.98174955	-4.079629848	0.008742972	0.817441344	-2.108090387
RDH20	-1.14511808	17.05546093	-4.069249703	0.008835481	0.821416062	-2.116996907
PANX2	-0.21879832	18.75692495	-4.068887561	0.008838729	0.821416062	-2.117308014
9530080O11RIK	0.33093118	16.10771711	4.061576273	0.008904588	0.823575363	-2.123594381
RGMB	-0.419644677	16.13575808	-4.060387587	0.008915349	0.823575363	-2.124617411
3110045G13RIK	-1.223346077	16.53438028	-4.048895566	0.009020151	0.829376138	-2.134522027
1700037N05RIK	0.540782633	16.20034584	4.047005019	0.009037527	0.829376138	-2.136153884
6720458E07RIK	-0.493953707	17.75417519	-4.043526959	0.009069593	0.829376138	-2.139157841
ADH6B	0.983919143	16.4412508	4.041788941	0.009085666	0.829376138	-2.140659825
LCE1A1	-1.308372497	17.06170591	-4.037121892	0.009128987	0.830872426	-2.144695961
PRSS18	0.362454733	19.18053182	4.027638992	0.009217739	0.831647985	-2.152909951
HLTF	-0.19734031	15.79040161	-4.023270217	0.009258959	0.831647985	-2.156700021
F11R	0.365653673	18.74376477	4.022598979	0.009265311	0.831647985	-2.157282673
LOC383213	-1.322257877	16.66332696	-4.019225154	0.009297313	0.831647985	-2.160212569
FGD2	0.31298828	19.30482864	4.017395683	0.009314719	0.831647985	-2.161802243
9630021D06RIK	-0.19128418	15.77615134	-4.013718996	0.009349812	0.831647985	-2.16499898
UGT1A10	0.557340837	18.67021222	4.012491835	0.009361559	0.831647985	-2.166066535
C630031E19	-0.33298556	18.52886232	-4.01220512	0.009364306	0.831647985	-2.166316001
RTN4RL1	0.197336193	20.48428122	4.007872213	0.009405931	0.831647985	-2.170087952
EG545047	0.215750993	15.837068	4.0057013	0.009426866	0.831647985	-2.171979185
COL22A1	0.6437059	16.45842841	4.004962229	0.009434005	0.831647985	-2.17262325
LOC640739	0.242881777	18.46643575	4.000275085	0.009479426	0.832769196	-2.176710351
RXRG	-0.336212793	18.38823668	-3.997986119	0.009501698	0.832769196	-2.178707843
SCARB2	0.19394557	19.53202121	3.995322014	0.009527696	0.832769196	-2.181033991
4933402J24RIK	0.926322937	17.58612251	3.992211787	0.00955815	0.833071059	-2.183751417
BC004701	0.186354953	15.77961095	3.986565862	0.009613717	0.833396658	-2.188689123
FLT3	-1.015551567	16.95247698	-3.986344062	0.009615908	0.833396658	-2.188883228
TMEM100	0.256228127	20.12829018	3.983171567	0.009647301	0.833775448	-2.191660634
PEG13	-0.18245888	20.15878328	-3.977095726	0.009707753	0.835636974	-2.196985304
SLK	-0.852136313	17.29039048	-3.974293249	0.009735782	0.835636974	-2.199443733
A430060D24RIK	-0.820821127	17.60761515	-3.972866119	0.009750091	0.835636974	-2.200696249
6430517E21RIK	-0.188100813	20.21521982	-3.964395122	0.009835521	0.837172588	-2.208138993
CYP4F14	0.225397113	19.82210763	3.963590442	0.009843681	0.837172588	-2.208846726
LOC100046120	0.205261863	22.56210105	3.962711969	0.009852597	0.837172588	-2.209619506
CD274	0.252538047	18.7867953	3.960357424	0.009876542	0.837172588	-2.211691511
DAGLA	-1.148557667	17.27318414	-3.955877194	0.009922287	0.838745905	-2.215637117
HS6ST3	-0.18476295	18.31907304	-3.951790478	0.009964226	0.839989705	-2.219239593
PTER	0.215133667	18.98279572	3.947169126	0.010011895	0.841708503	-2.223317293
NFATC1	0.175970713	19.04167239	3.942966415	0.010055473	0.843074867	-2.227029232
NDE1	0.235799787	20.4339838	3.939031582	0.010096469	0.844217999	-2.23050771
HOXB5	-1.028218287	17.29029416	-3.92571198	0.010236665	0.851863656	-2.242305049
LOC244111	-1.010570847	16.52576494	-3.922827133	0.010267321	0.851863656	-2.244864778
PIRA4	1.35956637	17.29433219	3.922494859	0.010270859	0.851863656	-2.24515971
FCGRT	0.24888484	20.57832718	3.919917706	0.010298345	0.851863656	-2.24744797
D430018P08	0.762807713	17.24431918	3.915056513	0.01035042	0.853881999	-2.251767782
LOC381743	-0.224778497	18.68879001	-3.9070589	0.010436749	0.854808881	-2.258884812
LOC383085	-1.00230853	16.43039417	-3.905032615	0.010458752	0.854808881	-2.260689986
RASL10A	0.337496437	21.04744403	3.894202339	0.010577254	0.854808881	-2.270352125
GPR17	0.68828392	20.32140319	3.892151149	0.01059987	0.854808881	-2.272184673
OLFR1434	0.197786967	15.75805314	3.890824741	0.010614524	0.854808881	-2.273370136
CTDSPL	-0.189929327	19.60319996	-3.884386959	0.010685976	0.854808881	-2.27912875
PTPN6	0.248190563	19.02515602	3.884216039	0.010687881	0.854808881	-2.27928175
DARC	0.171592077	21.01538309	3.883717453	0.010693439	0.854808881	-2.279728094
CMTM7	0.2878081	19.23553244	3.88283196	0.010703317	0.854808881	-2.280520923
CRYBA4	0.396926247	19.03253524	3.876492274	0.010774349	0.854808881	-2.286201698
SAA1	0.479719827	16.20107067	3.875777131	0.010782395	0.854808881	-2.286843009
LOC231822	1.23916372	16.92224248	3.875316173	0.010787585	0.854808881	-2.287256432
SPINT2	-1.175366513	17.23510916	-3.86943972	0.010854	0.854808881	-2.292530543
PKDREJ	-1.437770847	17.07727877	-3.869402746	0.010854419	0.854808881	-2.292563749
TPH2	0.29594485	18.94749737	3.867892954	0.010871558	0.854808881	-2.293919896
LYPD1	-0.199409113	18.73389353	-3.865377765	0.01090018	0.854808881	-2.29618012
1300017J02RIK	-1.267677307	17.36841774	-3.864706575	0.010907832	0.854808881	-2.296783482
LOC383624	0.19999981	15.87827063	3.864482226	0.010910391	0.854808881	-2.296985179
TRF	0.18279012	21.83624458	3.863176655	0.010925297	0.854808881	-2.298159125
LRRC6	0.17791398	15.76116927	3.859079434	0.010972228	0.854808881	-2.301845456
1110017I16RIK	1.45783388	17.05344758	3.858261873	0.01098162	0.854808881	-2.302581423
TSPAN12	0.189525603	19.70799637	3.854385877	0.011026272	0.854808881	-2.306072383
AR	-0.17263476	19.25925477	-3.852181428	0.01105176	0.854808881	-2.308059165
MALL	-1.310268087	16.94021686	-3.851432365	0.011060436	0.854808881	-2.308734484
SLIT3	-0.192801323	18.12000712	-3.850560567	0.011070543	0.854808881	-2.309520595
SLC25A45	0.260678607	19.31030019	3.846019653	0.011123359	0.854808881	-2.313617611
ZDHHC11	0.223974547	15.80885076	3.845075629	0.011134375	0.854808881	-2.314469862
5830415F09RIK	-0.22754457	18.31860458	-3.84481707	0.011137395	0.854808881	-2.314703316
1700025K24RIK	-0.202421473	15.80246939	-3.840553522	0.011187318	0.855031825	-2.318554793
1110005F07RIK	0.1889979	20.42614301	3.838888197	0.011206887	0.855031825	-2.320060137
CLM3	-1.41753769	16.96083959	-3.836468494	0.01123539	0.855031825	-2.322248366
CASP8	0.3475736	18.94002406	3.835133713	0.011251148	0.855031825	-2.323455953
AIG1	0.233986907	18.78336793	3.828416243	0.011330838	0.85523108	-2.329538638
DNMT3L	0.220830647	18.34227453	3.827251091	0.011344725	0.85523108	-2.330594592
MYO1F	0.41086197	18.59989548	3.823786761	0.011386132	0.85523108	-2.333735828
KCNJ12	-0.192132317	18.20500755	-3.823538934	0.011389101	0.85523108	-2.333960633
E430035N09RIK	-1.536194733	17.12383671	-3.823266658	0.011392363	0.85523108	-2.33420763
LOC100047583	0.36077245	21.7836806	3.816881383	0.011469181	0.858500197	-2.340004259
PBK	0.47170893	18.55468496	3.815030384	0.01149156	0.858500197	-2.341686124
LGI4	0.262671787	20.01952712	3.803552927	0.011631437	0.864569101	-2.35212994
OGN	-0.32159842	19.02887008	-3.798298492	0.011696119	0.864569101	-2.356919855
SPEER4D	1.40323098	16.95776892	3.798274376	0.011696417	0.864569101	-2.356941851
LOC380616	-0.264641443	18.2833484	-3.798179553	0.011697588	0.864569101	-2.357028342
ARHGDIB	-1.45337518	17.03582589	-3.795001795	0.011736911	0.864569101	-2.359927892
LOC381095	-0.7710266	16.33699736	-3.794678211	0.011740923	0.864569101	-2.360223258
PVRL2	0.184680937	18.95044454	3.791383929	0.011781863	0.865518092	-2.363231449
DMRT1	-0.730196633	17.32408015	-3.78790509	0.011825272	0.866643596	-2.366410498
SCL0003704.1_245	0.508482323	17.74478008	3.772408862	0.01202086	0.877327663	-2.380600411
MYLK	0.211123787	20.60139497	3.771854507	0.012027925	0.877327663	-2.381108915
9030409G11RIK	0.238166173	19.27820428	3.769470093	0.012058366	0.877473658	-2.383296804
FERD3L	-1.45368544	16.80015834	-3.767182904	0.012087648	0.877534834	-2.385396539
LOC381353	-0.22985649	18.68615246	-3.75915065	0.012191126	0.882969459	-2.392778684
H2-DMB2	0.3451341	18.56039143	3.753843306	0.012260051	0.885374392	-2.397663474
TNPO3	-0.16618983	20.44833629	-3.749882703	0.012311776	0.885374392	-2.401312379
1700008O03RIK	-1.3062973	17.00317446	-3.744881199	0.012377449	0.885374392	-2.405924705
QPCTL	0.18133704	15.82924128	3.744050177	0.012388399	0.885374392	-2.406691544
4933406I18RIK	1.172001523	17.19707267	3.743221427	0.012399331	0.885374392	-2.407456422
LOC381717	-1.074887203	16.45644492	-3.739944389	0.012442663	0.885374392	-2.41048223
ZFYVE19	0.231221517	18.40734291	3.739567167	0.012447663	0.885374392	-2.41083067
LOC240871	1.497802643	17.18671604	3.739097097	0.012453895	0.885374392	-2.411264912
FOLR4	-0.1682415	15.85722542	-3.733420924	0.012529437	0.886853559	-2.416511914
MOXD1	-0.257938387	19.11146164	-3.730141876	0.012573314	0.886853559	-2.419545944
SKAP1	-0.174809137	18.29532401	-3.727400035	0.012610137	0.886853559	-2.422084544
MGA	0.41106351	18.48100758	3.724779631	0.012645443	0.886853559	-2.424512101
GPX1	0.175168993	21.63520718	3.724620397	0.012647592	0.886853559	-2.42465966
HAVCR2	0.461015067	18.73520406	3.723219348	0.012666519	0.886853559	-2.425958201
LOC215723	0.936206187	17.30206331	3.720905282	0.012697851	0.886853559	-2.428103812
4933417A18RIK	-1.28630346	16.55399526	-3.72029797	0.012706088	0.886853559	-2.42866709
BC048562	-0.94968573	16.47050778	-3.717770432	0.012740436	0.886853559	-2.431012149
ZRSR1	-0.734021807	17.60786677	-3.71568955	0.012768793	0.886853559	-2.432943748
LOC100047833	-0.204919177	19.03395399	-3.710162037	0.012844467	0.886853559	-2.438078886
COL20A1	0.293977743	19.08677705	3.709652632	0.012851467	0.886853559	-2.438552436
APH1C	1.287196767	17.06292742	3.708537269	0.012866808	0.886853559	-2.43958947
5031425E22RIK	0.405691787	18.56821632	3.707789031	0.012877111	0.886853559	-2.440285301
LEMD1	0.31389173	18.19387786	3.704580893	0.012921394	0.887921336	-2.443269993
4930563F08RIK	-0.62391122	16.40236934	-3.700087806	0.012983703	0.888896788	-2.447453567
OLFR493	-0.192162363	15.83927782	-3.699404552	0.012993208	0.888896788	-2.448090104
SMUG1	-0.621393203	17.03725465	-3.687149461	0.013165045	0.892469175	-2.459522991
LOC382153	-0.234150263	17.97101513	-3.684601615	0.013201093	0.892469175	-2.461903639
PECI	0.206244153	19.92625109	3.683558679	0.013215881	0.892469175	-2.462878506
PAXIP1	-0.18359061	18.10250249	-3.682200551	0.013235167	0.892469175	-2.464148315
LOC635671	-1.36365891	17.33035088	-3.680572364	0.01325833	0.892469175	-2.465671104
FHOD1	0.217072803	18.72963143	3.679094963	0.013279387	0.892469175	-2.467053323
PSAT1	0.18025716	21.24466705	3.676163775	0.013321278	0.892469175	-2.46979695
RHOBTB1	0.185486477	18.17092928	3.675362759	0.013332752	0.892469175	-2.470547006
TNFRSF1B	1.439339303	17.31448461	3.674336404	0.01334747	0.892469175	-2.471508253
8030455F02RIK	-1.16369944	17.15663853	-3.671560648	0.013387366	0.892469175	-2.474108969
1700020N01RIK	1.03229173	16.45025238	3.671234228	0.013392067	0.892469175	-2.474414906
GM553	-1.4346625	17.00367959	-3.671201831	0.013392533	0.892469175	-2.474445271
9130409J20RIK	0.181461443	15.81724193	3.667026686	0.013452825	0.893816896	-2.478360305
ATM	1.286077973	16.87918464	3.665793237	0.013470696	0.893816896	-2.479517572
GMFG	0.32248815	18.7678299	3.658156332	0.013581944	0.898891565	-2.486689513
GPR33	1.307132183	16.67050689	3.656552225	0.013605444	0.898891565	-2.488197425
LOC384662	-1.209249813	17.26441654	-3.648792226	0.013719778	0.900073626	-2.495499281
RNF43	-1.038219133	16.63687913	-3.646652125	0.013751501	0.900073626	-2.497515133
1300003B13RIK	0.88703842	16.71274131	3.642330232	0.013815819	0.900073626	-2.501588878
SLC15A3	0.412181853	18.6230526	3.641840968	0.013823122	0.900073626	-2.502050284
GM815	0.201347353	15.78648885	3.641637868	0.013826155	0.900073626	-2.502241833
C230058N13RIK	-0.53438886	17.6856273	-3.640750459	0.013839415	0.900073626	-2.50307887
4631427C17RIK	-0.29504585	20.19888528	-3.63818583	0.013877817	0.900073626	-2.505498801
CSDC2	0.180368427	19.93828805	3.637632316	0.013886121	0.900073626	-2.506021257
OLFR290	-1.225751197	16.6944138	-3.636007142	0.013910535	0.900073626	-2.507555591
TSPAN18	-0.357154843	18.64922842	-3.635139939	0.013923583	0.900073626	-2.508374536
LOC230679	-1.16574671	16.90150801	-3.632298163	0.013966436	0.900073626	-2.511059217
D730048I06RIK	0.24339199	15.77364715	3.63129618	0.013981581	0.900073626	-2.512006192
PABPC4L	1.077659607	16.4981149	3.629909524	0.014002571	0.900073626	-2.51331705
V1RC14	-0.17254456	15.79199445	-3.626401822	0.014055829	0.900613869	-2.516634715
B930090K24RIK	0.26317978	18.30933952	3.62365204	0.014097739	0.900613869	-2.519237228
DDAH1	0.161300663	21.49752998	3.621788236	0.014126226	0.900613869	-2.521002064
CHI3L1	0.30352529	20.09951337	3.620428327	0.014147053	0.900613869	-2.522290198
CCK	-0.193255103	21.76464526	-3.619784609	0.014156924	0.900613869	-2.522900068
4930459I23RIK	0.206142107	15.84418758	3.614643576	0.014236035	0.90319498	-2.527773729
CAV1	0.26508522	19.53662205	3.613348505	0.014256043	0.90319498	-2.529002272
SLC24A2	0.537150697	17.98707168	3.60887181	0.01432545	0.903253816	-2.533251562
B930002D24RIK	-0.26093038	18.53499095	-3.608166063	0.014336427	0.903253816	-2.533921822
DSP	-0.36565781	19.39164289	-3.607512927	0.014346594	0.903253816	-2.534542203
SCL000070.1_2_REVCOMP	0.98317973	16.58216413	3.60575036	0.014374072	0.903253816	-2.536216802
LOC100046616	0.814072553	16.35950833	3.598875939	0.014481814	0.90520899	-2.542754009
ABHD4	0.24215444	20.30094592	3.598557413	0.014486828	0.90520899	-2.543057137
RBP4	0.37199529	17.88934771	3.596852218	0.014513705	0.90520899	-2.544680244
OLFR1477	-1.441050503	16.77632699	-3.596292473	0.01452254	0.90520899	-2.545213168
D630035L11RIK	-0.5120874	17.74460533	-3.593377715	0.014568645	0.906251952	-2.547989269
CSF3R	0.4769942	18.62899939	3.591317328	0.014601335	0.906457956	-2.549952656
FAM119A	0.18284162	18.1311299	3.588393015	0.014647876	0.906966163	-2.552740742
TIMP1	1.894747737	17.96209065	3.58711224	0.014668313	0.906966163	-2.553962387
D130071N09	0.72620646	17.56008911	3.580065509	0.014781332	0.912126418	-2.560689603
EPHA2	-0.66653156	16.02107763	-3.578128631	0.014812569	0.912229543	-2.562540382
GCKR	-0.805454253	16.3109506	-3.570030939	0.014943977	0.916433518	-2.570286162
HEXB	0.310553867	20.58968385	3.563016575	0.015058872	0.916433518	-2.577006192
CENPL	0.19073486	18.95781644	3.559167939	0.015122337	0.916433518	-2.580697473
CORT	-0.392898557	19.67407099	-3.554553053	0.015198838	0.916433518	-2.585127543
C1QL3	-0.293533457	18.90381947	-3.553818753	0.01521105	0.916433518	-2.585832825
1700111E14RIK	0.180146937	15.74857541	3.553270691	0.015220173	0.916433518	-2.586359298
APOBEC3	1.199033753	17.1689666	3.552467285	0.015233557	0.916433518	-2.587131164
NEU4	0.215261457	18.94047642	3.551660151	0.015247016	0.916433518	-2.587906741
TGFB1	0.225014367	18.47050317	3.550306227	0.015269624	0.916433518	-2.589208018
OVCH2	-0.19531345	15.79970471	-3.548744121	0.015295755	0.916433518	-2.590709834
C330023D02RIK	-1.027163797	16.47834239	-3.54791098	0.015309712	0.916433518	-2.591511017
EG668225	1.25938103	16.59343346	3.547784952	0.015311825	0.916433518	-2.591632222
PKP3	-1.42491182	17.00360282	-3.54765436	0.015314014	0.916433518	-2.591757821
OLFR424	0.16642666	15.79521831	3.54663999	0.015331033	0.916433518	-2.592733518
9330210B09RIK	-1.315011027	16.90734816	-3.544340571	0.01536969	0.916433518	-2.594946026
PAK4	0.282708487	19.39092509	3.543734864	0.015379891	0.916433518	-2.595529013
MAL	0.178610487	20.97884814	3.5433841	0.015385803	0.916433518	-2.595866653
NPTX2	0.271629333	20.78063011	3.541625778	0.015415473	0.916433518	-2.597559554
TAAR1	-1.357164383	16.67489147	-3.539577677	0.015450114	0.916726587	-2.599532225
LOC243998	0.936513963	17.16180709	3.534796697	0.015531323	0.918752243	-2.604140354
LOC544808	1.01402855	16.64553547	3.534064127	0.015543809	0.918752243	-2.604846838
MDM4	1.318011287	17.26009798	3.531872343	0.015581233	0.919203369	-2.60696121
LOC382100	0.89440012	17.60239911	3.52825738	0.015643181	0.921096749	-2.610450571
ANGPTL4	-0.667009213	16.37781867	-3.5206421	0.015774593	0.922996716	-2.617809715
9930005E07RIK	0.182724637	18.70913728	3.520388342	0.015778993	0.922996716	-2.618055136
P2RY5	0.15514501	19.61222013	3.518952933	0.015803911	0.922996716	-2.619443622
EXPH5	-1.14186434	16.96608593	-3.517836767	0.015823317	0.922996716	-2.620523582
SPARC	0.269849777	21.3327481	3.516054098	0.015854368	0.922996716	-2.622248938
C130027E04RIK	0.17503675	18.87337844	3.516021383	0.015854938	0.922996716	-2.622280607
OLFR1410	0.19489946	15.82812744	3.513789682	0.015893908	0.923522885	-2.624441456
OLFR823	-0.174379983	15.74622886	-3.511765787	0.015929344	0.923842052	-2.626401949
NOVA2	-1.334199587	17.29140838	-3.508733411	0.015982603	0.925191817	-2.629340844
2310065F04RIK	1.21078809	16.65431818	3.505897679	0.016032591	0.925568069	-2.632090802
LOC382818	-0.887253697	16.88785852	-3.504963367	0.0160491	0.925568069	-2.632997201
H2-T18	-1.104156173	16.6092213	-3.490608867	0.016305162	0.935412398	-2.646944528
CKS1B	0.175259977	15.76213459	3.48733595	0.01636419	0.935412398	-2.650130303
GTSE1	0.162821453	18.14434942	3.484936367	0.01640762	0.935412398	-2.652467339
TOR2A	-0.173093157	18.60233689	-3.48165425	0.016467234	0.935412398	-2.655665745
A030011F13RIK	-0.584124887	17.65933514	-3.481512401	0.016469816	0.935412398	-2.655804024
4732442E24RIK	1.16939417	17.27501806	3.480822265	0.016482385	0.935412398	-2.656476848
IL13RA1	0.2968658	18.79572917	3.480423361	0.016489654	0.935412398	-2.656865788
4833441J24RIK	0.180443447	19.16203276	3.477279398	0.016547077	0.935412398	-2.65993232
EG226472	1.195944063	16.73630726	3.476768243	0.016556434	0.935412398	-2.66043107
AQP11	-0.209067027	19.93632698	-3.476728102	0.016557169	0.935412398	-2.660470239
TXNDC1	-0.177426657	18.91713015	-3.474597935	0.016596231	0.935412398	-2.662549283
SYNCRIP	0.791785877	16.61808729	3.474207388	0.016603404	0.935412398	-2.662930554
LOC100045793	-0.21893342	15.83624283	-3.471602445	0.016651336	0.935412398	-2.665474396
ADAP2	0.295929593	18.69643561	3.471059855	0.01666134	0.935412398	-2.666004427
SECTM1B	1.076467517	16.47841168	3.467463584	0.016727815	0.935412398	-2.669518927
KLK6	0.430108387	18.92855581	3.467127296	0.016734046	0.935412398	-2.669847699
5530601H04RIK	0.81106252	16.33956367	3.46203557	0.016828717	0.935412398	-2.674828347
CRHBP	0.203188577	21.01641655	3.461060661	0.016846912	0.935412398	-2.675782571
FBXL5	-0.648884457	17.52205563	-3.460842712	0.016850983	0.935412398	-2.675995921
RIPPLY1	1.28721046	17.00579739	3.454530079	0.016969371	0.935412398	-2.682179416
ANXA2	0.307653427	20.10433864	3.452786575	0.017002234	0.935412398	-2.683888636
S100A6	0.584043507	19.76331043	3.451681091	0.017023108	0.935412398	-2.684972692
ANKRD12	0.820126903	16.49987828	3.450435208	0.017046668	0.935412398	-2.686194714
NQO1	-0.653084757	16.06769546	-3.449859447	0.017057568	0.935412398	-2.686759551
C920027J16RIK	-0.772972957	17.66276847	-3.446385992	0.017123494	0.935412398	-2.69016849
LOC100042960	-0.221236863	15.79217641	-3.442616799	0.017195359	0.935412398	-2.693870359
FZD6	0.211985907	18.94167614	3.439299094	0.017258896	0.935412398	-2.697131116
OLFR45	0.185791647	15.78426329	3.439003574	0.017264569	0.935412398	-2.697421669
CTSS	0.351755143	18.76291561	3.434350313	0.017354164	0.935412398	-2.701998976
PTPRU	-0.224619543	18.98666382	-3.43377134	0.017365348	0.935412398	-2.702568796
4921520E21RIK	0.158012643	15.7615743	3.431532843	0.017408667	0.935412398	-2.704772525
PIT1	0.775433533	16.72475513	3.427395697	0.017489049	0.935412398	-2.708848007
SDC4	0.271380107	20.51564344	3.424751793	0.017540637	0.935412398	-2.711454265
1700016H13RIK	-0.945417407	16.97460588	-3.422541227	0.017583902	0.935412398	-2.713634408
ZFP36L1	0.270751953	20.15558815	3.422121738	0.017592126	0.935412398	-2.714048233
5330434F23RIK	-0.35618655	16.09143162	-3.421435669	0.017605585	0.935412398	-2.714725111
LRRC51	0.215404503	19.63440577	3.419355994	0.017646454	0.935412398	-2.716777492
BC026585	0.26614825	19.44624933	3.419078226	0.017651921	0.935412398	-2.717051679
MAPK1IP1L	-0.44272503	16.12471127	-3.417931029	0.017674519	0.935412398	-2.718184247
BCL2A1D	0.53113047	18.78356807	3.417890146	0.017675325	0.935412398	-2.718224613
2310006M14RIK	0.171761197	18.26796945	3.415833444	0.017715923	0.935412398	-2.72025575
MATN1	0.538252513	17.95866903	3.415788444	0.017716813	0.935412398	-2.720300199
LOC637896	-0.16780631	15.79689932	-3.411553157	0.017800751	0.935412398	-2.724485493
GDPD4	1.24939913	17.177125	3.41075138	0.017816691	0.935412398	-2.725278201
BCL2A1B	0.34540876	18.94824378	3.410727397	0.017817168	0.935412398	-2.725301916
4933413N12RIK	1.393071173	16.62110599	3.408524077	0.017861058	0.935412398	-2.727480976
FOXI1	1.30500284	16.60985629	3.404421596	0.017943104	0.935412398	-2.731540822
LOC383951	-1.25238475	16.94562248	-3.402902488	0.017973592	0.935412398	-2.733044981
FAM131C	1.128693583	16.98083385	3.401446697	0.018002864	0.935412398	-2.734486869
PLEK	0.336502077	18.52588527	3.401336042	0.018005091	0.935412398	-2.734596484
BC048679	-1.467380843	17.28343312	-3.401158097	0.018008674	0.935412398	-2.734772762
CTNNA3	0.927907303	17.17346064	3.399514756	0.018041794	0.935412398	-2.736401002
NCKAP1L	0.27863566	19.47563807	3.397663179	0.018079193	0.935412398	-2.738236197
SLC33A1	-1.36622047	16.80144851	-3.396459809	0.018103546	0.935412398	-2.739429281
9530077C05RIK	0.163784027	19.37650426	3.39568274	0.018119291	0.935412398	-2.740199859
OLFR147	0.195222617	15.80372354	3.394276617	0.018147822	0.935412398	-2.741594536
SSR3	0.15116975	21.21942948	3.393210959	0.018169479	0.935412398	-2.742651776
OLFR749	-1.05033779	16.77180847	-3.391861762	0.018196939	0.935412398	-2.743990637
LOC383612	0.172233713	15.73601189	3.391067567	0.018213126	0.935412398	-2.744778913
4930412O13RIK	-0.938310617	17.07233906	-3.391008476	0.018214331	0.935412398	-2.744837569
CTSB	0.18931071	21.95626768	3.389480825	0.018245513	0.935412398	-2.746354201
PTDSS1	0.15420038	15.72811883	3.3891511	0.018252251	0.935412398	-2.746681607
LOC218452	-0.203833263	18.38540332	-3.388730914	0.018260842	0.935412398	-2.74709887
LOC672705	-0.192378913	18.84016414	-3.385104956	0.018335167	0.935412398	-2.750701034
C030032F19RIK	-1.170312243	17.29835065	-3.384448763	0.018348654	0.935412398	-2.751353196
GPR19	0.164290023	20.12530395	3.384208735	0.01835359	0.935412398	-2.751591771
WAS	0.331087113	18.681578	3.384175144	0.018354281	0.935412398	-2.751625159
SOCS3	0.33955129	18.38280169	3.383565677	0.018366822	0.935412398	-2.75223099
AMHR2	-0.972487763	17.4563462	-3.382052145	0.018398007	0.935412398	-2.753735806
LOC241593	-0.247721353	18.52717527	-3.381610022	0.018407128	0.935412398	-2.754175469
6330406I15RIK	0.204106653	19.49227142	3.381194714	0.018415701	0.935412398	-2.754588499
LOC385303	0.242448397	16.05039069	3.379145475	0.018458065	0.935412398	-2.756626996
1810006O10RIK	0.218272527	18.65393798	3.376501939	0.018512877	0.935412398	-2.759257887
RPH3A	-0.15841548	20.732886	-3.371284087	0.018621605	0.935412398	-2.764454787
OLFR631	0.189734137	15.81349437	3.365575117	0.018741391	0.935412398	-2.770146926
SLC22A4	0.29519018	18.92706617	3.356370885	0.018936345	0.935412398	-2.779337415
S100A4	0.291063943	18.27290408	3.353585299	0.018995795	0.935412398	-2.782122099
LOC328482	-1.13311772	16.52870176	-3.351198419	0.019046904	0.935412398	-2.784509409
EG114600	0.818632233	16.29125251	3.34914046	0.019091093	0.935412398	-2.786568631
LOC383104	-0.276613557	15.81516727	-3.347968379	0.019116312	0.935412398	-2.787741799
VWA5A	0.214707693	19.33281898	3.3474028	0.019128494	0.935412398	-2.788307998
GRIPAP1	-0.151662193	20.01382637	-3.342168379	0.019241659	0.935412398	-2.793551119
LUC7L	0.152976357	19.33299987	3.341963504	0.019246104	0.935412398	-2.793756442
CLDN11	0.209750497	22.53057448	3.340276571	0.019282744	0.935412398	-2.795447382
YM24D07	0.739887873	18.36369928	3.333095153	0.019439605	0.935412398	-2.802652052
C630002C17RIK	0.203769053	20.7652324	3.327523752	0.019562287	0.935412398	-2.808248398
2610528A11RIK	1.172168097	17.36058521	3.326803611	0.019578208	0.935412398	-2.808972203
LOC216605	-1.406929167	17.18836283	-3.321692783	0.019691618	0.935412398	-2.81411193
EPB4.1L2	0.196919123	19.66481813	3.32065827	0.019714663	0.935412398	-2.81515291
GJA1	0.17063459	22.11392371	3.317532503	0.01978448	0.935412398	-2.818299477
OLFR191	0.189504447	15.90222876	3.314722459	0.019847482	0.935412398	-2.821129839
OAS2	1.255173933	16.77027261	3.314578021	0.019850726	0.935412398	-2.821275363
LOC214973	0.913604423	16.64963993	3.314263694	0.019857789	0.935412398	-2.821592066
OLFR606	-1.151355263	16.69658961	-3.314134177	0.0198607	0.935412398	-2.821722567
ADAM23	0.87133381	17.5732376	3.312257361	0.019902935	0.935412398	-2.823614021
DGKH	-0.307009383	18.84088262	-3.310296618	0.019947167	0.935412398	-2.825590783
C230073G03RIK	1.13545233	17.40366303	3.308762879	0.019981844	0.935412398	-2.827137573
PLLP	0.161806107	20.1714468	3.305398722	0.020058142	0.935412398	-2.830531951
LOC331595	0.246277083	18.23166963	3.303853415	0.020093298	0.935412398	-2.832091875
PPM1J	1.0136137	17.12188578	3.29799513	0.020227208	0.935412398	-2.838009766
5133400O11RIK	0.26831754	18.78315703	3.294474908	0.020308155	0.935412398	-2.841568999
CCDC134	0.17715581	19.55314636	3.293030852	0.020341466	0.935412398	-2.843029751
BCAS1	0.155910487	22.18152237	3.292976197	0.020342728	0.935412398	-2.843085045
F2	-0.969459623	16.37519705	-3.28983624	0.020415377	0.935412398	-2.846262728
UPRT	0.89199543	16.41402197	3.288225347	0.020452761	0.935412398	-2.847893715
PRSS34	0.855576197	16.72617054	3.287692565	0.020465142	0.935412398	-2.848433253
5430405G05RIK	-0.171176907	19.04623032	-3.286860441	0.020484497	0.935412398	-2.849276039
DFNB59	1.197778137	16.83180813	3.283290597	0.020567761	0.935412398	-2.852893137
CHST3	0.282927837	18.65835095	3.281769282	0.02060336	0.935412398	-2.854435337
XAB2	-0.48304076	17.83899098	-3.28001008	0.020644612	0.935412398	-2.856219247
LOC328443	-0.92381096	17.32335377	-3.278177163	0.020687692	0.935412398	-2.858078542
LOC381400	-0.203070323	18.38519987	-3.277800806	0.02069655	0.935412398	-2.858460395
OLFR144	0.683463123	16.68203909	3.272740057	0.020816075	0.935412398	-2.863597702
LDLRAD2	-1.130471647	17.15644574	-3.2693311	0.020897024	0.935412398	-2.86706101
PTPRZ1	0.161753337	20.85107168	3.268747572	0.020910916	0.935412398	-2.867654064
6530437J22RIK	-0.158660253	18.24057293	-3.268679603	0.020912535	0.935412398	-2.867723148
FRRS1	0.224821157	18.47772945	3.26539501	0.020990931	0.935412398	-2.871062636
9830128D06RIK	-1.238181493	16.78473628	-3.265009027	0.021000165	0.935412398	-2.871455206
SERPINA12	0.829951607	17.50320212	3.264952356	0.021001521	0.935412398	-2.871512846
RNF207	-0.141557697	18.32746601	-3.264904728	0.021002661	0.935412398	-2.871561289
GPNMB	0.699830123	19.57877362	3.26180674	0.021076952	0.935412398	-2.874713248
PAFAH2	1.331086643	16.99846514	3.258458646	0.021157571	0.935412398	-2.878121742
GP9	-0.192114883	18.3118723	-3.258150174	0.021165017	0.935412398	-2.878435888
APOBEC1	0.271940867	18.74384308	3.256195273	0.021212268	0.935412398	-2.880427168
LRRC8	0.45665002	19.54507752	3.253934108	0.021267069	0.935412398	-2.882731325
A730071D19RIK	1.084632127	16.78334739	3.253003067	0.02128968	0.935412398	-2.883680354
BC089491	-1.358681513	17.1192402	-3.252973962	0.021290387	0.935412398	-2.883710024
HPCAL1	-0.27248001	19.53977839	-3.252256613	0.021307827	0.935412398	-2.88444135
1700095G12RIK	1.046563147	16.52583075	3.251627004	0.021323148	0.935412398	-2.885083307
FAM109A	0.18007787	19.06001091	3.249525325	0.021374377	0.935412398	-2.887226758
LOC632503	-0.187948543	15.8203222	-3.249200022	0.021382319	0.935412398	-2.887558602
ENTPD2	0.19129626	19.9261694	3.248732241	0.021393745	0.935412398	-2.888035824
A930015K17RIK	-0.398760477	17.77748807	-3.24675216	0.021442186	0.935412398	-2.890056336
GRN	0.32850202	20.77179941	3.243537983	0.02152108	0.935412398	-2.893337741
CD81	0.166299817	22.39079825	3.241818148	0.021563428	0.935412398	-2.895094361
LOC194711	-1.107975963	16.91289218	-3.24109436	0.021581278	0.935412398	-2.8958338
4833409F13RIK	-0.78997199	16.32773956	-3.239381959	0.021623575	0.935412398	-2.897583627
KRTAP5-4	0.507411637	16.18661579	3.239240336	0.021627077	0.935412398	-2.897728371
LOC238966	-1.27315426	17.14215326	-3.239199673	0.021628083	0.935412398	-2.89776993
LOC383681	-1.19107543	17.36040264	-3.233878422	0.021760145	0.935412398	-2.903211249
RASAL2	-0.23677699	18.43724696	-3.228955785	0.021883119	0.935412398	-2.908249781
A630034D18RIK	0.866563163	16.63968023	3.22766043	0.021915608	0.935412398	-2.909576402
9430006N12RIK	1.021726923	16.48027055	3.226385053	0.021947648	0.935412398	-2.910882876
MICAL1	0.28171476	18.57826583	3.225838695	0.02196139	0.935412398	-2.911442651
AUH	0.886098967	17.50876209	3.225799933	0.021962366	0.935412398	-2.911482366
LOC100040854	0.163945837	15.76948182	3.221973394	0.022058886	0.935412398	-2.915404497
5230401M06RIK	-1.04818917	17.00403309	-3.215725215	0.022217512	0.935412398	-2.921814766
TREM2	0.342557903	19.84695467	3.214045619	0.02226037	0.935412398	-2.923539203
AU015836	-1.32605262	16.63180393	-3.213473203	0.022274998	0.935412398	-2.924127024
NKX2-2	0.34412829	19.66416709	3.211422516	0.02232749	0.935412398	-2.92623341
SLC30A10	-0.232588453	18.38360278	-3.211175509	0.022333822	0.935412398	-2.92648718
IGHV1S33_X02465_IG_HEAVY_VARIABLE_1S33_145	-0.198922153	15.82157405	-3.210617703	0.022348128	0.935412398	-2.927060301
A630059M09RIK	0.660271967	17.4626344	3.210327113	0.022355585	0.935412398	-2.927358894
ZP3	1.103675207	17.11795966	3.209148332	0.022385864	0.935412398	-2.9285703
CTCFL	1.155815443	16.53625791	3.208920772	0.022391715	0.935412398	-2.928804189
LOC386412	-1.133591973	17.06608836	-3.20767431	0.022423791	0.935412398	-2.93008549
CCDC85A	-0.154623667	19.64655304	-3.206574776	0.022452129	0.935412398	-2.931216003
1600029I14RIK	0.278114953	18.92715677	3.206376262	0.02245725	0.935412398	-2.931420135
SKP2	-0.239840733	18.43404043	-3.203966844	0.022519504	0.935412398	-2.933898331
9130211I03RIK	0.338652603	18.5858105	3.203571862	0.022529728	0.935412398	-2.934304693
OLFR417	0.163211973	15.77520013	3.201054025	0.022595022	0.935412398	-2.93689577
NK-1R, SPR, GPCR	-1.16258526	17.16836913	-3.200280825	0.022615116	0.935412398	-2.937691703
4930595M18RIK	0.16957964	15.819242	3.198464497	0.022662397	0.935412398	-2.93956188
A530029H06RIK	-1.06591592	16.96633505	-3.195545444	0.022738616	0.935412398	-2.942568785
ANKRD34C	0.80730788	16.60256593	3.194185267	0.022774229	0.935412398	-2.943970451
STAT3	0.211889267	20.28407383	3.193815576	0.022783919	0.935412398	-2.944351478
ANXA5	0.19595464	20.75435321	3.193394511	0.022794961	0.935412398	-2.944785487
SPEER4C	-1.144647853	17.20354036	-3.189799825	0.022889477	0.935412398	-2.948492046
D630045J12RIK	0.18125089	18.24878597	3.186881528	0.02296653	0.935412398	-2.951502966
FBXW13	-0.221660297	15.83339357	-3.184502604	0.023029557	0.935412398	-2.953958586
FYB	0.19534958	18.06502162	3.184197604	0.023037651	0.935412398	-2.954273496
TPD52L1	-0.147684097	19.6993653	-3.183857392	0.023046684	0.935412398	-2.954624784
D430013K02	0.204555457	18.66550437	3.1837138	0.023050498	0.935412398	-2.954773057
CBARA1	-0.15344556	20.088027	-3.18228057	0.023088602	0.935412398	-2.956253224
A330102I10RIK	0.1692028	19.50738621	3.178945149	0.02317755	0.935412398	-2.959699383
CHST9	-0.1715463	18.20279598	-3.178294523	0.023194945	0.935412398	-2.960371855
MGST1	0.22209867	19.37298298	3.178020157	0.023202285	0.935412398	-2.960655458
3010002L02RIK	-0.192877053	18.40185845	-3.177113771	0.023226552	0.935412398	-2.961592458
LOC381320	0.97935045	17.39851218	3.17444211	0.023298245	0.935412398	-2.96435526
PLOD2	0.215136207	18.5720431	3.173761514	0.023316548	0.935412398	-2.965059289
OLFR1388	-0.26105563	15.94854959	-3.172938671	0.023338698	0.935412398	-2.96591058
NCAPH	0.25423813	18.48814392	3.171586708	0.023375142	0.935412398	-2.96730956
1700063H04RIK	-0.91768963	16.71052646	-3.17054251	0.023403334	0.935412398	-2.968390308
PIK3R5	1.18112666	16.78006044	3.16955352	0.02343007	0.935412398	-2.969414106
IL6RA	0.21021716	18.82866828	3.169374934	0.023434901	0.935412398	-2.969598997
HCRT	-1.326978687	16.82686456	-3.168542307	0.023457442	0.935412398	-2.970461099
FCGR4	1.77631429	17.49155147	3.168450091	0.02345994	0.935412398	-2.970556587
CCL19	-0.170637767	18.34439659	-3.167340798	0.023490011	0.935412398	-2.971705372
OLFR482	-0.881732493	16.80924393	-3.165607908	0.023537075	0.935412398	-2.973500418
AI451617	0.307009383	18.13333702	3.162278859	0.023627783	0.935412398	-2.976950462
PNN	-1.121684177	16.70438237	-3.161125858	0.023659291	0.935412398	-2.978145856
SIRT2	0.143911363	20.75974306	3.15975974	0.023696683	0.935412398	-2.979562525
A630038E17RIK	-1.183140963	17.37895928	-3.158328254	0.023735935	0.935412398	-2.981047358
SOX11	0.2984759	20.42920558	3.158086641	0.023742567	0.935412398	-2.981298013
LOC380785	-0.244750977	18.76211548	-3.157758097	0.023751589	0.935412398	-2.981638871
OLIG2	0.20838483	18.36155033	3.157020055	0.02377187	0.935412398	-2.982404646
IFIH1	-0.179618837	15.79544226	-3.156358544	0.023790065	0.935412398	-2.983091103
PPP5C	-0.139494577	19.06361644	-3.15586563	0.023803632	0.935412398	-2.983602658
RNPC3	0.629292807	17.67121506	3.149941916	0.023967358	0.935412398	-2.989753965
CAR5B	0.355822247	18.35230319	3.147750779	0.024028238	0.935412398	-2.992030955
C130013B13RIK	-0.265785857	18.53851032	-3.145325287	0.02409583	0.935412398	-2.994552532
LOC383124	-0.186129887	18.23546314	-3.143198856	0.024155263	0.935412398	-2.996764108
PCSK6	0.19597371	20.48252742	3.142870925	0.024164443	0.935412398	-2.997105245
MNS1	0.15449651	19.22174645	3.142815457	0.024165997	0.935412398	-2.997162949
LOC627626	-1.15458107	17.48047606	-3.141808528	0.024194211	0.935412398	-2.998210565
LOC382606	-0.80968432	16.5526556	-3.140897907	0.024219759	0.935412398	-2.999158144
GPATCH4	-0.15643692	18.80172157	-3.139973301	0.024245729	0.935412398	-3.000120434
A130048K13RIK	0.880468917	17.40355678	3.13753671	0.024314319	0.935412398	-3.002657102
AIRE	1.312340737	17.14376466	3.135694938	0.024366308	0.935412398	-3.004575256
AURKB	0.853923797	17.60490863	3.134581496	0.024397798	0.935412398	-3.005735182
A830038H15RIK	1.04273414	17.08842564	3.134016218	0.024413802	0.935412398	-3.006324149
CILP	0.16240692	15.80476888	3.129885978	0.024531096	0.935412398	-3.010629278
LOC672445	-1.414703367	17.04724376	-3.129779513	0.024534128	0.935412398	-3.010740293
ZFP37	0.148819603	15.75641378	3.127705778	0.024593265	0.935412398	-3.01290308
TEX19.1	0.96055921	17.05651252	3.120240937	0.024807461	0.935412398	-3.020695116
SEMA6C	-0.16817093	17.90515073	-3.119721848	0.024822433	0.935412398	-3.021237344
LYZS	0.428024927	18.46565851	3.116119207	0.024926621	0.935412398	-3.025001954
IKBKE	0.189710993	18.34290009	3.115551694	0.024943078	0.935412398	-3.0255952
LOC383128	-0.207830677	15.8945975	-3.114444598	0.024975217	0.935412398	-3.026752672
1810013D15RIK	-1.108443947	17.08207817	-3.111266718	0.025067727	0.935412398	-3.030076415
LOC384907	-1.220664093	16.57543862	-3.110228475	0.025098034	0.935412398	-3.031162719
MYH11	-0.15306212	15.8206339	-3.110092501	0.025102006	0.935412398	-3.031305003
LOC229544	1.249119757	17.04564174	3.109995376	0.025104844	0.935412398	-3.031406637
FA2H	0.19409498	21.05421035	3.107740224	0.025170834	0.935412398	-3.033766969
REEP3	0.20467822	20.55930614	3.107631992	0.025174006	0.935412398	-3.033880273
LOC386342	-0.60309601	16.34298515	-3.107106115	0.025189424	0.935412398	-3.034430823
ST3GAL6	0.14879163	19.91267109	3.106015838	0.025221423	0.935412398	-3.035572417
SLC30A8	0.152706867	15.82355312	3.105313462	0.025242062	0.935412398	-3.036307969
LOC100047353	0.208405817	20.5920531	3.103155261	0.025305596	0.935412398	-3.038568681
ALDH1L1	0.190114343	20.02000745	3.103061911	0.025308348	0.935412398	-3.038666485
RIMBP2	0.22128995	20.09875075	3.100814339	0.02537471	0.935412398	-3.04102177
E030020A01RIK	0.78135091	16.52909765	3.100662121	0.025379212	0.935412398	-3.041181317
OLFR218	1.039289793	16.45264069	3.100452879	0.025385401	0.935412398	-3.041400641
OSBP2	-0.14850807	20.05927563	-3.099219641	0.025421914	0.935412398	-3.04269346
ERAF	1.068315637	16.72470195	3.097751748	0.02546545	0.935412398	-3.044232638
E230013M07RIK	0.14193662	19.06469313	3.097200825	0.025481811	0.935412398	-3.044810419
EBI2	0.320463187	18.38047059	3.096678182	0.025497344	0.935412398	-3.045358592
DHRS2	0.921977993	17.30498759	3.096469166	0.025503558	0.935412398	-3.045577833
OLFR1484	-0.186019307	15.83407813	-3.09611061	0.025514223	0.935412398	-3.045953947
H1FOO	0.195456373	15.80957867	3.09608578	0.025514962	0.935412398	-3.045979994
2300002D11RIK	0.164432523	21.03441684	3.095614364	0.025528991	0.935412398	-3.046474533
IGFBP4	-0.15466881	20.80905819	-3.095382077	0.025535908	0.935412398	-3.046718228
2610104A14RIK	0.56387609	17.69168523	3.095163431	0.02554242	0.935412398	-3.046947622
SCGN	-0.347421647	18.8673315	-3.094591237	0.02555947	0.935412398	-3.047547985
D530030K12RIK	0.174595857	19.11178638	3.093401865	0.025594952	0.935412398	-3.048796103
PDIA3	0.197608947	21.04254659	3.084197638	0.025871403	0.935412398	-3.058463779
PRSS36	-0.142496743	18.60578601	-3.083660435	0.02588764	0.935412398	-3.059028512
PALMD	-0.174378713	20.05400594	-3.083080553	0.025905181	0.935412398	-3.059638173
PCDHAC1	-0.276730477	18.42290605	-3.082736263	0.025915601	0.935412398	-3.060000172
TMEM74	-0.322160723	18.67268276	-3.081895998	0.025941052	0.935412398	-3.06088375
SALL1	0.258081437	18.365201	3.078291258	0.026050554	0.935412398	-3.064675774
CLEC4A3	0.217748007	18.41089122	3.077666644	0.026069581	0.935412398	-3.065333083
NECAP2	0.180051807	19.78492959	3.077590029	0.026071915	0.935412398	-3.065413713
LOC385682	-0.186218313	18.61855123	-3.075828016	0.026125677	0.935412398	-3.067268367
SCL000034.1_162_REVCOMP	1.11883091	16.71163665	3.072992763	0.026212444	0.935412398	-3.070253887
GM1661	0.172146517	18.08848411	3.072641995	0.026223201	0.935412398	-3.070623348
2810405K02RIK	-0.1933492	20.74612236	-3.071466684	0.026259279	0.935412398	-3.071861458
EG546980	-1.096176027	16.83414847	-3.071245202	0.026266084	0.935412398	-3.072094803
E030030I06RIK	1.10340394	16.68453259	3.066261017	0.026419743	0.935412398	-3.077348317
LOC100045240	0.139945983	19.29002381	3.065308844	0.026449212	0.935412398	-3.07835246
SPIN1	-0.198621113	19.6163311	-3.064531334	0.026473302	0.935412398	-3.07917253
SOX2	0.182961143	18.1700112	3.06433762	0.026479308	0.935412398	-3.079376865
4930424G05RIK	-0.86706098	17.21329721	-3.064111254	0.026486328	0.935412398	-3.079615652
PENK1	0.16768074	18.86696339	3.062378821	0.026540123	0.935412398	-3.081443447
LAMP2	0.242180503	20.38652261	3.062215249	0.026545208	0.935412398	-3.08161605
BC003314	1.233106033	16.9440231	3.061625402	0.026563555	0.935412398	-3.082238509
SCG2	0.16445605	21.57447593	3.058212704	0.026669985	0.935412398	-3.085841135
KATNAL2	0.14351661	15.82069846	3.053442721	0.026819541	0.935412398	-3.090880146
LRPAP1	0.15625445	21.61886438	3.053166206	0.026828239	0.935412398	-3.091172385
GSTA4	-0.15934054	20.17982451	-3.052773094	0.02684061	0.935412398	-3.091587873
BC052360	-0.512897493	17.84299151	-3.051728728	0.026873508	0.935412398	-3.092691823
YBX3	0.140670143	19.81607278	3.051002235	0.026896419	0.935412398	-3.093459882
IL1RAP	-0.227965673	19.3267374	-3.049830798	0.026933408	0.935412398	-3.094698543
GYPC	-0.25213132	18.40775799	-3.048901359	0.026962796	0.935412398	-3.095681498
2700008B19RIK	1.190136593	17.22628752	3.048414911	0.026978191	0.935412398	-3.096196018
AK220484	-0.84742292	16.9288613	-3.044901247	0.027089683	0.935412398	-3.099913723
SLC14A1	0.347536727	19.18123118	3.043258551	0.027141983	0.935412398	-3.101652581
5133400J02RIK	-0.28448105	17.95766195	-3.043162373	0.027145048	0.935412398	-3.101754405
C530043K16RIK	0.24642881	18.45319907	3.042957438	0.027151582	0.935412398	-3.101971375
IL3RA	0.191420877	18.27963416	3.042025634	0.02718131	0.935412398	-3.102957995
CDKN2AIP	0.627255387	17.54621678	3.041557981	0.027196244	0.935412398	-3.103453219
EG328314	0.391400657	18.37019857	3.041311009	0.027204134	0.935412398	-3.103714767
OTTMUSG00000005300	-1.18935871	16.70933231	-3.041181468	0.027208274	0.935412398	-3.103851958
NOSIP	-0.155382793	19.04926046	-3.039110435	0.027274551	0.935412398	-3.106045708
TMEM161B	-1.19823598	16.62362473	-3.038705659	0.027287526	0.935412398	-3.10647456
SLC23A3	-0.250495947	18.15618005	-3.038330242	0.027299565	0.935412398	-3.106872332
GTLF3B	1.15171573	16.86148001	3.036653725	0.027353404	0.935412398	-3.108648997
HFM1	-0.186478913	15.79571564	-3.035546687	0.027389019	0.935412398	-3.109822444
4930511M11RIK	-0.175981523	15.81163502	-3.034348594	0.027427622	0.935412398	-3.111092658
SIGLECH	0.198483147	19.71208731	3.033029925	0.02747018	0.935412398	-3.112491007
ZFP112	0.167767283	15.76247728	3.031926879	0.027505835	0.935412398	-3.113660945
2900052N01RIK	-0.282651897	18.54986859	-3.031293327	0.027526337	0.935412398	-3.114333018
SPATA6	0.17484856	18.40307395	3.030680406	0.027546188	0.935412398	-3.114983274
D930002M03RIK	0.233479817	19.00444158	3.030083325	0.027565542	0.935412398	-3.115616791
AW538212	-0.608259013	16.21179921	-3.030054155	0.027566488	0.935412398	-3.115647743
6130401L20RIK	-0.315722513	18.80486724	-3.028858523	0.027605289	0.935412398	-3.116916535
CD5L	0.18399588	15.8517979	3.028053968	0.027631433	0.935412398	-3.117770467
D130037M23RIK	-0.199596497	15.78713072	-3.027921519	0.027635739	0.935412398	-3.117911056
GPRC5C	-1.492919437	16.65419747	-3.024972474	0.027731821	0.935412398	-3.121042158
RPUSD1	-0.165092467	19.61560631	-3.024968604	0.027731947	0.935412398	-3.121046267
TXNIP	0.209555943	20.23354372	3.024564913	0.027745128	0.935412398	-3.121475002
VMN2R29	-1.066241263	17.20203956	-3.022619485	0.027808748	0.935412398	-3.123541532
DFFB	-0.231884323	15.86657318	-3.017738434	0.027969085	0.935412398	-3.128729429
8030466K23RIK	0.817433673	17.44622866	3.016086691	0.028023576	0.935412398	-3.13048598
OLFML3	0.336273157	20.27366831	3.014799151	0.028066133	0.935412398	-3.131855559
MKX	-0.232952757	19.1888094	-3.010227458	0.028217823	0.935412398	-3.136720955
LOC100041103	0.160383867	19.82707024	3.009845167	0.028230549	0.935412398	-3.137127977
FABP5	0.175911583	19.04189333	3.009197596	0.02825212	0.935412398	-3.137817498
3830431G21RIK	-0.237291333	19.05276394	-3.007866474	0.028296518	0.935412398	-3.139235088
C130032B16RIK	-1.190942443	16.61734883	-3.00705674	0.028323563	0.935412398	-3.140097576
NKAIN4	-0.195254007	18.34116363	-3.005707839	0.028368681	0.935412398	-3.14153462
MATN3	-1.192776437	16.52127612	-3.002679953	0.028470249	0.935412398	-3.144761549
LTB	1.183079083	17.39155499	3.002000972	0.02849308	0.935412398	-3.145485388
MC4R	-0.30863698	18.80080032	-3.001696361	0.028503329	0.935412398	-3.145810151
2900026A02RIK	-0.209445317	18.18296464	-2.999594038	0.028574178	0.935412398	-3.148052008
LOC676136	1.164029437	17.52528954	2.998692202	0.02860463	0.935412398	-3.149013943
GPR84	0.28044637	18.57741865	2.998461071	0.028612441	0.935412398	-3.1492605
SUCNR1	0.176617307	15.85101636	2.996664438	0.028673233	0.935412398	-3.151177368
CMYA5	0.20670446	19.4728082	2.996065113	0.028693545	0.935412398	-3.151816929
A830037N18RIK	1.39552766	17.17140413	2.996000891	0.028695722	0.935412398	-3.151885466
LOC639609	1.006138167	16.44426902	2.994759957	0.028737832	0.935412398	-3.15320993
EG574082	0.148136627	15.79619733	2.992695421	0.028808042	0.935412398	-3.155414043
UBXD4	0.132481257	15.74313132	2.99188642	0.028835606	0.935412398	-3.156277945
ZFP677	-0.15429162	15.77579331	-2.991400373	0.028852181	0.935412398	-3.156797033
EG545758	1.375482063	17.16042942	2.990999475	0.02886586	0.935412398	-3.157225216
NPEPPS	-1.416315293	16.92807967	-2.990504344	0.028882764	0.935412398	-3.157754083
2900089I03RIK	0.953552923	17.56095284	2.986705202	0.029012835	0.935412398	-3.16181354
ACADS	0.204330447	18.22175535	2.985292541	0.029061366	0.935412398	-3.163323651
SH3GLB1	0.176647557	19.51857204	2.984686801	0.029082204	0.935412398	-3.163971286
BC005764	-0.60455195	17.55604935	-2.982701244	0.029150623	0.935412398	-3.166094627
OLFR1217	0.165439343	15.81554273	2.980496782	0.029226795	0.935412398	-3.168452882
OLFR1109	-0.185688657	15.82466634	-2.980118261	0.029239897	0.935412398	-3.168857898
SMPDL3A	0.166109723	20.16309929	2.979388412	0.029265177	0.935412398	-3.169638904
LOC100047214	-0.154104237	21.31214174	-2.974941115	0.029419745	0.935412398	-3.174399962
LOC100045304	0.156557717	20.25728226	2.974733878	0.029426969	0.935412398	-3.174621905
E230029F23RIK	0.392904283	18.84800561	2.972870683	0.029492012	0.935412398	-3.17661766
DEFB15	-1.392162643	17.35363881	-2.972841402	0.029493036	0.935412398	-3.176649029
GP1BB	0.223705923	19.27348169	2.969902911	0.029595945	0.935412398	-3.179797846
TES3-PS	-1.470893657	17.26984777	-2.968300291	0.029652238	0.935412398	-3.181515818
LOC382136	-0.385939277	18.69814873	-2.967790148	0.029670182	0.935412398	-3.182062775
LOC268939	-0.761659117	16.87226671	-2.966438628	0.02971778	0.935412398	-3.183512047
LECT2	1.10733	16.7072889	2.963318445	0.029827989	0.935412398	-3.186859137
D230019G01RIK	-0.243851977	19.21466382	-2.962385749	0.029861021	0.935412398	-3.187859993
RHBDL3	-0.139633817	19.63615131	-2.962246009	0.029865974	0.935412398	-3.188009958
SLC11A1	0.353360493	18.14184252	2.961484926	0.029892963	0.935412398	-3.188826793
ABCB4	0.18378512	19.41774019	2.961302426	0.029899439	0.935412398	-3.189022677
LOC238829	1.024269737	17.14493911	2.958878135	0.02998561	0.935412398	-3.191625311
CEACAM18	-0.441895297	16.057952	-2.957382213	0.030038919	0.935412398	-3.193231796
BSN	-1.267012913	17.20665582	-2.957319145	0.030041169	0.935412398	-3.193299535
STK33	-0.2428449	18.26100477	-2.957203784	0.030045285	0.935412398	-3.193423439
REST	0.161182733	15.81183449	2.956450948	0.030072159	0.935412398	-3.194232089
A730042M21RIK	-1.192688097	17.14864069	-2.955754661	0.030097039	0.935412398	-3.194980087
VPS8	-1.08321063	17.04917876	-2.955749827	0.030097212	0.935412398	-3.194985281
ATP1B2	0.162626267	21.63444932	2.955426425	0.030108775	0.935412398	-3.195332729
CEBPD	0.1550649	19.20203908	2.955145442	0.030118826	0.935412398	-3.19563462
OLFR308	-0.642823153	16.13247058	-2.955100624	0.030120429	0.935412398	-3.195682775
CSNK	-0.965567587	16.39038324	-2.955078754	0.030121212	0.935412398	-3.195706272
LOC230622	0.889488223	17.30578931	2.954446252	0.030143852	0.935412398	-3.196385896
1700011I03RIK	-0.92688497	17.21928851	-2.952505197	0.03021345	0.935412398	-3.198472
PAPSS2	-0.697309863	17.68192177	-2.952462581	0.03021498	0.935412398	-3.198517808
TRAF4	0.1856041	19.31685448	2.950871596	0.030272162	0.935412398	-3.200228187
ITPR1	-0.143016817	22.04944166	-2.947225537	0.030403658	0.935412398	-3.204149532
E330017A01RIK	-1.289767453	17.03559151	-2.947039604	0.03041038	0.935412398	-3.204349566
CCNJL	-0.19180552	18.9452788	-2.944174343	0.030514186	0.935412398	-3.207432885
FBXO36	0.200014747	19.19756635	2.942818449	0.030563446	0.935412398	-3.208892468
SGSH	-0.206872613	17.91602337	-2.942726158	0.030566802	0.935412398	-3.208991829
UHRF1	0.339825947	18.55057971	2.942159692	0.030587411	0.935412398	-3.209601719
D930017N16RIK	-1.050198783	17.038667	-2.942068061	0.030590746	0.935412398	-3.209700379
OLFR614	1.16962751	17.00400066	2.941804817	0.030600329	0.935412398	-3.209983826
1700021K14RIK	0.38734436	18.95856667	2.940216366	0.030658227	0.935412398	-3.21169444
TRAV14D-2_U04312_T_CELL_RECEPTOR_ALPHA_VARIABLE_14D-2_3	-0.512914663	17.7019879	-2.939217135	0.03069471	0.935412398	-3.212770743
GJB6	0.225382493	21.35158793	2.938331605	0.030727083	0.935412398	-3.213724722
LOC100048362	-0.838896113	16.70861578	-2.938055002	0.030737202	0.935412398	-3.214022734
GPR27	-0.19312159	18.37650999	-2.937623708	0.030752988	0.935412398	-3.214487435
LOC100044133	0.161482813	15.81413412	2.936928371	0.030778458	0.935412398	-3.2152367
RANBP17	-1.084077837	17.28518645	-2.936659322	0.030788319	0.935412398	-3.215526639
KCTD20	-1.043476423	16.41335345	-2.93560553	0.030826977	0.935412398	-3.21666237
RPUSD2	1.086369233	16.78096106	2.935051501	0.030847323	0.935412398	-3.217259556
ARFGEF2	-0.12424024	19.20440578	-2.933962575	0.030887355	0.935412398	-3.218433461
LRFN2	-0.156569163	20.10088285	-2.93393497	0.030888371	0.935412398	-3.218463223
MEGF10	-0.148342763	18.13281854	-2.932328044	0.030947554	0.935412398	-3.220195936
GM884	1.101820137	17.29712665	2.931169605	0.030990297	0.935412398	-3.221445334
ITGAV	0.201341313	15.84165048	2.929833244	0.031039686	0.935412398	-3.222886914
CBX5	-1.17005793	16.7466952	-2.927562817	0.031123797	0.935412398	-3.225336813
NRARP	-0.26893997	20.06229973	-2.927208676	0.031136939	0.935412398	-3.225719029
B3GNT5	0.23000463	18.14564133	2.926822853	0.031151264	0.935412398	-3.226135462
MTAP1A	0.138719557	19.13580736	2.926233233	0.031173169	0.935412398	-3.226771912
SLC16A7	0.164470883	15.79717742	2.925522797	0.031199586	0.935412398	-3.227538854
ZFP521	0.181804657	19.46794192	2.924157461	0.031250425	0.935412398	-3.229013029
2310057J16RIK	-0.168032967	19.03423913	-2.923064238	0.031291197	0.935412398	-3.230193632
5830430H09RIK	0.60631593	16.66757759	2.922575903	0.031309429	0.935412398	-3.230721066
RIMS1	-0.301098503	18.28381316	-2.920002267	0.031405709	0.935412398	-3.233501443
2610028E06RIK	0.666193643	17.48388036	2.918925938	0.031446072	0.935412398	-3.234664572
CELSR3	-0.142546337	18.16738765	-2.918918731	0.031446342	0.935412398	-3.234672362
LPAR3	1.100651103	17.38010963	2.918562925	0.031459698	0.935412398	-3.235056906
LRRC16	-0.147003173	19.2112573	-2.918466864	0.031463305	0.935412398	-3.23516073
CDK2	0.181264243	19.20441055	2.918035006	0.031479526	0.935412398	-3.235627505
6430524C05RIK	-0.170762377	18.90069517	-2.917684267	0.031492706	0.935412398	-3.236006627
CX3CR1	0.238003413	20.26350371	2.915802476	0.031563528	0.935412398	-3.238041058
1810054D07RIK	0.549225173	16.24370051	2.915668387	0.031568581	0.935412398	-3.238186048
C730025H23RIK	1.30305863	16.92460887	2.915461714	0.031576372	0.935412398	-3.238409527
C630015D03RIK	-0.242621103	18.13563792	-2.915016465	0.031593162	0.935412398	-3.238891008
REEP4	0.15892156	18.32963816	2.914217192	0.031623328	0.935412398	-3.239755406
STC1	-0.304190953	18.90131982	-2.914075299	0.031628686	0.935412398	-3.239908872
RPS6KA1	0.176611857	18.59480145	2.913136088	0.031664181	0.935412398	-3.240924775
TAS2R126	-0.757776577	16.16842349	-2.909999848	0.031783024	0.935412398	-3.244318205
ARL9	0.172271093	18.07007758	2.909844343	0.03178893	0.935412398	-3.244486507
RRAGD	0.199857073	19.59472783	2.90899011	0.031821392	0.935412398	-3.245411107
GM9	-0.150389357	15.77685579	-2.907966351	0.031860344	0.935412398	-3.246519365
1600015I10RIK	-0.166963893	15.73673328	-2.906370392	0.031921174	0.935412398	-3.248247408
AHNAK	0.312199907	18.34505653	2.902634743	0.032064059	0.935412398	-3.252293932
ACCS	0.182654063	18.99580383	2.899667664	0.032178051	0.935412398	-3.255509631
TKTL1	0.42175526	16.12282329	2.899446112	0.032186581	0.935412398	-3.255749808
A530050D06RIK	0.502082827	18.629474	2.899422509	0.03218749	0.935412398	-3.255775395
ZMYND19	-0.862138747	17.38740317	-2.899104716	0.03219973	0.935412398	-3.256119919
LOC195356	-0.163635843	15.78255683	-2.897836794	0.032248615	0.935412398	-3.257494665
MFGE8	-0.22420438	21.16046429	-2.896927712	0.032283716	0.935412398	-3.258480507
2410012M07RIK	-0.519223717	17.68429048	-2.895201889	0.032350468	0.935412398	-3.260352441
LOC383937	-1.10649815	16.63773374	-2.894521871	0.032376812	0.935412398	-3.26109017
LCN5	-1.046658383	16.94068232	-2.893808471	0.032404474	0.935412398	-3.261864198
5330439J01RIK	-0.163186393	20.03573672	-2.89300935	0.032435492	0.935412398	-3.262731337
TESP2	-0.177013237	15.79474855	-2.892110778	0.032470409	0.935412398	-3.263706519
ADIPOR1	0.137779873	21.1997563	2.892035928	0.032473319	0.935412398	-3.263787758
RPP25	-0.132401783	20.25519816	-2.891354035	0.032499847	0.935412398	-3.264527889
1110069O07RIK	-0.300946553	18.35213916	-2.891286945	0.032502458	0.935412398	-3.264600712
BMPR1B	0.16686122	19.70284398	2.88895133	0.03259351	0.935412398	-3.26713643
D930014N22RIK	0.18382708	18.57558727	2.887480374	0.032650998	0.935412398	-3.268733886
TENS1	0.209358213	19.36070061	2.887408056	0.032653827	0.935412398	-3.268812432
9629553_3793	-1.100223543	17.11472321	-2.884124491	0.032782574	0.935412398	-3.272379744
SCL000554.1_19	-0.2012221	19.0975523	-2.883151119	0.032820847	0.935412398	-3.273437581
BC027072	1.253327053	16.59290536	2.882194557	0.032858507	0.935412398	-3.274477304
ADAM18	0.185575887	18.20455285	2.879183559	0.032977362	0.935412398	-3.277751087
OLFR330	-1.277525877	16.67795994	-2.877509745	0.03304364	0.935412398	-3.279571645
A230065C20RIK	-0.22616005	18.506917	-2.876220868	0.033094775	0.935412398	-3.280973842
LOC630567	-0.35058562	15.64452155	-2.876024639	0.033102568	0.935412398	-3.281187348
A930009A15RIK	-0.22618081	15.93620608	-2.8734384	0.033205466	0.935412398	-3.284001904
ADAM25	0.24418164	15.88075844	2.872795957	0.033231081	0.935412398	-3.284701238
4930564B18RIK	0.182471913	16.07259321	2.87089351	0.033307063	0.935412398	-3.286772562
OLFR1384	-0.175417643	18.09516084	-2.870332103	0.033329522	0.935412398	-3.28738392
PPAPDC1A	0.23331515	18.88382626	2.869014668	0.033382291	0.935412398	-3.288818783
TMEM43	0.1263415	20.23608971	2.868648827	0.033396961	0.935412398	-3.289217284
EIF3S10	0.762281753	17.07275312	2.867606325	0.033438803	0.935412398	-3.29035298
ZFP316	-0.153978347	19.14670595	-2.867158726	0.033456786	0.935412398	-3.290840647
LOC100044200	0.160824247	15.84465387	2.866200169	0.033495333	0.935412398	-3.291885126
MAOB	0.14583153	19.97861889	2.865869863	0.033508628	0.935412398	-3.292245075
C230075M21RIK	0.174502693	20.11052291	2.865522366	0.03352262	0.935412398	-3.292623779
B130006H11RIK	1.147982247	16.46022763	2.863471368	0.033605337	0.935412398	-3.294859374
4932408C11RIK	0.290791193	18.88238493	2.861920295	0.033668042	0.935412398	-3.296550517
9630015E22RIK	-0.235823943	18.45328109	-2.859976932	0.033746788	0.935412398	-3.298669945
CTSZ	0.264623007	19.52040291	2.858991431	0.033786799	0.935412398	-3.299744972
LOC386247	0.358400343	16.20325438	2.85848416	0.033807414	0.935412398	-3.300298388
D630030E05RIK	0.72030135	17.34654361	2.85829408	0.033815143	0.935412398	-3.30050577
6030449M12RIK	0.44581172	17.93775343	2.85770553	0.033839085	0.935412398	-3.301147933
OLFR433	0.178004113	15.78679284	2.857144111	0.03386194	0.935412398	-3.301760546
1700088E04RIK	0.171368277	19.8912859	2.85593296	0.033911305	0.935412398	-3.303082318
A230007F14RIK	0.198690413	18.44460964	2.851836665	0.034078852	0.935412398	-3.307554565
LOC333088	-0.16460737	15.87585863	-2.851427129	0.034095654	0.935412398	-3.30800184
5730507C01RIK	0.16768624	15.86495229	2.851196994	0.034105099	0.935412398	-3.308253196
HSD17B4	0.13333384	20.99089559	2.849937327	0.034156849	0.935412398	-3.30962917
EG229862	1.11772768	17.33763556	2.849894268	0.03415862	0.935412398	-3.309676209
CUZD1	1.358595843	16.62011767	2.847762959	0.034246382	0.935412398	-3.31200492
BEAN	-0.134264623	19.15166346	-2.846898146	0.034282064	0.935412398	-3.312950048
SPATA3	1.056210157	17.49380273	2.846033353	0.034317787	0.935412398	-3.313895279
SCARA3	0.18264453	20.92808692	2.845583908	0.034336368	0.935412398	-3.314386577
GPR112	0.137321403	15.8663991	2.844545436	0.034379344	0.935412398	-3.315521882
GAN	0.188149667	18.40747955	2.844427669	0.034384222	0.935412398	-3.315650641
NUFIP1	-0.166777297	18.16489283	-2.844126575	0.034396695	0.935412398	-3.315979851
6030468B19RIK	-0.627998017	16.21757391	-2.839332094	0.034595992	0.935412398	-3.321224046
WBP2NL	-0.883900897	17.24876661	-2.838471516	0.034631899	0.935412398	-3.322165748
D930022F04RIK	-1.046679867	17.29992832	-2.833010089	0.034860734	0.935412398	-3.328144855
LOC381383	-0.175175987	15.81196944	-2.831317354	0.034931998	0.935412398	-3.329999039
MLP	-0.202479043	19.23957189	-2.829751602	0.034998059	0.935412398	-3.33171455
NPY1R	-0.26975759	19.75394249	-2.828665134	0.035043979	0.935412398	-3.332905171
8430432M10RIK	0.24099032	18.90802224	2.827929333	0.035075116	0.935412398	-3.33371162
LOC381971	-1.198692617	16.55923081	-2.82723899	0.035104357	0.935412398	-3.334468326
MYO1G	0.14316813	18.05463855	2.824605527	0.035216149	0.935412398	-3.337355665
SCL0003184.1_14	0.330981487	15.72026216	2.823710255	0.035254243	0.935412398	-3.338337502
6330411D24RIK	-0.147828673	15.82311506	-2.823262389	0.035273317	0.935412398	-3.338828724
ARL11	0.704041167	18.08443483	2.821143342	0.035363719	0.935412398	-3.341153346
LHFP	0.23788516	19.87134838	2.816548146	0.035560634	0.935412398	-3.346196858
OSTF1	0.138804753	20.08605544	2.814605625	0.035644239	0.935412398	-3.348329931
4930588G05RIK	-0.197076797	18.4286356	-2.813771931	0.035680187	0.935412398	-3.349245594
TWIST2	-0.272600173	18.26330852	-2.813511066	0.035691443	0.935412398	-3.349532132
SLC6A1	-0.22490438	19.57384237	-2.812810885	0.035721676	0.935412398	-3.350301272
CYPT6	0.169795543	15.82858413	2.807964032	0.035931728	0.935412398	-3.355627671
A030010G24RIK	0.60113726	16.23858097	2.804932236	0.03606381	0.935412398	-3.358961369
E330020G21RIK	0.24796168	18.62527211	2.804635639	0.03607676	0.935412398	-3.35928758
4930544M13RIK	-0.19201765	15.82681073	-2.804256852	0.036093306	0.935412398	-3.359704209
ASPSCR1	-0.11947759	18.19178709	-2.803912968	0.036108335	0.935412398	-3.360082468
SPATA2L	-0.163119637	20.58242576	-2.803441357	0.036128957	0.935412398	-3.360601254
LOC238662	0.186831647	15.79629954	2.800109028	0.036275039	0.935412398	-3.36426793
EPM2A	0.223962787	18.43596172	2.799103153	0.036319262	0.935412398	-3.365375082
FOXA3	1.00300916	17.12129752	2.798981489	0.036324615	0.935412398	-3.365509006
DNAIC1	-0.118633907	19.16902892	-2.798564034	0.036342989	0.935412398	-3.365968549
LOC382194	1.057238897	17.31148497	2.797363874	0.036395869	0.935412398	-3.367289864
TMTC4	-0.15011851	18.90880521	-2.795788194	0.036465424	0.935412398	-3.369024961
4933406L09RIK	-0.64756875	17.14750748	-2.793935125	0.036547411	0.935412398	-3.371066021
IRX1	0.89496396	17.28970954	2.793124023	0.036583361	0.935412398	-3.371959582
2210023G05RIK	-0.466848053	15.916629	-2.792861007	0.036595027	0.935412398	-3.37224936
RAB23	-1.106067657	17.3741506	-2.791069324	0.036674604	0.935412398	-3.374223641
S100A11	0.330112457	20.08693632	2.788489755	0.03678951	0.935412398	-3.377067009
PANX1	0.716197327	16.18392722	2.788094239	0.036807163	0.935412398	-3.377503065
LOC271709	1.04160754	17.0755612	2.786570262	0.03687527	0.935412398	-3.379183489
2310002D06RIK	0.16991292	15.90072756	2.786510312	0.036877952	0.935412398	-3.3792496
MUC5AC	-0.83583355	16.41092094	-2.786156429	0.036893788	0.935412398	-3.379639868
HOXB7	0.200540353	15.78026635	2.785295791	0.036932333	0.935412398	-3.380589078
A230061B10RIK	-0.127531687	18.35617955	-2.785140748	0.036939281	0.935412398	-3.380760089
4632428D17RIK	-0.164500557	18.54521084	-2.780492483	0.037148269	0.935412398	-3.385888881
GGTA1	0.356178917	18.5554018	2.777731735	0.037273008	0.935412398	-3.388936658
LOC100044873	0.536349183	17.78358915	2.777614878	0.037278298	0.935412398	-3.389065691
MSCP-PENDING	-0.14256857	15.84697595	-2.777098891	0.037301667	0.935412398	-3.389635468
AMOTL1	0.181012473	20.03913752	2.776699527	0.037319765	0.935412398	-3.390076493
CPNE1	-0.345195353	15.88272955	-2.776029762	0.037350138	0.935412398	-3.390816186
DUS2L	-0.128196083	18.98978011	-2.775376484	0.03737979	0.935412398	-3.391537737
NPM3	-1.581537243	17.4262406	-2.774507765	0.037419261	0.935412398	-3.392497351
TNFAIP8L3	-0.188735323	18.81801001	-2.774133731	0.037436269	0.935412398	-3.392910557
OLFR1314	0.180208077	15.79603093	2.773113804	0.037482691	0.935412398	-3.394037412
1200015N20RIK	0.1591479	21.1637694	2.77305203	0.037485505	0.935412398	-3.394105668
EG620143	0.165091833	18.36419392	2.771254258	0.037567492	0.935412398	-3.396092336
LOC100045262	0.241063433	18.23563639	2.771024555	0.037577982	0.935412398	-3.396346211
PRKCC	-0.197498957	20.72147084	-2.770109978	0.03761978	0.935412398	-3.397357114
KLHL30	-1.01579825	16.98206568	-2.769863063	0.037631073	0.935412398	-3.397630058
4732456N10RIK	0.261741637	18.22330157	2.769241264	0.037659529	0.935412398	-3.398317446
LOC385143	-0.859689073	16.69793383	-2.76804651	0.037714271	0.935412398	-3.399638399
LOC384478	-0.176074973	15.7818826	-2.766119353	0.037802756	0.935412398	-3.401769591
DEFB5	-1.03154235	17.48383835	-2.763532337	0.037921898	0.935412398	-3.404631423
TBX19	0.215656423	15.83378926	2.763399639	0.03792802	0.935412398	-3.404778246
SMYD4	0.217046737	19.14614837	2.762941404	0.03794917	0.935412398	-3.405285278
4921507L20RIK	-0.48989768	16.16212832	-2.762855017	0.037953159	0.935412398	-3.405380868
LOC386253	-0.150675133	15.85583099	-2.762458963	0.037971451	0.935412398	-3.40581913
A230056E14RIK	1.050240837	17.67308744	2.762395968	0.037974362	0.935412398	-3.40588884
EG232599	0.374284743	18.9508276	2.760987005	0.038039522	0.935412398	-3.407448171
GPR97	0.5217584	16.15863387	2.760709745	0.038052359	0.935412398	-3.407755058
PGGT1B	0.397069613	15.89527432	2.75946629	0.038109988	0.935412398	-3.409131531
LOC100041608	0.153465397	15.75761547	2.75915169	0.038124583	0.935412398	-3.409479823
LOC381089	-0.159180323	15.79045932	-2.758804588	0.038140694	0.935412398	-3.409864116
LOC383182	-0.23997688	18.03554185	-2.758153583	0.03817093	0.935412398	-3.410584926
PSRC1	-0.332609177	18.03709952	-2.756954049	0.038226713	0.935412398	-3.411913256
LOC545339	0.134131747	15.81762536	2.753417294	0.038391705	0.935412398	-3.415831069
C230059C13RIK	0.249713263	18.12943109	2.752626323	0.038428711	0.935412398	-3.416707527
A630008E13RIK	-0.216336657	18.18885799	-2.752415381	0.038438587	0.935412398	-3.416941284
A830029A02RIK	0.201140493	18.77927569	2.752408179	0.038438924	0.935412398	-3.416949265
LOC100040243	0.1537234	20.10333125	2.751655695	0.038474176	0.935412398	-3.417783195
RB1	0.12971878	19.62430954	2.751643073	0.038474768	0.935412398	-3.417797184
SLC2A8	0.14730035	18.09304892	2.749999078	0.038551911	0.935412398	-3.419619426
HES5	-0.196902597	19.02663581	-2.749210689	0.038588965	0.935412398	-3.420493445
FAM101A	0.335181493	17.93679336	2.748230123	0.038635106	0.935412398	-3.421580648
TBCD	0.181731543	18.85703755	2.747442303	0.038672222	0.935412398	-3.422454253
JPH1	-0.180895487	19.25584348	-2.747293494	0.038679237	0.935412398	-3.422619276
IGHV13S1_X55935_IG_HEAVY_VARIABLE_13S1_128	-1.150068603	16.91052771	-2.747292588	0.038679279	0.935412398	-3.422620281
GSTK1	0.242426553	20.26554616	2.747123846	0.038687236	0.935412398	-3.422807414
HEGFL	-0.304991763	15.86331572	-2.746494163	0.038716942	0.935412398	-3.423505762
4632428N05RIK	0.22758357	18.85613124	2.74507695	0.038783892	0.935412398	-3.425077745
GFRA3	-0.130792617	15.78745206	-2.743945872	0.038837417	0.935412398	-3.426332568
BRWD2	-0.153771083	19.00990518	-2.743776124	0.038845456	0.935412398	-3.426520905
DLG2	-0.222158433	20.70639006	-2.743563169	0.038855545	0.935412398	-3.426757185
2010001A14RIK	0.38905589	18.3302784	2.743069599	0.038878939	0.935412398	-3.427304846
SRGN	1.21629238	16.5579114	2.74289785	0.038887083	0.935412398	-3.427495426
MJ-3000-112_1692	-0.406811423	16.02308734	-2.740216028	0.039014494	0.935412398	-3.430471879
LOC381271	0.715640387	17.5318861	2.738398185	0.039101118	0.935412398	-3.432490068
APLNR	-1.11014729	16.99916372	-2.736331619	0.039199851	0.935412398	-3.434785011
A430024H01RIK	-0.213359247	18.2178535	-2.733681642	0.039326857	0.935412398	-3.437728801
ATP1A2	0.18462308	21.25989056	2.731511118	0.039431221	0.935412398	-3.440140785
2410157M17RIK	1.193959057	16.52533697	2.730952685	0.039458121	0.935412398	-3.440761458
TRIM17	-0.910309137	16.80899317	-2.729144371	0.039545366	0.935412398	-3.442771646
RIN	0.331722893	17.89045111	2.727564467	0.039621764	0.935412398	-3.444528335
EG631624	0.161149027	15.7163345	2.727388429	0.039630287	0.935412398	-3.444724094
RAB39	0.175137837	18.46639888	2.727296844	0.039634721	0.935412398	-3.444825941
XRCC5	-1.04324363	16.71630735	-2.725805074	0.039707032	0.935412398	-3.446485045
CLCA3	0.172398253	15.83132203	2.724514744	0.039769695	0.935412398	-3.447920389
CDCA1	-0.161612193	15.82573191	-2.723679517	0.039810314	0.935412398	-3.448849619
4930441O14RIK	-0.138333	18.29403909	-2.723322909	0.039827671	0.935412398	-3.449246394
BC031441	0.165151043	15.74728389	2.721313207	0.039925642	0.935412398	-3.451482828
A630006E02RIK	0.387984397	18.62615881	2.720398958	0.039970298	0.935412398	-3.452500424
MMP2	0.30106926	18.90440146	2.719943711	0.039992554	0.935412398	-3.453007181
PNMT	-1.213603017	16.63760424	-2.719516567	0.040013449	0.935412398	-3.453482683
LOC100047674	0.16542244	20.02685833	2.719000907	0.040038691	0.935412398	-3.454056759
VRK2	0.145921073	18.29551379	2.718810333	0.040048023	0.935412398	-3.454268933
LOC100044150	0.134264313	15.77768691	2.717799654	0.040097559	0.935412398	-3.455394253
B230316E19RIK	0.132518377	15.82096723	2.714152999	0.040276846	0.935412398	-3.459455834
LOC100044443	-0.132957777	15.74661557	-2.714040368	0.040282398	0.935412398	-3.459581312
SNAPC3	-0.117471693	18.06144683	-2.713243664	0.04032169	0.935412398	-3.46046895
LRRIQ1	-0.130478543	15.8263375	-2.712857555	0.040340748	0.935412398	-3.460899163
BFSP2	0.231224693	18.53831259	2.712547576	0.040356055	0.935412398	-3.461244566
RDH12	0.869858527	17.56723303	2.711063317	0.040429438	0.935412398	-3.462898646
C130015I21RIK	1.00645065	17.1009318	2.711046564	0.040430267	0.935412398	-3.462917318
EG630499	0.248287833	20.4748106	2.709910622	0.040486528	0.935412398	-3.464183455
3300002N10RIK	-0.179015477	18.90896003	-2.709846357	0.040489714	0.935412398	-3.464255093
GABRD	-0.158284507	20.01528613	-2.707345767	0.040613878	0.935412398	-3.467042998
LOC100038894	0.555772463	16.12302192	2.707324666	0.040614927	0.935412398	-3.467066527
FOXH1	0.155429567	15.76495471	2.706861231	0.040637985	0.935412398	-3.467583315
SRL	-0.14959399	19.09504287	-2.706118137	0.040674987	0.935412398	-3.468412026
5930412G12RIK	0.163773853	18.98501015	2.704342324	0.040763562	0.935412398	-3.470392778
D230021E06RIK	-0.21916771	18.71395079	-2.704245434	0.0407684	0.935412398	-3.470500864
B930095G15RIK	0.17255529	20.0288086	2.702917269	0.040834794	0.935412398	-3.471982636
GRASP	0.205757777	19.05383269	2.701519853	0.040904777	0.935412398	-3.473541954
6230425C21RIK	-0.213535313	18.94608498	-2.70115481	0.04092308	0.935412398	-3.473949338
TMC6	0.39272944	19.04447111	2.700451699	0.040958359	0.935412398	-3.47473406
LOC218617	0.270322163	18.72707431	2.699487033	0.041006816	0.935412398	-3.475810815
4930458D05RIK	0.76213508	17.77403106	2.69916184	0.041023165	0.935412398	-3.476173826
ESPN	-0.455952477	16.32350135	-2.695671097	0.041199113	0.935412398	-3.480071508
RNF130	0.16250165	20.81062222	2.695179147	0.041223976	0.935412398	-3.480620954
MYCS	0.188899853	15.81512236	2.694810867	0.041242599	0.935412398	-3.4810323
XLR5A	-0.333141327	17.79140027	-2.694611262	0.041252697	0.935412398	-3.481255255
LOC329139	0.7919	17.34889317	2.694036929	0.041281766	0.935412398	-3.481896807
LOC240172	-0.599790583	16.98727804	-2.693496919	0.041309118	0.935412398	-3.482500063
OLFR1140	0.192402843	15.79590082	2.693470869	0.041310438	0.935412398	-3.482529165
DLX6	-0.22007447	18.44574827	-2.692692644	0.041349893	0.935412398	-3.483398616
SLC9A9	0.149137497	18.969004	2.692262998	0.041371693	0.935412398	-3.483878665
A730036I17RIK	-0.23293546	15.84888242	-2.692231432	0.041373295	0.935412398	-3.483913936
INHA	-0.165016807	19.38813559	-2.692045118	0.041382753	0.935412398	-3.484122116
IL1A	0.579372297	17.8545271	2.692019368	0.04138406	0.935412398	-3.484150888
LOC100043796	-0.157275517	21.61201891	-2.691638248	0.041403415	0.935412398	-3.484576755
HACL1	0.192177453	15.76638572	2.691186433	0.041426372	0.935412398	-3.485081645
SLC34A1	-1.08699644	16.80312116	-2.690585134	0.041456947	0.935412398	-3.485753626
A030001A03RIK	-0.16002337	18.82747809	-2.69038586	0.041467085	0.935412398	-3.485976338
COX6B2	-0.88266945	16.39332167	-2.690090811	0.041482101	0.935412398	-3.486306097
ARSJ	0.13572502	19.55946127	2.689428094	0.04151585	0.935412398	-3.487046827
ACVRINP1	-1.063965403	16.40264992	-2.68877228	0.041549276	0.935412398	-3.487779906
IFRD2	-0.216725663	17.99895923	-2.688169085	0.041580047	0.935412398	-3.488454223
KIF26B	-1.132597123	17.35578418	-2.686661973	0.041657039	0.935412398	-3.49013927
FBXO43	-0.16037491	15.79614987	-2.686339039	0.041673556	0.935412398	-3.490500374
FTL2	-0.62472997	16.26647005	-2.68507803	0.041738123	0.935412398	-3.491910581
AGAP1	1.28315434	17.15148822	2.684475625	0.041769006	0.935412398	-3.492584345
1500005I02RIK	0.123281477	18.22931767	2.683126131	0.041838281	0.935412398	-3.494093886
F630107L03RIK	0.19864082	20.12190533	2.682512119	0.041869843	0.935412398	-3.494780808
E330010P20RIK	0.907250383	16.97894495	2.681562081	0.041918727	0.935412398	-3.495843766
CCKBR	-0.19866498	19.9351956	-2.679559636	0.042021969	0.935412398	-3.498084654
A930027H06RIK	-0.187182643	15.78807921	-2.679265837	0.04203714	0.935412398	-3.498413488
BC052688	0.135182383	15.76843532	2.679142662	0.042043503	0.935412398	-3.498551354
L1TD1	0.122198923	18.41846012	2.677080837	0.042150156	0.935412398	-3.500859435
OLFR984	-0.127958613	15.89217997	-2.675988574	0.042206776	0.935412398	-3.502082406
PIGR	-0.263100573	16.02165299	-2.675657112	0.042223975	0.935412398	-3.502453568
4921530L21RIK	1.271131517	16.59560553	2.674691846	0.042274104	0.935412398	-3.503534537
LIPH	0.266549427	18.375096	2.672192055	0.042404226	0.935412398	-3.506334603
NFKB2	0.501454467	16.14442532	2.671575361	0.042436395	0.935412398	-3.507025515
SCL0001434.1_18	-0.403753917	17.75984319	-2.670991364	0.042466882	0.935412398	-3.507679846
UBQLN4	-0.147015253	20.47897307	-2.670516742	0.042491677	0.935412398	-3.508211666
UTS2	0.226535473	15.86692413	2.668946656	0.042573814	0.935412398	-3.509971201
TINAGL1	-0.18128331	18.08331935	-2.668169258	0.042614547	0.935412398	-3.510842535
EFHC1	-0.140680947	15.78744252	-2.667199465	0.04266542	0.935412398	-3.511929633
3110049J23RIK	0.191013337	18.68248177	2.666293491	0.042713005	0.935412398	-3.512945317
ZSCAN2	-0.827054343	17.54832904	-2.665952344	0.042730939	0.935412398	-3.513327806
GOLGA7B	-0.157676697	19.21781794	-2.66564604	0.042747047	0.935412398	-3.513671245
RN18S	0.333009723	22.55235068	2.663684255	0.042850377	0.935412398	-3.515871188
OLFML1	0.133935933	20.03306675	2.661527452	0.042964293	0.935412398	-3.518290467
SEPP1	0.22113355	19.15737184	2.661427516	0.04296958	0.935412398	-3.518402581
RNF121	-0.18961589	18.69850159	-2.661088141	0.042987537	0.935412398	-3.518783322
GJD2	-1.118883767	17.13079325	-2.660629988	0.043011792	0.935412398	-3.519297347
SCRG1	0.34371694	20.68756167	2.660437841	0.043021969	0.935412398	-3.519512935
SOX9	0.191754657	21.53837904	2.659674675	0.043062416	0.935412398	-3.520369257
FGFR2	-0.137018203	19.20592404	-2.658423817	0.0431288	0.935412398	-3.521772984
GDF11	0.85268593	17.42202982	2.657922733	0.043155424	0.935412398	-3.522335369
LOC236604	-0.53445689	20.21756363	-2.656653059	0.043222966	0.935412398	-3.523760533
AI836003	-0.131947837	19.72479948	-2.656369749	0.043238053	0.935412398	-3.52407857
BBS9	0.71152733	17.46349089	2.655483957	0.04328526	0.935412398	-3.525073014
LOC100041722	0.575645133	16.60607036	2.655353102	0.043292239	0.935412398	-3.525219929
6720435I21RIK	-0.158749607	15.76300762	-2.654828649	0.04332022	0.935412398	-3.525808774
A130010C12RIK	0.168158847	20.65331936	2.653105393	0.043412302	0.935412398	-3.527743892
1700022L20RIK	-1.124320347	16.61305841	-2.651925064	0.043475495	0.935412398	-3.529069578
C330013J21RIK	-0.250367483	18.30813345	-2.649745305	0.043592462	0.935412398	-3.531518301
2310033F14RIK	0.249337517	20.73633258	2.649577528	0.043601479	0.935412398	-3.531706808
KLF12	0.159171417	15.74237569	2.648223093	0.043674348	0.935412398	-3.533228743
TROAP	0.601454417	16.14831798	2.647855538	0.043694145	0.935412398	-3.533641798
MLLT10	-0.168816243	18.26603349	-2.645953228	0.043796765	0.935412398	-3.535779903
GHSR	-0.643691703	16.07737557	-2.643629522	0.043922474	0.935412398	-3.538392338
MUSTN1	0.3087883	18.46245511	2.64128219	0.044049861	0.935412398	-3.541032114
CRYGE	0.700780857	16.20429892	2.641175298	0.044055671	0.935412398	-3.541152342
LOC382933	-0.12361145	15.85378838	-2.638970226	0.044175723	0.935412398	-3.54363288
C430009E20RIK	-0.832276977	16.53741439	-2.638643324	0.044193551	0.935412398	-3.544000678
AI851790	-0.151838937	20.53566806	-2.638458403	0.044203639	0.935412398	-3.544208739
LOC328272	0.135700547	15.7399284	2.637724396	0.044243708	0.935412398	-3.545034647
MORN3	0.922279993	17.28635565	2.637218023	0.044271373	0.935412398	-3.545604464
LOC384154	0.31168395	15.8715275	2.63697255	0.044284791	0.935412398	-3.545880706
OTTMUSG00000015529	1.025786117	17.12575021	2.63633793	0.044319501	0.935412398	-3.546594912
LOC212728	-1.246413867	17.03355487	-2.636127336	0.044331026	0.935412398	-3.546831928
TIAM2	-0.157407127	19.52330907	-2.635828178	0.044347403	0.935412398	-3.547168631
TTLL6	1.011700647	17.30521154	2.635534243	0.044363501	0.935412398	-3.547499467
TAF15	0.741805367	16.59932135	2.633937925	0.044451036	0.935412398	-3.549296406
ARHGAP4	0.171732587	18.87812106	2.633760102	0.044460799	0.935412398	-3.5494966
9430043O10RIK	0.18400001	18.07151572	2.633288596	0.044486697	0.935412398	-3.550027444
PLXN2	-0.395522753	16.07922252	-2.63317712	0.044492822	0.935412398	-3.550152953
OLFR667	-0.224339253	18.13929067	-2.632920186	0.044506943	0.935412398	-3.550442239
SERPINA3C	0.99204254	17.41985321	2.632349412	0.044538331	0.935412398	-3.551084915
NCF4	0.338033207	18.25033943	2.631870591	0.044564681	0.935412398	-3.55162409
SCL0003608.1_34	-0.160723367	18.41563988	-2.631826853	0.044567088	0.935412398	-3.551673342
CD180	0.15013986	18.10661112	2.630980575	0.044613704	0.935412398	-3.552626375
2410164B09RIK	0.270491287	16.03982767	2.630726239	0.044627724	0.935412398	-3.552912814
TTLL9	0.542605713	17.27114201	2.629988516	0.044668417	0.935412398	-3.553743707
OLFR38	1.15607897	16.77885024	2.629379863	0.04470202	0.935412398	-3.554429285
INPP5D	0.23795764	18.70357736	2.629143	0.044715105	0.935412398	-3.554696099
OLFR178	-0.26905441	15.68286165	-2.628638581	0.044742984	0.935412398	-3.555264326
BC015286	0.134532743	15.80469999	2.628564503	0.04474708	0.935412398	-3.555347777
C130032M10RIK	-0.64222781	17.7715025	-2.627978267	0.044779508	0.935412398	-3.556008222
CCDC3	0.31502215	20.45725982	2.627693214	0.044795285	0.935412398	-3.556329376
MAL2	-1.12665176	17.06400045	-2.624729324	0.04495969	0.935412398	-3.559669303
LOC100047126	0.319368353	18.33289368	2.623960027	0.04500247	0.935412398	-3.560536404
PPP1R13B	-0.116898217	20.78867944	-2.623552662	0.045025141	0.935412398	-3.560995592
CTSG	-0.127743407	15.77371184	-2.622126932	0.045104585	0.935412398	-3.562602878
A830042C15RIK	-0.980940177	17.28649537	-2.621790775	0.045123339	0.935412398	-3.562981883
D130067N22RIK	0.131917957	18.0577205	2.620346276	0.045204022	0.935412398	-3.564610685
BDH2	0.197174073	19.64593633	2.619677876	0.045241408	0.935412398	-3.565364463
FRK	-1.132173033	17.00521971	-2.619271975	0.045264129	0.935412398	-3.565822243
SPDEF	0.808185513	16.6598066	2.618783467	0.04529149	0.935412398	-3.566373217
9530048I18RIK	0.195036747	18.87120175	2.616981646	0.045392564	0.935412398	-3.568405727
ALDH1A2	-0.13680267	18.48912366	-2.616077873	0.045443354	0.935412398	-3.56942538
RTCD1	-0.171596527	15.77574889	-2.615656391	0.045467061	0.935412398	-3.569900941
CCDC150	0.14601485	15.77069489	2.61388217	0.045567006	0.935412398	-3.571903082
RHOH	0.128677557	15.84982016	2.613279455	0.045601012	0.935412398	-3.57258332
FNDC4	-0.121438077	18.26612232	-2.613268551	0.045601627	0.935412398	-3.572595628
CETN4	-0.75432804	17.59210542	-2.613206837	0.045605111	0.935412398	-3.572665282
4833426I10RIK	0.1813655	15.80502709	2.611583661	0.04569684	0.935412398	-3.574497504
LOC100045677	0.122761367	18.31130439	2.610843325	0.045738744	0.935412398	-3.575333307
4732496O19RIK	-0.170775147	15.85304089	-2.609813242	0.045797119	0.935412398	-3.576496345
SNAI3	-0.20429166	18.82464123	-2.609245571	0.045829323	0.935412398	-3.577137349
GLCCI1	-0.298083703	15.92872942	-2.609043807	0.045840776	0.935412398	-3.577365188
CCDC109A	-0.239516577	18.91422749	-2.608368195	0.045879146	0.935412398	-3.578128153
LPXN	0.24424362	18.81647809	2.607941056	0.045903423	0.935412398	-3.578610551
BRSK2	-1.174443323	16.93873298	-2.6073026	0.045939737	0.935412398	-3.579331651
LOC100047934	0.17615064	19.75548713	2.606685951	0.045974839	0.935412398	-3.580028175
WIPF1	0.173036577	19.38919799	2.604989717	0.046071549	0.935412398	-3.581944389
OLFR1418	0.14217961	15.79473626	2.603857281	0.046136237	0.935412398	-3.583223906
LOC100048554	1.158387823	16.50432889	2.603023917	0.046183904	0.935412398	-3.584165619
HTR1B	-0.338058473	17.93065898	-2.600802425	0.046311232	0.935412398	-3.586676399
A430083G20RIK	-0.612539053	17.80765998	-2.599582265	0.046381331	0.935412398	-3.588055737
SQRDL	0.215407317	18.16807543	2.598891816	0.046421048	0.935412398	-3.588836348
LOC666194	0.948837277	17.22747294	2.598244563	0.046458314	0.935412398	-3.589568182
NT5DC3	0.148457847	18.49776586	2.597773741	0.046485443	0.935412398	-3.590100565
LOC217645	1.08646361	16.82556295	2.597597266	0.046495615	0.935412398	-3.590300123
EFHA1	0.140820823	19.9878877	2.596625817	0.046551658	0.935412398	-3.59139871
LOC386398	0.969993913	16.49086682	2.596622456	0.046551852	0.935412398	-3.591402511
LOC100043566	0.153881403	15.8353022	2.594950397	0.046648484	0.935412398	-3.593293698
C530044C16RIK	0.23941358	18.97404639	2.5949439	0.04664886	0.935412398	-3.593301047
2210017A09RIK	-0.13142586	20.111715	-2.594921	0.046650185	0.935412398	-3.59332695
5330439M10RIK	0.182636247	15.83114017	2.593519804	0.046731335	0.935412398	-3.594912074
6030424L16RIK	-0.1699384	20.25134849	-2.593398763	0.046738352	0.935412398	-3.595049016
V1RC24	-0.140717643	15.7322959	-2.591419744	0.046853247	0.935412398	-3.597288293
ROPN1	0.17275803	15.8559659	2.590491447	0.046907247	0.935412398	-3.59833885
5730420D15RIK	0.19481596	15.83418242	2.588517547	0.047022295	0.935412398	-3.600573106
USP8	-0.18298467	18.96272469	-2.586467743	0.047142092	0.935412398	-3.602893829
PSMB8	0.254397193	19.11515612	2.586350239	0.047148969	0.935412398	-3.60302688
LOC100047937	0.169745127	20.14468702	2.584680746	0.0472468	0.935412398	-3.604917469
SFMBT1	-0.222624127	18.54217424	-2.583622795	0.04730891	0.935412398	-3.60611572
SOX15	-0.14701303	15.82079808	-2.58359181	0.04731073	0.935412398	-3.606150816
OLFR1513	1.236537357	17.1498257	2.583171287	0.047335443	0.935412398	-3.606627149
UTP14A	-0.143572493	18.20352682	-2.582695641	0.047363413	0.935412398	-3.60716595
E030030K01RIK	-0.163598383	21.26936976	-2.580366059	0.047500662	0.935412398	-3.609805281
RANBP3L	-0.15376409	19.47725614	-2.580076817	0.047517733	0.935412398	-3.610133033
EG622408	-0.920590717	16.97987111	-2.580059076	0.04751878	0.935412398	-3.610153135
OLFR800	0.67046833	16.76070929	2.578740621	0.047596681	0.935412398	-3.61164727
EDEM2	0.147581103	20.62871011	2.578165099	0.04763073	0.935412398	-3.61229955
1700001L19RIK	-0.12767474	19.05104351	-2.577475472	0.047671564	0.935412398	-3.613081212
E030027L17	0.673726083	16.28456513	2.577031903	0.047697848	0.935412398	-3.613584012
CD52	0.4024868	18.2281936	2.576955767	0.047702361	0.935412398	-3.613670316
LOC236060	-0.11332321	18.13063177	-2.57671139	0.047716851	0.935412398	-3.613947339
HYOU1	-0.16189384	18.97812176	-2.576485715	0.047730235	0.935412398	-3.614203168
DUSP6	-0.222473933	18.83228151	-2.575866219	0.047766998	0.935412398	-3.614905474
LOC385982	0.921918233	17.00147502	2.575380043	0.047795871	0.935412398	-3.615456674
2310001H17RIK	0.174341203	18.17687829	2.57448575	0.04784903	0.935412398	-3.616470656
HEPHL1	-0.168789707	15.88257857	-2.574391987	0.047854607	0.935412398	-3.616576975
BCL6	-0.178477603	20.78859234	-2.574118202	0.047870897	0.935412398	-3.616887427
CACNG3	-0.218538283	19.55087885	-2.573842354	0.047887315	0.935412398	-3.617200228
LOC100040962	1.100245573	17.31096161	2.573208988	0.047925036	0.935412398	-3.617918479
1300010M03RIK	0.172741503	15.79778922	2.57278418	0.047950354	0.935412398	-3.618400251
LOC386460	-0.170072557	15.82556915	-2.572603957	0.047961099	0.935412398	-3.618604647
2010003H20RIK	-0.17376555	15.84551289	-2.571992243	0.047997591	0.935412398	-3.619298443
ACSL4	-0.155372617	18.38326899	-2.571925957	0.048001547	0.935412398	-3.619373627
OLFR826	-0.675849823	16.38410309	-2.570181312	0.048105799	0.935412398	-3.621352661
ITIH1	0.484988303	16.1212633	2.569949659	0.04811966	0.935412398	-3.621615465
SLC10A6	1.147187087	16.38151892	2.569335918	0.048156404	0.935412398	-3.622311774
RNASET2B	0.198613483	21.35621516	2.568597	0.048200683	0.935412398	-3.623150166
RAF1	0.132018953	20.31385862	2.568289971	0.048219094	0.935412398	-3.62349855
ALOX12B	-0.189578373	19.23076979	-2.568088566	0.048231176	0.935412398	-3.623727088
DTX3L	0.123383207	19.19791126	2.566840844	0.048306096	0.935412398	-3.625143025
A830050C03RIK	-0.16119957	18.81501993	-2.565240674	0.048402365	0.935412398	-3.626959224
D330050B18RIK	-0.13687616	18.54062157	-2.565223108	0.048403423	0.935412398	-3.626979163
VAV1	0.21690051	19.04906559	2.563567572	0.048503244	0.935412398	-3.628858557
FGL1	0.175674437	18.55444908	2.562098738	0.048591995	0.935412398	-3.630526302
EIF2S1	-1.236393763	17.26765545	-2.561878629	0.04860531	0.935412398	-3.630776243
2010107G23RIK	-0.979239453	16.64874159	-2.559927243	0.048723526	0.935412398	-3.632992377
PNPLA7	0.189105987	19.47837448	2.559818114	0.048730146	0.935412398	-3.633116326
HSPB8	0.326004663	20.16302649	2.559787805	0.048731985	0.935412398	-3.633150751
CD300A	0.390988033	17.88194434	2.558475297	0.048811688	0.935412398	-3.63464163
SLC29A3	0.173903147	19.52031136	2.558323711	0.048820903	0.935412398	-3.63481383
2510042H12RIK	-1.086236077	16.99748433	-2.557845288	0.048849997	0.935412398	-3.635357337
LGALS3BP	0.394245787	20.09546312	2.557599298	0.048864963	0.935412398	-3.635636802
4930512M02RIK	-1.295818327	16.42821312	-2.557533624	0.04886896	0.935412398	-3.635711414
TRP53INP2	0.141388577	20.62976742	2.557334775	0.048881063	0.935412398	-3.63593733
RASAL1	-0.206069947	20.09004275	-2.556346248	0.048941278	0.935412398	-3.637060492
TRH	0.51778085	17.91308439	2.555481452	0.048994022	0.935412398	-3.638043174
ACTR2	-0.96501414	16.60212644	-2.555303007	0.049004914	0.935412398	-3.638245955
TMCO5	-0.18272972	18.55297883	-2.555169947	0.049013036	0.935412398	-3.638397166
SVS3B	0.259209957	15.98208428	2.555016966	0.049022377	0.935412398	-3.638571016
MNT	-0.148373927	18.37575849	-2.554697056	0.049041917	0.935412398	-3.638934578
ZFP458	0.946644463	17.51256339	2.554356902	0.049062702	0.935412398	-3.639321162
KRT20	-0.19275252	15.98989979	-2.55341641	0.04912022	0.935412398	-3.640390104
LOC217647	-0.172628087	15.85917997	-2.55269275	0.049164528	0.935412398	-3.641212676
A630032B19RIK	0.171053567	18.06869952	2.552316869	0.049187559	0.935412398	-3.641639961
OLFR1443	0.7824742	16.26413266	2.551606608	0.04923111	0.935412398	-3.642447403
KIF2C	1.087292017	17.50345851	2.551469996	0.049239492	0.935412398	-3.642602714
LOC383807	0.913983533	16.2787454	2.551133929	0.049260117	0.935412398	-3.642984792
5830476G13RIK	-0.164402643	18.54359976	-2.549976382	0.04933123	0.935412398	-3.644300928
4933400C05RIK	-0.128631593	18.03693326	-2.549111493	0.049384436	0.935412398	-3.645284422
FAM118A	-0.223614377	18.66936016	-2.548619978	0.049414701	0.935412398	-3.645843382
SSX2IP	-0.167599997	20.73592186	-2.547943377	0.049456396	0.935412398	-3.646612877
OLFR198	-1.073914663	16.32706874	-2.54657884	0.049540599	0.935412398	-3.648164936
5730409E15RIK	-0.203264233	18.31106091	-2.545713703	0.049594066	0.935412398	-3.649149087
SCL0003151.1_1374	-0.167358567	15.89485177	-2.545394296	0.049613822	0.935412398	-3.649512457
BIRC3	-0.123089153	15.85202805	-2.544065828	0.049696081	0.935412398	-3.651023918
SLC40A1	0.22355461	19.80164242	2.54402001	0.04969892	0.935412398	-3.651076051
4933424N09RIK	-0.244838027	15.95401258	-2.543998115	0.049700277	0.935412398	-3.651100964
BC051070	-0.201346367	15.84976749	-2.543857849	0.049708972	0.935412398	-3.651260566
KRT27	-0.882541277	17.40968469	-2.542115547	0.04981711	0.935412398	-3.653243248
3010015F07RIK	0.193142577	18.9104592	2.54039775	0.049923978	0.935412398	-3.655198423
LRRC10	0.963528633	17.03686857	2.540178202	0.049937654	0.935412398	-3.655448336
PDIA4	0.129761377	20.18862883	2.540041513	0.049946171	0.935412398	-3.655603933
C78409	-0.297240417	18.10254137	-2.539594024	0.049974064	0.935412398	-3.656113341
GZMB	0.166720387	15.81095839	2.539570114	0.049975555	0.935412398	-3.65614056
HSD3B7	0.175374987	19.98207887	2.539466091	0.049982042	0.935412398	-3.65625898
TGM3	-0.89156246	16.27794631	-2.539260525	0.049994863	0.935412398	-3.656493002
PRRG4	0.15384995	15.846907	2.539111078	0.050004187	0.935412398	-3.656663141
C730040K02RIK	0.129978817	18.28256703	2.539005893	0.05001075	0.935412398	-3.656782889
LOC382008	0.137082733	15.74214697	2.538580216	0.05003732	0.935412398	-3.657267521
IL1F9	0.16947017	15.78485792	2.538545582	0.050039483	0.935412398	-3.657306953
REEP2	-0.11844317	18.4813064	-2.537653313	0.05009523	0.935412398	-3.658322878
GRID2IP	0.245718643	18.25897662	2.537404272	0.050110802	0.935412398	-3.658606449
2610203C20RIK	0.953984893	16.66769075	2.53714758	0.050126857	0.935412398	-3.658898742
LOC330599	1.0267814	17.15482601	2.53677524	0.050150156	0.935412398	-3.659322736
BC042761	-0.250836057	15.88104026	-2.536431517	0.050171675	0.935412398	-3.659714158
HMGCS2	0.357587817	19.47413858	2.536091574	0.050192967	0.935412398	-3.660101291
IL18	0.197228117	20.12311268	2.535258217	0.050245204	0.935412398	-3.661050393
SERPING1	0.24320221	19.50987498	2.534706138	0.050279843	0.935412398	-3.661679198
SPAM1	0.14977473	15.85051432	2.534582706	0.050287591	0.935412398	-3.661819789
2310066I10RIK	0.15177039	15.82214922	2.534142841	0.050315212	0.935412398	-3.66232082
D030028A08RIK	-0.2107285	18.24331525	-2.534104686	0.050317609	0.935412398	-3.662364281
DLC1	-0.161947883	18.94006348	-2.533260234	0.050370685	0.935412398	-3.66332623
ABHD11	-0.115715663	20.27220504	-2.533030541	0.050385132	0.935412398	-3.663587898
SYCE2	1.045465473	17.0072972	2.532757442	0.050402316	0.935412398	-3.663899022
RASGRP3	0.137551623	19.1744798	2.532741289	0.050403332	0.935412398	-3.663917425
OLFR796	-0.978509903	17.42121729	-2.531800331	0.050462587	0.935412398	-3.664989473
LOC100038862	0.129105247	15.88984521	2.530674619	0.050533575	0.935412398	-3.66627216
8430411E10RIK	-0.182179043	15.83593777	-2.53031073	0.050556546	0.935412398	-3.666686825
MXRA8	0.145494127	19.30993383	2.529908693	0.050581937	0.935412398	-3.66714498
HRAS1	-0.12887446	20.93452199	-2.52938325	0.050615144	0.935412398	-3.667743798
TRAP100-PENDING	0.713599527	16.67008495	2.528874146	0.05064734	0.935412398	-3.668324027
LOC381239	-0.147550827	15.80574818	-2.528172559	0.050691746	0.935412398	-3.669123684
A830026L17RIK	0.965926143	17.20016402	2.528079884	0.050697615	0.935412398	-3.669229318
SCG3	0.161137897	21.59815089	2.528041079	0.050700072	0.935412398	-3.66927355
C430017P18RIK	-0.153386497	15.84522594	-2.527618039	0.050726873	0.935412398	-3.669755759
OLFR1466	0.120486647	15.75730772	2.525946596	0.050832913	0.935412398	-3.671661203
LDLC	0.294722243	17.86295955	2.525691641	0.050849109	0.935412398	-3.671951882
B4GALNT4	-0.122714993	20.04852359	-2.525425468	0.050866024	0.935412398	-3.672255359
RNF114	0.108949657	19.10252031	2.523614255	0.050981284	0.935412398	-3.674320647
ADCK4	0.121234893	19.45216243	2.52318464	0.051008665	0.935412398	-3.674810587
CHMP4C	-1.42574016	16.54347726	-2.522771058	0.051035039	0.935412398	-3.675282264
LOC100048060	-0.800123463	16.2793492	-2.522512148	0.051051557	0.935412398	-3.675577554
4930505D03RIK	-0.74313418	17.36820952	-2.521992883	0.051084703	0.935412398	-3.676169806
B230334K19RIK	-0.892512	17.66488965	-2.520118477	0.051204546	0.935412398	-3.678307952
ATP2B4	0.277901327	17.94759591	2.519270379	0.05125887	0.935412398	-3.679275524
P2RY6	0.248296737	19.41542403	2.519097473	0.051269953	0.935412398	-3.679472798
9630015D15RIK	-0.230600357	20.03663731	-2.518774865	0.051290639	0.935412398	-3.679840884
RHOT2	-0.1956145	20.05179373	-2.518557128	0.051304605	0.935412398	-3.680089321
CCL3	0.773850757	18.17625745	2.518069012	0.05133593	0.935412398	-3.680646282
TMEM19	-0.13981247	19.35378965	-2.516927627	0.051409258	0.935412398	-3.681948765
SELPLG	0.265327457	20.03515053	2.516825135	0.051415848	0.935412398	-3.68206573
IL10RB	0.280400593	18.37981351	2.516158587	0.051458729	0.935412398	-3.682826439
4632404H12RIK	-0.144553453	18.4260988	-2.5158204	0.0514805	0.935412398	-3.68321242
BCLAF1	-0.201289493	15.75229295	-2.514849566	0.051543054	0.935412398	-3.684320537
C030048B12RIK	0.21164366	18.85639149	2.514555454	0.051562021	0.935412398	-3.684656261
A530080P10	-0.141413057	15.75127936	-2.514504412	0.051565313	0.935412398	-3.684714525
PIGZ	0.173552193	19.93226051	2.514425246	0.05157042	0.935412398	-3.684804894
HBB-B2	-0.634636243	16.0972476	-2.513486782	0.051631002	0.935412398	-3.685876221
4930418I18RIK	0.156122847	18.5950578	2.513045819	0.051659494	0.935412398	-3.686379651
EG215472	-0.1973015	15.91737352	-2.512942931	0.051666145	0.935412398	-3.686497117
GBP2	1.065265927	16.43078549	2.512203825	0.051713946	0.935412398	-3.687340985
3110082D06RIK	-0.23289744	19.6102581	-2.511774091	0.051741761	0.935412398	-3.687831662
SAMD8	0.223124827	18.46948592	2.511235176	0.051776666	0.935412398	-3.688447034
A930021K20RIK	-0.17553902	18.819019	-2.510094385	0.051850638	0.935412398	-3.689749788
RFK	-0.158884047	15.75657622	-2.509560238	0.051885312	0.935412398	-3.690359824
GAL3ST2	-0.439896723	17.80585588	-2.509482383	0.051890368	0.935412398	-3.690448743
ANKRD16	0.961170513	16.35586595	2.508185593	0.051974664	0.935412398	-3.691929931
RFX3	-0.23737902	18.85070385	-2.507756557	0.052002585	0.935412398	-3.69242002
BIK	0.205959003	15.91474962	2.507719105	0.052005023	0.935412398	-3.692462802
V1RA7	0.14856362	15.86811046	2.5048603	0.052191497	0.935412398	-3.695728994
LOC100042777	-0.148787817	20.8326521	-2.504254952	0.052231075	0.935412398	-3.696420732
LOC100042604	1.11859544	17.29511499	2.504061206	0.052243749	0.935412398	-3.696642136
PLCG2	0.133150733	19.33042463	2.503586296	0.05227483	0.935412398	-3.697184863
FKBP3	-0.20118173	15.80758683	-2.503446511	0.052283983	0.935412398	-3.697344614
C330024D21RIK	0.492540677	16.16001272	2.50278017	0.052327634	0.935412398	-3.698106165
C130073O12RIK	-0.17334493	20.22061285	-2.502754485	0.052329317	0.935412398	-3.698135522
VPS13D	-1.078715657	16.76934363	-2.502614186	0.052338513	0.935412398	-3.698295874
PRRG2	0.110389077	19.34437148	2.502521698	0.052344577	0.935412398	-3.698401583
B230327L12RIK	-0.39060383	16.39614191	-2.502482245	0.052347163	0.935412398	-3.698446677
MCRS1	0.179642357	18.3110679	2.501217889	0.052430132	0.935412398	-3.69989188
SLC46A2	0.177803437	15.93022874	2.500972068	0.05244628	0.935412398	-3.700172884
MERG	-0.7145552	16.24088514	-2.500939093	0.052448446	0.935412398	-3.700210579
5330426P16RIK	-0.96873633	16.63482523	-2.500791691	0.052458132	0.935412398	-3.700379083
SULT1E1	-0.465287003	16.01231833	-2.500397216	0.052484062	0.935412398	-3.700830041
5330435L01RIK	-0.23262151	18.75081825	-2.498315071	0.052621158	0.935412398	-3.703210626
CAMKK2	-0.186019897	19.77567736	-2.49766449	0.052664073	0.935412398	-3.703954563
4931437C01RIK	0.665642737	16.41609971	2.497141229	0.052698618	0.935412398	-3.704552947
B930044L09RIK	0.2339592	17.92398325	2.496837885	0.052718655	0.935412398	-3.704899855
COL6A1	0.389537237	19.40393038	2.49683638	0.052718755	0.935412398	-3.704901576
KCNK6	0.266359967	18.55874761	2.496631355	0.052732302	0.935412398	-3.705136052
EG627607	-1.13837624	17.21433608	-2.495603272	0.052800293	0.935412398	-3.706311889
TNXB	-0.25482305	18.75061735	-2.495522396	0.052805645	0.935412398	-3.706404394
IQCA	0.1627992	19.08795388	2.495127579	0.052831784	0.935412398	-3.70685599
NRM	0.148598353	19.33756479	2.494684682	0.052861122	0.935412398	-3.707362603
OLFR531	-0.159881913	15.88087765	-2.494467489	0.052875516	0.935412398	-3.707611051
HECW2	0.197911883	18.05412468	2.494086926	0.052900746	0.935412398	-3.70804639
A330043C09RIK	0.396314587	17.96410018	2.493581515	0.052934274	0.935412398	-3.708624575
TBX10	0.27499453	16.05670293	2.493164859	0.052961932	0.935412398	-3.709101247
RTN4	-0.217251457	19.26839797	-2.492616124	0.05299838	0.935412398	-3.709729055
D630004B07RIK	-0.64935112	17.72973855	-2.49252588	0.053004377	0.935412398	-3.709832307
BDP1	-0.190547943	19.01791064	-2.492099702	0.053032707	0.935412398	-3.710319926
C130008L17RIK	0.177382787	19.03075123	2.491864635	0.053048341	0.935412398	-3.710588891
A830035A12RIK	0.993124643	17.52315331	2.491260812	0.05308852	0.935412398	-3.711279819
A430110M15RIK	-0.151601207	18.55473961	-2.491226344	0.053090815	0.935412398	-3.711319261
RFTN2	0.12990379	20.45888996	2.491044524	0.053102921	0.935412398	-3.711527318
LCN2	1.15172789	17.36635484	2.490020644	0.053171148	0.935412398	-3.712699024
1700023D19RIK	-0.780040463	16.22242846	-2.489845913	0.0531828	0.935412398	-3.712898995
PCDHA12	-0.19859886	18.89903991	-2.489614967	0.053198206	0.935412398	-3.713163306
CD99L2	0.111786523	21.02629121	2.489194967	0.053226236	0.935412398	-3.713644
LOC674960	-1.046888037	16.79744577	-2.488072045	0.053301256	0.935412398	-3.714929298
3110001A13RIK	0.26274554	18.45340888	2.487263091	0.053355371	0.935412398	-3.715855319
CTXN1	-0.109461467	21.25859896	-2.484025874	0.053572519	0.935412398	-3.719561771
LOC100047273	0.167246503	18.96518517	2.483057951	0.053637631	0.935412398	-3.720670232
D430012F08RIK	1.059948917	17.27023459	2.482494809	0.053675553	0.935412398	-3.721315189
GLP2R	-0.350351333	18.79661147	-2.481918889	0.053714365	0.935412398	-3.72197482
IGHV5S15_AF290966_IG_HEAVY_VARIABLE_5S15_49	-0.517994563	17.5284586	-2.479872482	0.053852522	0.935412398	-3.724318983
A630094K18RIK	0.574327883	16.48918268	2.479846093	0.053854306	0.935412398	-3.724349216
OLFR18	-0.16878382	15.82842128	-2.478778695	0.053926523	0.935412398	-3.725572118
ZFP53	0.344598843	16.03592403	2.478705514	0.053931478	0.935412398	-3.725655966
TM4SF1	-0.17803542	15.84432745	-2.477115268	0.054039275	0.935412398	-3.727478144
SPON1	0.147634507	18.23876413	2.476642074	0.054071395	0.935412398	-3.728020409
PCDHB1	0.19591774	18.02012637	2.475796277	0.05412886	0.935412398	-3.728989728
2610037M15RIK	-0.65317385	16.23908182	-2.475193707	0.05416984	0.935412398	-3.729680348
CAPRIN2	-0.443526777	16.08680003	-2.475183497	0.054170534	0.935412398	-3.729692051
ALOX5AP	0.202715553	19.73896726	2.474934419	0.054187484	0.935412398	-3.729977537
ELK1	-0.15277735	15.85526594	-2.474484397	0.054218121	0.935412398	-3.73049336
NGFR	-0.136185347	15.76533285	-2.474477868	0.054218566	0.935412398	-3.730500843
LIFR	0.151922227	18.16428153	2.474275882	0.054232324	0.935412398	-3.730732371
MEIS3	-0.257775627	18.15061188	-2.472907915	0.054325597	0.935412398	-3.73230053
TCSTV1	-0.952573457	16.59044759	-2.472794956	0.054333307	0.935412398	-3.73243003
MX1	0.795792387	16.94167353	2.471001119	0.054455899	0.935412398	-3.734486731
GM687	-0.190411883	18.33423742	-2.470774029	0.05447144	0.935412398	-3.734747124
2810003K23RIK	-0.744003837	16.26332959	-2.470648864	0.054480008	0.935412398	-3.734890647
CATSPER2	0.142855967	18.92268213	2.468592096	0.054621004	0.935412398	-3.737249342
A430075F05RIK	-0.187000273	18.14865494	-2.468300039	0.054641057	0.935412398	-3.73758431
ECH1	0.13206418	21.15202936	2.466473193	0.054766671	0.935412398	-3.739679795
G630038A07RIK	-0.627445633	16.20522065	-2.466328383	0.054776642	0.935412398	-3.739845915
OLFR866	-0.592967673	16.16061322	-2.466318186	0.054777344	0.935412398	-3.739857613
6330565B04RIK	-0.167175927	18.10501703	-2.466281648	0.05477986	0.935412398	-3.739899528
GNB1L	-0.414843877	17.82791424	-2.466245427	0.054782354	0.935412398	-3.739941081
D430024I10RIK	0.1441555	18.22145303	2.466209603	0.054784822	0.935412398	-3.739982177
5730591J02RIK	0.130552927	15.78937912	2.465140058	0.054858535	0.935412398	-3.741209206
CWF19L2	0.13273557	19.45215194	2.464593057	0.054896276	0.935412398	-3.7418368
A030001L21RIK	0.209032057	18.82758808	2.464412621	0.054908731	0.935412398	-3.742043827
MYO6	0.122102103	20.97618803	2.463854826	0.054947255	0.935412398	-3.742683851
ASCL1	0.164966583	18.58968989	2.463391969	0.054979244	0.935412398	-3.743214968
GM2A	0.119284943	21.07457256	2.463369853	0.054980773	0.935412398	-3.743240346
DDN	-0.130109153	22.58490054	-2.463274768	0.054987347	0.935412398	-3.743349457
3526401B18RIK	-0.113568623	20.64162191	-2.462849437	0.055016765	0.935412398	-3.743837541
OLFR804	-0.165088967	15.87908252	-2.462702228	0.055026951	0.935412398	-3.744006473
LOC630420	-0.134133803	15.83268459	-2.462677768	0.055028643	0.935412398	-3.744034544
XRCC4	-0.146683463	15.71850527	-2.462545246	0.055037815	0.935412398	-3.744186625
D430021H21RIK	-0.14651235	18.08081182	-2.462263968	0.055057287	0.935412398	-3.744509422
PRMT1	-0.177888867	20.95929686	-2.462168729	0.055063882	0.935412398	-3.744618722
9630025I21RIK	0.26470529	16.02005241	2.461753733	0.055092628	0.935412398	-3.745094997
LOC212855	-0.138017973	15.77144925	-2.460917941	0.055150571	0.935412398	-3.746054263
OLFR1509	0.678696	16.25561635	2.459131594	0.055274633	0.935412398	-3.748104774
C130057D23RIK	1.056770643	16.91274246	2.458713545	0.055303711	0.935412398	-3.748584695
TMEM220	1.29640665	16.51920619	2.458110982	0.055345651	0.935412398	-3.749276473
D930036B08RIK	-0.240859347	18.56180668	-2.457774528	0.055369084	0.935412398	-3.74966276
OLFR116	0.95229424	16.30477725	2.45699948	0.055423104	0.935412398	-3.75055265
ABCC8	-0.129179003	19.28197575	-2.456291759	0.055472482	0.935412398	-3.751365295
TSC22D4	0.15084076	20.90347354	2.456283532	0.055473056	0.935412398	-3.751374742
PRICKLE3	0.208431247	18.89953995	2.456198099	0.05547902	0.935412398	-3.751472844
PON3	0.973423	17.00654797	2.456189371	0.055479629	0.935412398	-3.751482867
LSP1	1.132874493	16.96329069	2.455911481	0.055499033	0.935412398	-3.751801974
STXBP3	0.197140377	19.07943694	2.455492034	0.055528335	0.935412398	-3.752283651
PTS	0.140097297	20.25377719	2.455001871	0.055562599	0.935412398	-3.75284656
WFDC13	0.227055447	15.90679158	2.454991249	0.055563342	0.935412398	-3.752858759
A430107J10RIK	0.57047208	16.78289191	2.453232732	0.055686456	0.935412398	-3.754878482
NGEF	-0.136249547	21.09420395	-2.451418181	0.055813801	0.935412398	-3.756962921
BC038613	-0.431506553	16.0930719	-2.451315128	0.055821042	0.935412398	-3.757081313
5830411K21RIK	0.112407047	19.7459294	2.450694582	0.055864671	0.935412398	-3.757794246
LOC277313	-1.00140603	17.18895102	-2.450579004	0.0558728	0.935412398	-3.757927036
LOC237880	-0.431771593	16.08814398	-2.449528469	0.055946755	0.935412398	-3.759134086
A030010B06RIK	-0.608628597	17.52885056	-2.449136696	0.055974361	0.935412398	-3.759584258
LOC382383	-0.164692563	15.8521808	-2.449099299	0.055976997	0.935412398	-3.759627232
STK22A	-1.046591123	16.38477087	-2.448993295	0.05598447	0.935412398	-3.75974904
EG625835	-1.439679113	16.56958563	-2.447302698	0.05610379	0.935412398	-3.761691866
DNM1	-0.22497686	19.65006002	-2.446507563	0.056160005	0.935412398	-3.762605739
DEFA1	0.577811413	16.19856096	2.446484378	0.056161645	0.935412398	-3.762632388
6430509H20RIK	0.92793274	17.05549049	2.446322984	0.056173063	0.935412398	-3.762817892
SHISA3	-0.143228773	15.87420134	-2.446255906	0.056177809	0.935412398	-3.762894991
LOC665425	-0.165788877	15.82589034	-2.443938771	0.056342029	0.935412398	-3.765558604
STBD1	-0.147652943	18.50579771	-2.443219295	0.056393125	0.935412398	-3.766385782
CHAC1	-0.198455813	20.19112396	-2.443119545	0.056400213	0.935412398	-3.766500468
SIDT1	-0.222786587	20.71859582	-2.441332546	0.056527356	0.935412398	-3.768555233
OLFR887	0.125292117	15.81649954	2.440023977	0.056620655	0.935412398	-3.770060098
ARSI	-0.625295907	17.72092496	-2.439262932	0.056674992	0.935412398	-3.770935392
LOC619780	1.229667983	16.86081235	2.438872268	0.056702907	0.935412398	-3.771384728
LOC385534	-0.39056386	16.12675987	-2.437599532	0.056793953	0.935412398	-3.772848721
TLR6	0.277005513	18.15876834	2.437457562	0.056804118	0.935412398	-3.773012035
LOC385992	0.52214559	17.79336802	2.437434642	0.056805759	0.935412398	-3.773038401
9130206N08RIK	-0.20482699	18.90005843	-2.43738214	0.056809519	0.935412398	-3.773098798
LINGO1	-0.150264103	20.44370429	-2.437368789	0.056810476	0.935412398	-3.773114157
AW111922	0.22044055	15.84136518	2.435937333	0.056913095	0.935412398	-3.774760965
LOC636530	-1.10837835	16.88140787	-2.435933006	0.056913406	0.935412398	-3.774765943
4833424P18RIK	1.350622103	16.51765852	2.43561631	0.056936137	0.935412398	-3.775130313
RUNX1	1.05648931	17.50827853	2.43548528	0.056945544	0.935412398	-3.775281071
LOC277278	-0.978527333	16.75476469	-2.434747775	0.056998526	0.935412398	-3.77612965
FKBP2	-0.27382024	18.40916951	-2.434156483	0.057041042	0.935412398	-3.776810037
A930030D01RIK	0.901484493	16.97430849	2.433917419	0.057058241	0.935412398	-3.777085134
ID4	0.180473953	19.93680731	2.433323211	0.057101015	0.935412398	-3.777768929
ZFP36	0.2084109	18.99911372	2.433048162	0.057120826	0.935412398	-3.778085459
4932411E22RIK	0.386057797	16.12722753	2.432980591	0.057125694	0.935412398	-3.778163222
ERN2	-0.212421413	18.32093684	-2.432662064	0.057148648	0.935412398	-3.7785298
FEV	-0.955134563	16.41773058	-2.431954387	0.057199681	0.935412398	-3.779344271
LRTM2	-0.134487153	15.78747718	-2.431835796	0.057208238	0.935412398	-3.779480763
SSFA2	0.161838533	20.34287135	2.429205111	0.057398407	0.935412398	-3.782508938
DAPK1	-0.128700897	19.67411073	-2.427864469	0.057495581	0.935412398	-3.784052431
D130011K02RIK	-0.27867826	16.05526956	-2.427448469	0.057525771	0.935412398	-3.784531414
ITGB8	0.153326033	18.36377112	2.427442707	0.057526189	0.935412398	-3.784538047
LOC673571	-0.20242087	15.97948377	-2.426295875	0.057609504	0.935412398	-3.785858607
1600014C23RIK	-0.8661499	17.59146182	-2.426081172	0.057625116	0.935412398	-3.786105849
A130013O22RIK	0.658076657	16.23169533	2.42561332	0.057659152	0.935412398	-3.786644624
D630001M21RIK	0.15618642	18.19458262	2.425316782	0.057680736	0.935412398	-3.786986126
STK40	0.179406487	19.30183792	2.424773966	0.057720268	0.935412398	-3.787611275
LOC384835	-0.203722917	18.5795334	-2.424157161	0.057765224	0.935412398	-3.788321671
PRCP	0.12787183	19.84424623	2.423865464	0.057786498	0.935412398	-3.788657644
MSR2	0.242414473	19.49678262	2.423700087	0.057798563	0.935412398	-3.788848127
BC011426	-0.69696999	16.22903379	-2.423290231	0.057828475	0.935412398	-3.789320215
A930009N24	-1.027530667	17.07315318	-2.422109942	0.057914707	0.935412398	-3.790679816
ITPRIPL2	0.181539533	18.53884602	2.42100676	0.057995431	0.935412398	-3.791950727
2700068H02RIK	0.511105857	17.45808475	2.419913165	0.058075573	0.935412398	-3.79321072
IAH1	0.109201433	19.32863649	2.419679237	0.058092732	0.935412398	-3.793480256
DUB1A	1.099984277	16.86674637	2.419264038	0.0581232	0.935412398	-3.793958673
ADCY1	-0.157026927	20.39527194	-2.419160599	0.058130793	0.935412398	-3.794077865
LOC244049	-0.162940027	15.73598147	-2.418772255	0.05815931	0.935412398	-3.794525358
436215_86_RC	0.143783543	15.81698131	2.418591906	0.058172558	0.935412398	-3.794733182
MAML1	0.171078777	18.36103365	2.418207303	0.058200822	0.935412398	-3.795176387
EPHB6	-0.11182658	19.54047712	-2.417516835	0.058251601	0.935412398	-3.7959721
LOC229395	0.13305526	17.95844592	2.417025276	0.05828778	0.935412398	-3.796538615
LOC386534	0.264266967	18.50243187	2.416878276	0.058298604	0.935412398	-3.796708035
OLFR568	0.164584797	15.85196511	2.416470664	0.058328629	0.935412398	-3.797177828
CKAP2	1.43130194	17.39275764	2.415495085	0.058400559	0.935412398	-3.798302301
OTTMUSG00000010657	-0.242899897	15.55335093	-2.414609636	0.058465926	0.935412398	-3.799322973
OLFR659	-1.020671847	17.22724724	-2.413326945	0.058560758	0.935412398	-3.800801695
4933416E05RIK	0.569987617	16.29455725	2.412565868	0.058617104	0.935412398	-3.801679165
PCLO	0.109215973	18.07136214	2.412281289	0.058638188	0.935412398	-3.802007281
LOC100045890	0.109736127	20.62736003	2.412251293	0.058640411	0.935412398	-3.802041867
FAM13C	0.14214897	21.34020647	2.411449585	0.058699854	0.935412398	-3.802966273
E030044B06RIK	0.56422884	16.42804997	2.411388477	0.058704387	0.935412398	-3.803036735
LOC676779	-0.996262233	16.5293951	-2.411153421	0.058721829	0.935412398	-3.80330778
NISCH	-0.165447873	19.51541869	-2.410228643	0.058790505	0.935412398	-3.804374201
V1RH21	0.38390643	16.09041894	2.410193302	0.058793132	0.935412398	-3.804414956
AI182371	-1.386423687	16.48096811	-2.409438863	0.058849225	0.935412398	-3.805285016
6330581N18RIK	0.137381237	19.31918462	2.40855971	0.058914663	0.935412398	-3.806298976
8430438E03RIK	-0.545226417	17.53562896	-2.408106363	0.058948437	0.935412398	-3.806821868
LOC100045502	-0.173060097	19.21038501	-2.406892555	0.059038969	0.935412398	-3.808221982
5830411I20	0.13707652	19.00089813	2.406574278	0.059062732	0.935412398	-3.808589136
C030010C08RIK	-0.13303789	15.76776393	-2.40622308	0.059088966	0.935412398	-3.808994278
SUV420H2	0.13557752	19.63038667	2.405654433	0.059131468	0.935412398	-3.809650296
CHAT	0.173643113	15.82719103	2.404949471	0.059184205	0.935412398	-3.810463619
BC003236	0.20255534	18.96514892	2.404159338	0.059243373	0.935412398	-3.811375265
LOC382381	0.6532354	16.20415355	2.403229219	0.059313106	0.935412398	-3.812448505
LOC385583	-1.294499403	17.22029511	-2.403207653	0.059314724	0.935412398	-3.81247339
HRSP12	0.962245623	16.7666138	2.40305707	0.059326022	0.935412398	-3.812647153
CCDC9	-0.278080623	18.25568931	-2.402570471	0.059362546	0.935412398	-3.81320867
OLFM2	-0.19335556	18.47812525	-2.402355903	0.05937866	0.935412398	-3.81345628
LOC100047619	0.122108457	20.9682916	2.402122747	0.059396175	0.935412398	-3.813725348
SDC2	0.167500817	20.05855624	2.400117503	0.059547038	0.935412398	-3.816039666
EVI2A	0.125518163	20.36601226	2.399958632	0.059559008	0.935412398	-3.816223041
LHX4	0.128265	15.73320433	2.396827075	0.059795483	0.935412398	-3.819838127
LOC383280	-1.321993157	17.18893832	-2.396029792	0.05985585	0.935412398	-3.820758671
AVIL	1.56803163	17.43865379	2.395953641	0.059861619	0.935412398	-3.820846598
SLC2A1	0.15635236	20.76293787	2.395905519	0.059865265	0.935412398	-3.820902162
A830005F24RIK	0.753929773	17.66886743	2.395140879	0.059923232	0.935412398	-3.821785085
CCDC50	0.122365953	18.82296975	2.394832174	0.059946651	0.935412398	-3.82214156
A730046J19RIK	-0.71826961	17.49035213	-2.394824341	0.059947246	0.935412398	-3.822150604
BTBD16	0.229670207	18.19214312	2.394215339	0.059993476	0.935412398	-3.822853874
LOC386537	-0.66431427	17.4389089	-2.393897126	0.060017648	0.935412398	-3.823221357
FZD10	0.203587217	18.32641252	2.393846863	0.060021467	0.935412398	-3.823279404
VAC14	-0.132267	18.35673141	-2.393685414	0.060033735	0.935412398	-3.823465856
CD163	1.260887147	17.41270256	2.393648355	0.060036552	0.935412398	-3.823508654
4930403G18RIK	0.1174736	18.2138958	2.393017133	0.060084547	0.935412398	-3.824237657
A630059M15RIK	-0.642051063	17.25955868	-2.392548787	0.060120184	0.935412398	-3.824778579
TLR9	0.147715823	15.78895827	2.392037993	0.060159077	0.935412398	-3.82536855
KIF23	0.210816703	18.43495623	2.391971149	0.060164168	0.935412398	-3.825445758
6330419J24RIK	-0.148670833	18.87943045	-2.391263722	0.060218083	0.935412398	-3.826262889
OLFR569	0.351045927	15.83737993	2.391233008	0.060220425	0.935412398	-3.826298368
MIB1	-0.124059677	18.95531368	-2.391029412	0.060235952	0.935412398	-3.826533546
ITPKC	0.157641093	19.45931435	2.389158356	0.060378845	0.935412398	-3.828695038
0610005C13RIK	0.147637553	15.74098962	2.387619498	0.06049664	0.935412398	-3.830473021
IGF2BP2	0.304946897	18.07614581	2.38696677	0.060546679	0.935412398	-3.831227247
IL15RA	0.284430187	18.3041509	2.385714447	0.060642809	0.935412398	-3.832674421
DEFB19	0.15547784	15.77162536	2.385640245	0.06064851	0.935412398	-3.832760173
PLCD4	0.186180753	18.26174577	2.383895509	0.060782724	0.935412398	-3.834776641
LOC331379	-0.327450433	15.95022774	-2.383648366	0.060801761	0.935412398	-3.835062299
MBTD1	0.109719593	15.9052035	2.383537005	0.060810341	0.935412398	-3.835191016
KIN	0.123106	19.27121194	2.383309538	0.060827871	0.935412398	-3.835453939
YPEL4	0.12611135	19.94674111	2.383288499	0.060829493	0.935412398	-3.835478258
PLA2G1BR	-0.979663213	17.54671764	-2.382658087	0.060878106	0.935412398	-3.836206962
FXYD6	-0.210734	21.46688655	-2.38251364	0.060889251	0.935412398	-3.836373936
V1RI4	-1.002297087	17.24992466	-2.382422661	0.060896271	0.935412398	-3.836479105
LRRC25	-0.155558903	15.81011613	-2.38186789	0.060939099	0.935412398	-3.837120418
TMEM46	0.959121857	16.40519434	2.381441101	0.060972069	0.935412398	-3.837613805
F730015K02RIK	0.136233967	15.85977666	2.381293479	0.060983478	0.935412398	-3.837784467
LOC673028	-0.86271296	16.34812487	-2.380617172	0.061035773	0.935412398	-3.838566353
EG638262	0.13438638	15.72802687	2.380352042	0.061056287	0.935412398	-3.838872884
9130023H24RIK	-0.984479587	16.66725079	-2.380306194	0.061059836	0.935412398	-3.838925893
ZDHHC17	-0.208367003	19.65408483	-2.380025533	0.061081561	0.935412398	-3.839250389
6820408C15RIK	0.16000112	18.54816691	2.379920755	0.061089674	0.935412398	-3.839371535
ANG	0.259160997	19.38209566	2.379574165	0.061116518	0.935412398	-3.839772271
PTMS	-0.15317917	20.51513036	-2.377962821	0.061241486	0.935412398	-3.841635501
BTG1	0.159291583	20.7989502	2.377926413	0.061244313	0.935412398	-3.841677604
OLFR832	0.59685898	17.80494754	2.37740096	0.061285125	0.935412398	-3.842285251
ESAM	0.121406557	19.99984296	2.376451038	0.061358981	0.935412398	-3.843383832
ZFP317	-0.168285997	18.73674616	-2.37600824	0.061393441	0.935412398	-3.843895955
DOT1L	-0.142436347	19.09658082	-2.375885033	0.061403034	0.935412398	-3.844038456
IL1B	0.61584697	17.8311909	2.375380484	0.061442331	0.935412398	-3.844622026
2410080I02RIK	-0.194170633	18.19996897	-2.374089907	0.061542972	0.935412398	-3.846114842
ASB5	0.140301873	15.69514617	2.373932662	0.061555247	0.935412398	-3.846296739
LOC383385	-0.136253357	18.85987791	-2.373414872	0.061595683	0.935412398	-3.84689572
4932416C15RIK	0.176270257	19.4154139	2.372479845	0.061668775	0.935412398	-3.847977428
HIST1H1B	-0.15740649	18.26726818	-2.37126002	0.06176427	0.935412398	-3.849388734
EG668300	0.22352473	18.63252767	2.371224855	0.061767026	0.935412398	-3.849429422
HSPB3	0.17533366	18.57865779	2.370520549	0.061822238	0.935412398	-3.850244351
GGT1	-1.028713243	16.69534653	-2.370364746	0.061834459	0.935412398	-3.850424633
IGFBP6	0.2139403	19.33484745	2.369852285	0.061874673	0.935412398	-3.851017621
AKP2	-0.16380183	18.50319545	-2.369635501	0.061891694	0.935412398	-3.851268478
CCBE1	-0.21975072	18.18014272	-2.36955583	0.06189795	0.935412398	-3.851360672
TAP1	0.10544459	18.1950601	2.369381915	0.06191161	0.935412398	-3.851561927
2010011I20RIK	0.119265873	19.83786424	2.369183229	0.061927219	0.935412398	-3.851791849
CCR5	0.41056379	18.61472925	2.368769645	0.061959724	0.935412398	-3.852270467
PGM1	-0.140069963	15.84059779	-2.368006438	0.062019756	0.935412398	-3.853153727
DIAP1	-0.21573448	19.36931706	-2.368006407	0.062019759	0.935412398	-3.853153763
OLFR12	0.152440707	15.81828546	2.367653823	0.062047513	0.935412398	-3.853561827
2610037D02RIK	-0.984730853	16.8796483	-2.367194519	0.062083688	0.935412398	-3.854093421
LOC241262	-0.125766117	18.15690136	-2.366786065	0.062115877	0.935412398	-3.854566179
N28178	-0.108693183	19.81058071	-2.366319333	0.062152681	0.935412398	-3.855106407
A530058L02RIK	0.332225477	15.98620558	2.366261991	0.062157204	0.935412398	-3.85517278
5730420E01RIK	0.157201477	19.28027743	2.366119798	0.062168422	0.935412398	-3.855337369
LOC385167	-0.841457047	16.36338409	-2.364929783	0.062262391	0.935412398	-3.856714891
LOC332480	0.630957287	16.22501819	2.36474273	0.062277175	0.935412398	-3.856931429
1700029M20RIK	0.94885378	16.90267383	2.364592784	0.062289029	0.935412398	-3.857105014
AI467606	0.19916153	18.71840604	2.363633908	0.062364892	0.935412398	-3.858215101
5330438I03RIK	-0.12444369	18.4054842	-2.362910526	0.062422188	0.935412398	-3.859052614
DHX9	0.703547477	16.19242811	2.36237491	0.062464649	0.935412398	-3.859672768
ASH1L	0.986887613	17.04071617	2.362372602	0.062464832	0.935412398	-3.85967544
PDZD3	-0.135175703	18.23130767	-2.362356742	0.06246609	0.935412398	-3.859693804
TRIM30	1.20338761	17.57692903	2.361721853	0.062516461	0.935412398	-3.860428934
4930519N16RIK	-1.441239897	16.63529249	-2.361467707	0.062536638	0.935412398	-3.860723218
TMEM32	0.100851667	19.78190357	2.361337013	0.062547016	0.935412398	-3.860874555
4930412F15RIK	0.98944909	17.2738078	2.360416294	0.062620181	0.935412398	-3.861940741
IDB4	0.132871627	19.73534362	2.360090154	0.062646119	0.935412398	-3.86231843
TNFRSF14	0.156278997	15.78553792	2.359659765	0.062680367	0.935412398	-3.862816857
ITIH3	0.256762187	20.61943118	2.359536488	0.06269018	0.935412398	-3.862959626
LOC381151	0.190624233	18.5129439	2.359324572	0.062707053	0.935412398	-3.863205051
6330548G22RIK	-0.930472607	16.47666768	-2.358454252	0.0627764	0.935412398	-3.864213035
C230015M01RIK	-0.12252577	15.84750482	-2.357446322	0.062856815	0.935412398	-3.865380482
FDX1L	-0.737870217	16.92208688	-2.357114887	0.062883281	0.935412398	-3.865764391
OLFR948	-0.909764927	16.70625544	-2.35685075	0.062904382	0.935412398	-3.866070354
SFRP2	0.43605423	17.86001778	2.356756102	0.062911945	0.935412398	-3.866179991
SLA2	-0.09938086	15.92031179	-2.356154458	0.062960043	0.935412398	-3.866876933
ARHGAP6	-0.461548553	17.83199409	-2.355632695	0.063001787	0.935412398	-3.86748137
ELN	-0.197935557	18.63958668	-2.355532663	0.063009794	0.935412398	-3.867597254
FAM123C	-0.244344077	19.26528359	-2.355135902	0.063041561	0.935412398	-3.868056901
E430024E16RIK	-0.12975629	18.75789611	-2.354430976	0.063098044	0.935412398	-3.868873592
SPSB1	0.25463613	20.30612056	2.353698945	0.063156756	0.935412398	-3.869721733
LOC386146	-0.496584557	17.74612561	-2.3529536	0.063216596	0.935412398	-3.87058535
2010002M12RIK	0.1782163	15.75587622	2.352793133	0.063229487	0.935412398	-3.870771287
LOC544718	0.26336172	16.02956904	2.352002699	0.063293028	0.935412398	-3.871687212
DPH2L1	-0.118194583	20.05079015	-2.351525017	0.06333146	0.935412398	-3.87224076
RGS4	0.139139173	21.67772325	2.350961569	0.063376825	0.935412398	-3.872893722
1700095J03RIK	-0.626218163	16.52445285	-2.350427448	0.063419861	0.935412398	-3.873512723
HIST1H2BB	0.746856057	17.19486841	2.350218312	0.06343672	0.935412398	-3.873755101
TRP53I11	-0.147305807	19.33174388	-2.349413045	0.063501681	0.935412398	-3.874688402
2310015N21RIK	-1.055770553	16.52407789	-2.349355452	0.063506329	0.935412398	-3.874755154
9627947_61	0.39581362	17.27677441	2.349242982	0.063515409	0.935412398	-3.874885511
XTRP3S1	0.279342833	15.93004631	2.348926973	0.063540926	0.935412398	-3.875251784
BACH1	0.15180842	19.06254832	2.348725836	0.063557174	0.935412398	-3.875484919
9530019D23RIK	0.164680483	18.19770813	2.348527972	0.063573161	0.935412398	-3.875714263
PADI1	1.028497303	17.29142622	2.348460159	0.063578641	0.935412398	-3.875792865
LOC435337	1.295020567	16.50307012	2.348172221	0.063601916	0.935412398	-3.876126623
CDC25B	-0.82771877	16.57849117	-2.347680046	0.063641722	0.935412398	-3.876697133
5730559C18RIK	0.157685333	15.8564443	2.347255068	0.063676115	0.935412398	-3.87718977
RGNEF	-0.120447157	19.14505673	-2.346546752	0.063733481	0.935412398	-3.878010888
SERPINA1D	-0.136121433	15.79103549	-2.346121823	0.063767922	0.935412398	-3.878503509
DNAHC11	0.20951589	18.86884435	2.345383291	0.06382783	0.935412398	-3.87935973
D230023E14RIK	-0.191546383	17.99666646	-2.345190363	0.063843489	0.935412398	-3.87958341
EG215208	-0.736368817	16.30471134	-2.344504932	0.063899157	0.935412398	-3.880378122
3000004C01RIK	1.31895256	16.60294851	2.344348892	0.063911838	0.935412398	-3.880559046
F730047E07RIK	1.379969917	16.62525654	2.342676572	0.064047904	0.935412398	-3.882498189
C330036H15RIK	0.906153217	16.69766751	2.342186705	0.06408782	0.935412398	-3.883066261
1700025E21RIK	0.63824272	16.76657073	2.342111557	0.064093946	0.935412398	-3.883153408
1200008N06RIK	-0.135231097	18.07634223	-2.340303246	0.06424154	0.935412398	-3.885250604
SFRP1	-0.145774207	18.36039321	-2.339905507	0.064274052	0.935412398	-3.885711921
5730522E02RIK	-0.18968264	18.90794595	-2.339388397	0.064316348	0.935412398	-3.886311711
YPEL5	0.133222583	18.93406391	2.339060169	0.06434321	0.935412398	-3.886692432
STARD8	0.127199807	19.57673327	2.338626498	0.06437872	0.935412398	-3.887195473
TRADD	-0.85520107	16.62485074	-2.337894455	0.064438709	0.935412398	-3.88804465
4833405F18RIK	0.158335877	15.78051402	2.337776006	0.064448421	0.935412398	-3.888182056
COL16A1	0.209730783	19.65843392	2.337183965	0.064496989	0.935412398	-3.88886887
COL27A1	0.15464783	18.26904996	2.336968218	0.064514697	0.935412398	-3.88911916
PTF1A	-0.555637127	16.20059955	-2.336915024	0.064519064	0.935412398	-3.889180872
KIF4	0.17426936	18.19451141	2.336258849	0.064572959	0.935412398	-3.889942136
RSAD2	0.336362203	18.41333135	2.334450296	0.064721752	0.935412398	-3.892040528
CORIN	-0.965533893	17.3404638	-2.334356147	0.064729508	0.935412398	-3.892149774
EG240055	-0.284863157	16.05636819	-2.333961904	0.064761996	0.935412398	-3.892607238
LOC432709	0.580234847	16.17381875	2.333881872	0.064768593	0.935412398	-3.892700106
LOC381700	-1.125975927	16.8687137	-2.333746823	0.064779727	0.935412398	-3.892856816
SUMO1	0.12831016	15.76879706	2.332972251	0.064843626	0.935412398	-3.893755654
LOC100041004	0.542856043	16.1917905	2.332806072	0.064857343	0.935412398	-3.8939485
DUSP9	0.175500593	15.76105231	2.332141412	0.064912241	0.935412398	-3.894719842
ENSA	0.679138183	17.30108325	2.332095039	0.064916073	0.935412398	-3.89477366
EG637758	1.177488327	17.43441041	2.331831977	0.064937816	0.935412398	-3.895078956
5730507A09RIK	-0.167125703	19.02504985	-2.331091992	0.064999019	0.935412398	-3.895937778
A130019H11RIK	-0.754693353	16.25916227	-2.330107404	0.065080549	0.935412398	-3.897080555
LOC211591	-0.864277943	16.92252387	-2.329516912	0.065129497	0.935412398	-3.897765959
0610008F07RIK	-0.81214939	17.59730131	-2.328927592	0.065178388	0.935412398	-3.898450032
GYS1	1.209040003	16.55736463	2.328911754	0.065179702	0.935412398	-3.898468416
PRKD3	0.135122933	19.40997696	2.328882712	0.065182113	0.935412398	-3.898502129
CTTNBP2NL	0.12037341	19.21858057	2.327798137	0.065272198	0.935412398	-3.899761165
EIF2AK1	-0.13825035	20.31632138	-2.32742212	0.065303462	0.935412398	-3.900197691
LOC271697	0.323246003	17.87189102	2.326703395	0.065363263	0.935412398	-3.901032104
ANKHD1	0.21439807	18.99758816	2.326114872	0.065412275	0.935412398	-3.901715392
ELTD1	0.152160013	19.34202162	2.325928484	0.065427806	0.935412398	-3.901931798
C230084O18RIK	0.18296369	18.77250385	2.3249714	0.065507615	0.935412398	-3.903043067
MPP1	-0.810251227	16.58122698	-2.324288915	0.065564589	0.935412398	-3.903835548
POMC	1.20415609	16.43622963	2.3241498	0.065576209	0.935412398	-3.903997089
LOC100048841	1.060634927	16.91293701	2.324042359	0.065585185	0.935412398	-3.90412185
AURKA	0.126740773	18.35521507	2.323439689	0.065635558	0.935412398	-3.904821697
RXRA	-0.1447684	18.22350407	-2.323080254	0.06566562	0.935412398	-3.905239102
KNSL5	0.20202192	20.13138739	2.322838279	0.065685866	0.935412398	-3.905520108
RHOJ	0.32770157	18.69647535	2.322605477	0.065705351	0.935412398	-3.905790469
CCDC78	-0.146729253	15.86086215	-2.322082507	0.065749145	0.935412398	-3.906397823
4933439C20RIK	-0.6625665	20.29161485	-2.320160701	0.065910347	0.935412398	-3.908629924
DHODH	-0.140689533	15.78970257	-2.32011469	0.065914212	0.935412398	-3.908683367
1700020O03RIK	-1.028318723	17.42510049	-2.319472513	0.065968175	0.935412398	-3.9094293
9230111E07RIK	0.603584557	16.68798868	2.319389301	0.065975171	0.935412398	-3.909525959
COG4	-0.11245664	19.59209601	-2.319286015	0.065983856	0.935412398	-3.909645937
GFM	-0.22614988	18.6350584	-2.318755775	0.06602846	0.935412398	-3.91026188
PLEK2	-0.897296897	16.38062287	-2.318659571	0.066036556	0.935412398	-3.910373637
SCL0001837.1_178	-0.202294037	15.75864824	-2.318422699	0.066056495	0.935412398	-3.910648804
MYOHD1	-1.131713867	17.46788343	-2.318071583	0.066086062	0.935412398	-3.911056694
EFTUD2	-0.122812907	20.66629092	-2.317800613	0.06610889	0.935412398	-3.911371486
A430089I07RIK	-0.217480027	16.02263403	-2.317720599	0.066115632	0.935412398	-3.911464441
DISP1	0.194897333	18.51521714	2.317330536	0.066148512	0.935412398	-3.911917599
LOC100047173	0.297719957	18.00276089	2.317055845	0.066171676	0.935412398	-3.91223673
2310005E17RIK	0.632111927	16.18975738	2.316948449	0.066180735	0.935412398	-3.912361503
TMEM106A	0.96359444	17.35006046	2.316781677	0.066194805	0.935412398	-3.912555259
D030048H11RIK	-0.85975488	16.37432877	-2.316715006	0.066200431	0.935412398	-3.91263272
C130093N16RIK	0.366716823	16.08697796	2.316644555	0.066206377	0.935412398	-3.912714571
EIF2AK3	-0.89223685	16.97797609	-2.316592731	0.06621075	0.935412398	-3.912774781
GCHFR	0.30095673	17.95152919	2.315107928	0.066336193	0.935412398	-3.914499961
ITFG3	0.139519377	19.71764724	2.313761089	0.066450199	0.935412398	-3.916064997
IL31	-0.19589742	15.74957593	-2.313552037	0.066467913	0.935412398	-3.916307931
CAST	0.76451988	16.2875138	2.313530697	0.066469722	0.935412398	-3.91633273
BSG	0.132410127	18.27247655	2.313307421	0.066488647	0.935412398	-3.916592196
IFNA1	-0.185784657	18.12567075	-2.313257375	0.06649289	0.935412398	-3.916650354
ITGAD	-0.132641477	18.16177718	-2.31239027	0.066566449	0.935412398	-3.917658049
LOC227265	-0.60387134	16.19829194	-2.312383218	0.066567048	0.935412398	-3.917666244
E030007A22	0.988278107	16.44144756	2.312175648	0.06658467	0.935412398	-3.917907479
TCOF1	-0.3223718	17.88289293	-2.31212867	0.066588659	0.935412398	-3.917962075
A530038O16RIK	0.117392047	18.07889693	2.311762412	0.066619766	0.935412398	-3.918387744
1500001M20RIK	-0.110830947	19.33644676	-2.311578814	0.066635366	0.935412398	-3.918601126
LOC667005	0.132671677	15.83391206	2.310563502	0.066721703	0.935412398	-3.919781201
MAPK8	-0.21522776	18.20492681	-2.309307535	0.06682867	0.935412398	-3.921241098
LYPD3	1.001563733	16.44481517	2.309035796	0.066851837	0.935412398	-3.921556976
KDELR3	0.21300697	18.19060167	2.308927008	0.066861115	0.935412398	-3.921683436
CIDEB	0.182255423	18.90367858	2.308425106	0.066903933	0.935412398	-3.922266882
C530028O21RIK	-0.16135661	19.12176832	-2.30821087	0.066922219	0.935412398	-3.92251593
LOC630936	0.119771957	21.05939198	2.308192284	0.066923806	0.935412398	-3.922537536
MS4A5	-1.085672383	16.42162832	-2.307733436	0.06696299	0.935412398	-3.923070959
TRPC5	-0.172011693	18.55316385	-2.307578287	0.066976244	0.935412398	-3.923251328
A330042I21RIK	-1.302829747	17.30549367	-2.307017236	0.067024199	0.935412398	-3.923903594
LOC433416	-1.174442423	16.47556902	-2.306833849	0.067039882	0.935412398	-3.924116801
PTPRCAP	0.36270047	17.88157892	2.306272093	0.067087945	0.935412398	-3.92476992
D930010K02RIK	-0.666258497	16.21987102	-2.305996068	0.067111575	0.935412398	-3.925090846
MS4A6D	0.23013496	18.63308493	2.305793216	0.067128947	0.935412398	-3.9253267
C87499	-0.192608773	15.83500359	-2.305780688	0.06713002	0.935412398	-3.925341266
MTUS1	0.127467793	15.86549075	2.30564336	0.067141783	0.935412398	-3.925500939
NARS	-0.133542377	20.62090238	-2.305436481	0.067159508	0.935412398	-3.92574148
RDH8	0.526085637	17.78797759	2.304918223	0.067203933	0.935412398	-3.926344083
ADAMTS18	0.249184923	18.12571653	2.304198098	0.067265714	0.935412398	-3.927181441
BATF3	0.2669201	18.25632063	2.304051191	0.067278325	0.935412398	-3.927352269
PRM1	-0.995622053	16.43152838	-2.303682159	0.067310015	0.935412398	-3.927781397
DACH2	0.162073137	15.81000773	2.303187593	0.06735251	0.935412398	-3.92835652
LOC227435	0.298855977	15.92548396	2.303085156	0.067361315	0.935412398	-3.928475644
NHLH2	-0.15943628	15.83337485	-2.302828472	0.067383385	0.935412398	-3.928774148
LYL1	0.177261987	18.54969946	2.30255187	0.067407175	0.935412398	-3.92909582
FGF23	-0.974635443	17.52846941	-2.302403977	0.067419899	0.935412398	-3.929267814
ATP6V0E	0.16893387	20.85224215	2.301762671	0.067475104	0.935412398	-3.930013646
OSM	-1.178198783	16.40548119	-2.299949869	0.067631414	0.935412398	-3.932122088
B230112L11RIK	-0.12735621	18.51230304	-2.299077405	0.06770678	0.935412398	-3.933136929
NPY	0.376250583	21.21026961	2.298678823	0.06774124	0.935412398	-3.933600575
LOC381925	0.23181343	18.46524461	2.298585609	0.067749302	0.935412398	-3.933709007
MCM4	0.928999733	16.42930291	2.298245733	0.067778706	0.935412398	-3.934104376
E030016N13RIK	-0.19209289	18.50533676	-2.2981571	0.067786376	0.935412398	-3.934207482
FOXK1	0.735904373	16.30733379	2.298008542	0.067799234	0.935412398	-3.934380299
SH3TC1	0.186887743	18.46121756	2.296987889	0.067887643	0.935412398	-3.935567671
PTTG1IP	0.10080465	21.44368553	2.296767794	0.067906724	0.935412398	-3.935823728
MMP21	0.900250757	16.84539795	2.296764161	0.067907039	0.935412398	-3.935827955
PRKD2	0.131281533	19.51445707	2.296556519	0.067925045	0.935412398	-3.936069527
GIPR	-0.147754037	18.16995653	-2.295922819	0.067980031	0.935412398	-3.9368068
SLC35D2	0.16777738	18.01651668	2.295070668	0.068054046	0.935412398	-3.937798277
MYO18A	-0.12583669	19.75045586	-2.295060624	0.068054918	0.935412398	-3.937809963
LOC276837	-0.210454307	18.28180949	-2.294125935	0.068136202	0.935412398	-3.938897536
B230320P20RIK	0.463137983	17.77767787	2.293168674	0.068219556	0.935412398	-3.940011444
LOC229571	-0.775296237	16.33199868	-2.293086271	0.068226736	0.935412398	-3.940107334
SLIT2	-0.185977303	18.66147963	-2.293030177	0.068231625	0.935412398	-3.94017261
LOC237195	-1.19059581	16.5590813	-2.292810072	0.068250809	0.935412398	-3.940428744
ZBBX	0.657819603	16.2853822	2.291913946	0.068328976	0.935412398	-3.9414716
CLIP4	-0.108798977	20.80586879	-2.29083331	0.068423365	0.935412398	-3.942729257
RGS10	0.208946863	20.56547324	2.290776662	0.068428317	0.935412398	-3.942795187
LOC384149	-0.148669553	15.83205223	-2.290441644	0.068457609	0.935412398	-3.943185104
OLFR491	0.200367287	15.98577928	2.290249722	0.068474396	0.935412398	-3.94340848
IFT140	-0.133034387	18.24603112	-2.290149151	0.068483195	0.935412398	-3.943525535
LOC381895	0.114353817	18.12665399	2.289786739	0.06851491	0.935412398	-3.943947353
UTRN	-1.042407357	17.00968457	-2.289641601	0.068527616	0.935412398	-3.944116284
TMEM144	-0.255685803	18.41383139	-2.288888208	0.06859361	0.935412398	-3.944993212
EG635702	-1.010771113	17.13936377	-2.288223006	0.068651936	0.935412398	-3.945767523
HOXD8	0.161101023	15.8138202	2.288102923	0.06866247	0.935412398	-3.945907305
LOC100045940	0.913539947	16.94552585	2.288042227	0.068667796	0.935412398	-3.945977959
TJP3	-0.134428027	18.08187834	-2.287981077	0.068673161	0.935412398	-3.946049142
DPF1	-0.202145893	18.46448326	-2.287956789	0.068675293	0.935412398	-3.946077414
LOC244911	0.688659923	17.77532565	2.287591988	0.068707313	0.935412398	-3.946502073
FIBCD1	-0.122619	21.52909501	-2.287309715	0.0687321	0.935412398	-3.946830669
1110015M06RIK	-0.912963233	17.28089809	-2.286827433	0.068774472	0.935412398	-3.94739211
LOC381035	1.132207607	17.08168848	2.286787114	0.068778016	0.935412398	-3.947439047
SCL0015365.1_6	0.240564347	18.34777927	2.286781779	0.068778485	0.935412398	-3.947445257
RND2	0.167409263	20.15563138	2.286632282	0.068791626	0.935412398	-3.947619296
2310030G06RIK	-0.117825847	15.82384142	-2.286355895	0.068815928	0.935412398	-3.94794106
OLFR1031	-0.462853113	17.74196466	-2.286171484	0.068832148	0.935412398	-3.948155751
ZFP422	0.983615557	16.6559399	2.286114462	0.068837164	0.935412398	-3.948222136
EXTL1	-0.213161467	18.64005089	-2.285871793	0.068858515	0.935412398	-3.948504655
SLC30A2	-0.923933347	16.38649193	-2.285734993	0.068870555	0.935412398	-3.948663921
ADAMTS8	-0.743982317	17.60369524	-2.285730351	0.068870964	0.935412398	-3.948669326
9626958_317	-1.162193933	17.03742441	-2.285467157	0.068894134	0.935412398	-3.948975747
NGP	1.34484629	17.31456775	2.285297036	0.068909115	0.935412398	-3.949173813
NTN4	0.119032543	18.11550586	2.28520881	0.068916885	0.935412398	-3.949276531
D030035F05RIK	0.175240837	19.60934766	2.284726704	0.068959364	0.935412398	-3.949837843
4921537F17RIK	-0.442735033	17.80921745	-2.284566778	0.068973461	0.935412398	-3.950024046
TICAM2	1.182919183	17.45925808	2.284299056	0.068997067	0.935412398	-3.950335763
IQCC	-1.358177823	16.62388293	-2.280706988	0.069314627	0.935412398	-3.954518626
B430203M17RIK	0.58739454	16.24141144	2.280690545	0.069316084	0.935412398	-3.954537775
IGHV1S129_AF304548_IG_HEAVY_VARIABLE_1S129_110	0.16451249	15.85802389	2.280614466	0.069322827	0.935412398	-3.954626378
CDC25A	-0.15619405	18.29852041	-2.280400613	0.069341784	0.935412398	-3.954875434
2810459M11RIK	0.191696167	19.26309395	2.280299558	0.069350744	0.935412398	-3.954993127
LOC381375	1.19392713	16.51457374	2.28029169	0.069351442	0.935412398	-3.95500229
A730012K24RIK	-0.18609121	15.85478942	-2.279802736	0.069394813	0.935412398	-3.955571751
DLK2	-0.156743367	20.08949979	-2.279399171	0.069430632	0.935412398	-3.956041777
SV2C	1.15257915	17.33722361	2.279374853	0.069432791	0.935412398	-3.9560701
2900005I04RIK	-0.17039066	19.03357718	-2.279331126	0.069436673	0.935412398	-3.956121029
LOC278062	-0.852976483	16.39126237	-2.279300113	0.069439427	0.935412398	-3.956157149
LOC242025	0.11336517	18.3317407	2.279149967	0.06945276	0.935412398	-3.956332026
LOC381002	-1.347618423	16.64078283	-2.278708544	0.069491974	0.935412398	-3.956846165
LOC270017	0.99697781	17.42787663	2.278344016	0.069524376	0.935412398	-3.957270754
LOC676389	1.206406377	17.13768414	2.278024318	0.069552805	0.935412398	-3.957643134
WNT11	-1.11443358	16.47925694	-2.277682011	0.069583259	0.935412398	-3.958041857
9330175B10RIK	0.170509977	18.85749213	2.277483844	0.069600896	0.935412398	-3.958272688
FOXN3	0.175441107	15.79569149	2.277029963	0.069641309	0.935412398	-3.958801393
2310061C15RIK	0.874614947	16.30821662	2.27692455	0.069650699	0.935412398	-3.958924185
LOC100047634	0.15197754	19.06111908	2.275996124	0.069733455	0.935412398	-3.960005719
ID2	0.16656685	19.83187008	2.275301601	0.06979543	0.935412398	-3.960814816
AMBP	1.049572837	16.46135161	2.274229136	0.069891246	0.935412398	-3.962064272
LOC381017	-0.15258745	15.85937165	-2.27355642	0.069951418	0.935412398	-3.96284805
SFXN2	-0.211900077	18.02394041	-2.273219137	0.069981608	0.935412398	-3.963241028
FPR-RS3	-0.686117807	16.25421079	-2.273008359	0.070000482	0.935412398	-3.963486617
USP37	0.69393125	17.63188282	2.27258362	0.070038531	0.935412398	-3.963981511
AI451557	1.077533403	16.39431175	2.272294107	0.070064478	0.935412398	-3.96431885
D630011A20RIK	0.560109137	16.2238485	2.272082286	0.070083469	0.935412398	-3.964565668
OLFR821	0.163480507	15.75498625	2.271842001	0.070105018	0.935412398	-3.964845655
SCL0003993.1_28	-1.027276043	17.20499754	-2.271780658	0.070110521	0.935412398	-3.964917134
1700023B02RIK	0.12737592	18.22541714	2.271547528	0.070131437	0.935412398	-3.965188791
EPO	-0.891836167	16.39123662	-2.270749401	0.070203095	0.935412398	-3.966118839
LTA4H	-0.381526317	16.14570469	-2.270590399	0.07021738	0.935412398	-3.966304127
LOC230143	0.139139583	18.25233725	2.270451946	0.070229821	0.935412398	-3.966465471
RHBDL7	0.11579883	15.74564737	2.269677247	0.070299478	0.935412398	-3.967368278
OLFR745	-0.203253653	15.84967952	-2.269576635	0.07030853	0.935412398	-3.967485531
2810433D01RIK	-0.614236193	16.12014643	-2.269436127	0.070321173	0.935412398	-3.967649279
LOC383928	0.49752016	16.18403757	2.269422301	0.070322418	0.935412398	-3.967665393
EG545963	-0.181288723	15.84977611	-2.268978642	0.070362356	0.935412398	-3.968182444
A330008C21RIK	0.390080627	17.10777417	2.26896626	0.070363471	0.935412398	-3.968196875
NR1I3	-0.1547788	18.66013972	-2.268564207	0.070399685	0.935412398	-3.968665449
DDX31	0.153918587	18.40149021	2.267613033	0.07048544	0.935412398	-3.969774046
E330018D23RIK	0.944396427	17.31066041	2.267368998	0.07050746	0.935412398	-3.97005848
PLEKHG2	0.147421903	19.1870704	2.267140639	0.070528071	0.935412398	-3.970324646
TMCO2	-0.38590527	15.91940832	-2.266965164	0.070543914	0.935412398	-3.970529176
LOC635601	0.165040017	15.82175303	2.26593955	0.070636586	0.935412398	-3.971724649
SLC46A3	0.160921733	20.22304153	2.265527528	0.070673852	0.935412398	-3.972204929
PLEKHO1	0.857057253	16.57206519	2.264947644	0.070726336	0.935412398	-3.972880901
METTL10	-0.374379793	16.04276895	-2.264478777	0.070768802	0.935412398	-3.973427477
IAPP	1.24863531	16.54280932	2.264276977	0.070787087	0.935412398	-3.973662727
CASP12	0.774400713	16.72296111	2.262197256	0.07097583	0.935412398	-3.976087347
ACOT3	-0.144900003	18.66975467	-2.26198271	0.070995332	0.935412398	-3.976337489
LOC385389	0.503770793	17.78138127	2.261707978	0.071020312	0.935412398	-3.976657809
ZFP667	-1.27144496	16.58054765	-2.261122333	0.071073594	0.935412398	-3.977340649
GUSB	0.22590701	18.70706145	2.261104924	0.071075178	0.935412398	-3.977360947
4930504E06RIK	0.125809357	20.50032965	2.260180739	0.071159348	0.935412398	-3.978438562
H2-M3	0.125270843	19.00331434	2.2594013	0.071230418	0.935412398	-3.979347445
CAMKV	-0.164594653	21.15896447	-2.259263578	0.071242983	0.935412398	-3.979508043
KRT86	1.184944003	17.37644203	2.259128191	0.071255338	0.935412398	-3.97966592
CNTNAP2	-0.254987717	18.07548491	-2.259062838	0.071261302	0.935412398	-3.979742129
LOC236737	0.316701037	16.10946931	2.258521164	0.07131076	0.935412398	-3.980373798
LOC237553	-0.11059316	18.24965859	-2.257442473	0.071409358	0.935412398	-3.981631761
TH	0.722912473	17.78614775	2.257066076	0.071443796	0.935412398	-3.982070732
LOC382630	0.185934397	18.22635921	2.257061433	0.071444221	0.935412398	-3.982076148
ZYG11B	0.177327473	18.52057393	2.257047842	0.071445465	0.935412398	-3.982091998
B930025H10RIK	-0.324375687	17.84596226	-2.256665522	0.071480465	0.935412398	-3.982537887
HHATL	0.12417348	19.79744911	2.256646166	0.071482237	0.935412398	-3.982560461
KLRD1	1.02036815	16.46455754	2.256332533	0.071510963	0.935412398	-3.98292625
AV273951	-0.167138417	18.57373365	-2.256201712	0.071522949	0.935412398	-3.983078827
ERH	-0.303302767	20.62932523	-2.255861994	0.071554083	0.935412398	-3.98347505
MS4A1	0.500094093	17.75752449	2.255603332	0.071577799	0.935412398	-3.983776739
LOC381284	0.233610157	18.90602398	2.255424915	0.071594162	0.935412398	-3.983984838
FARP2	0.15404002	19.46697807	2.255309856	0.071604716	0.935412398	-3.984119039
CXCR3	1.166611007	16.42611868	2.255198407	0.071614941	0.935412398	-3.98424903
IFNGR1	0.15439415	19.20700678	2.255092014	0.071624704	0.935412398	-3.984373126
LPIN2	0.123656587	19.77223364	2.254712891	0.071659503	0.935412398	-3.984815335
LOC384687	0.403836887	16.14721537	2.254397766	0.071688442	0.935412398	-3.985182905
V1RI8	1.03184986	17.06057437	2.254357974	0.071692097	0.935412398	-3.985229319
FOXA2	0.566714607	15.9604133	2.254228112	0.071704027	0.935412398	-3.985380796
CCNB1	1.263142883	16.55769983	2.254179652	0.071708479	0.935412398	-3.985437321
3830414F09RIK	0.135070803	18.07017899	2.254039435	0.071721363	0.935412398	-3.985600878
SELL	0.79419009	16.35370318	2.254026572	0.071722545	0.935412398	-3.985615882
PCDHB18	-0.813467343	16.80156533	-2.253117994	0.071806094	0.935412398	-3.986675729
SQSTM1	-0.11406199	21.79006768	-2.252918936	0.071824412	0.935412398	-3.986907935
KLHL26	-0.094847363	21.15943973	-2.252713865	0.071843289	0.935412398	-3.987147159
HIBCH	-0.55496597	16.14403025	-2.251923688	0.071916074	0.935412398	-3.988068957
LMCD1	0.140537267	19.30474917	2.251701794	0.071936527	0.935412398	-3.98832782
OBOX2	-0.69221321	16.24176573	-2.251226586	0.07198035	0.935412398	-3.98888221
ZIM2	-0.208771283	16.04587041	-2.250261765	0.072069413	0.935412398	-3.990007842
LOC380784	0.838895393	16.27204112	2.250217634	0.072073489	0.935412398	-3.990059331
D230018C02RIK	-1.330425583	16.6428806	-2.249628423	0.07212794	0.935412398	-3.990746779
OLFR257	-0.168962803	18.13114245	-2.249481487	0.072141526	0.935412398	-3.990918218
LOC382246	-0.186961843	15.93708402	-2.249365433	0.072152258	0.935412398	-3.991053625
BCORL1	-0.11078898	18.97643089	-2.249342757	0.072154355	0.935412398	-3.991080082
LOC218438	0.16420428	15.83443832	2.248669742	0.072216628	0.935412398	-3.991865349
MAN1C1	0.694081953	16.23266331	2.248103368	0.072269078	0.935412398	-3.992526209
LOC384666	0.99403827	17.46568712	2.247717867	0.072304801	0.935412398	-3.992976034
CYP4F16	0.1226902	18.31128915	2.247268027	0.072346509	0.935412398	-3.993500947
SORCS1	0.204435987	18.93288422	2.246607938	0.072407758	0.935412398	-3.994271219
9930013M16RIK	0.18744087	18.805288	2.246568411	0.072411428	0.935412398	-3.994317344
YARS	0.183243433	18.12212531	2.245983112	0.072465786	0.935412398	-3.995000367
BDH1	-1.082678087	16.46900419	-2.244340729	0.07261855	0.935412398	-3.996917086
PCDH1	-0.131421267	18.78553715	-2.244334677	0.072619113	0.935412398	-3.99692415
A230090K04RIK	0.163165413	18.06017462	2.244262446	0.07262584	0.935412398	-3.99700845
HARSL	-1.008654973	16.82837108	-2.244051393	0.072645497	0.935412398	-3.99725477
5930426L19RIK	-0.244938403	17.93545049	-2.2439696	0.072653117	0.935412398	-3.997350231
LOC100042970	0.65356922	16.58620469	2.243951045	0.072654846	0.935412398	-3.997371887
9530020G05RIK	-0.17001279	18.61495686	-2.243462891	0.072700341	0.935412398	-3.997941625
C730034F03RIK	-0.68006413	16.32453899	-2.243348308	0.072711024	0.935412398	-3.99807536
LOC383412	0.94181601	16.4121089	2.243262218	0.072719052	0.935412398	-3.998175841
RCSD1	0.14748192	19.33405399	2.242813291	0.072760929	0.935412398	-3.998699815
SCN10A	0.84269333	17.12701988	2.242542886	0.072786165	0.935412398	-3.999015431
LOC100048247	-0.186193467	18.12603028	-2.242162769	0.072821657	0.935412398	-3.999459108
LOC634081	-1.005503913	16.39359245	-2.242015595	0.072835403	0.935412398	-3.999630894
MS4A13	0.514888763	17.15821584	2.241657701	0.072868843	0.935412398	-4.000048644
[truncated: 28,856 more rows]
